# Supplementary material for: Genetic Map of Triticale Integrating Microsatellite, DArT and SNP Markers
Source: PLoS One. 2015 Dec 30;10(12):e0145714. doi: 10.1371/journal.pone.0145714 (PMC4696847; doi:10.1371/journal.pone.0145714)
Supplement: S1 Table — (XLSX) [file pone.0145714.s002.xlsx]

## Sheet: Table S1
Hewo x Magnat bin map
BIN MARKERS									Segregation
nr	CloneID	Position [cM]	Chrom.	Nr of binned markers	Group	Marker type	Signif.		HM-4(11)	HM-5(13)	HM-6(16)	HM-7(19)	HM-8(24)	HM-9(27)	HM-10(30)	HM-11(32)	HM-12(41)	HM-13(45)	HM-14(47)	HM-15(50)	HM-16(52)	mc80b	HM-18(57)	HM-19(59)	HM-20(63)	HM-21(65)	HM-22(67)	HM-23(70)	HM-24(73)	HM-25(77)	HM-26(80)	HM-27(82)	HM-28(87)	HM-29(88)	HM-30(91)	HM-31(94)	HM-32(99)	HM-33(100)	HM-34(105)	HM-35(107)	HM-36(109)	HM-37(113)	HM-38(117)	HM-39(120)	HM-40(123)	HM-41(125)	HM-42(127)	HM-43(130)	HM-44(134)
1	wPt-9752	0	1A	0	1	DArT		wPt-9752	-	A	B	B	A	A	B	A	B	B	B	B	A	B	B	A	A	A	A	A	B	B	B	A	A	B	-	B	-	-	-	-	B	-	B	A	-	A	B	A	A
2	wPt-8770	2.531	1A	0	1	DArT		wPt-8770(3)	A	A	B	B	A	A	B	A	B	B	B	B	A	B	B	A	A	A	A	A	B	B	B	A	A	B	B	B	B	B	B	B	B	B	B	A	B	A	B	A	A
5	wPt-6280	4.779	1A	0	1	DArT		wPt-6280	A	A	B	-	A	A	B	A	B	B	B	B	A	B	B	A	A	A	A	A	B	B	B	A	A	B	B	B	B	B	B	B	B	B	B	A	B	A	B	A	A
6	4354575	5.982	1A	0	1	e-SNP		4354575(34)	A	A	B	B	-	A	B	A	B	B	B	B	A	-	B	A	A	A	A	A	B	B	B	A	A	B	B	B	B	B	B	B	B	B	B	-	B	A	B	A	A
40	4204543	6.072	1A	0	1	e-SNP		4204543	A	A	B	B	A	A	B	A	B	B	B	B	A	-	-	A	A	A	A	A	B	B	B	A	A	-	B	B	-	-	B	B	B	B	-	A	-	A	B	A	A
41	4219466	8.343	1A	0	1	e-SNP		4219466	A	A	B	B	A	A	B	A	B	B	B	B	A	-	B	A	A	A	A	A	B	B	-	A	A	B	B	B	B	B	B	B	B	B	B	A	B	A	-	A	A
42	4216153	8.421	1A	0	1	e-SNP		4216153(4)	A	A	B	B	A	A	B	A	B	B	B	B	A	-	B	A	A	A	A	A	B	B	B	A	A	B	B	B	B	B	B	B	B	B	B	-	B	A	B	A	A
46	4220235	9.646	1A	0	1	e-SNP		4220235(2)	A	A	B	B	A	A	B	A	B	B	B	B	A	-	A	A	A	A	A	A	B	B	B	A	A	B	B	B	B	B	B	B	B	B	B	A	B	A	B	A	A
48	4204114	10.815	1A	0	1	e-SNP		4204114(6)	A	A	B	B	A	A	B	A	B	B	B	B	A	-	A	A	A	A	A	A	B	B	B	A	A	B	B	B	B	B	B	B	B	B	B	A	B	A	B	A	A
54	4205547	11.995	1A	0	1	e-SNP		4205547	A	A	-	B	A	A	B	A	-	B	-	B	A	-	A	A	A	A	A	A	B	B	B	A	A	B	B	B	B	B	-	B	B	B	-	A	B	A	B	A	A
55	4339801	13.175	1A	0	1	e-SNP		4339801	A	A	B	B	B	A	B	A	B	B	B	B	A	-	A	A	A	A	A	A	B	B	B	A	A	B	B	B	B	B	-	B	B	B	B	A	B	A	B	A	A
56	4205829	14.411	1A	0	1	e-SNP	*	4205829(13)	A	A	B	B	B	A	B	A	B	B	B	B	A	-	A	A	A	A	A	A	B	B	B	A	A	B	B	B	B	B	B	B	B	B	B	A	B	A	B	A	A
69	4343539	16.773	1A	3	1	e-SNP	**	4343539(3)[1]	A	A	B	B	B	A	B	A	B	B	B	B	A	-	B	A	A	A	A	A	B	B	B	A	A	B	B	B	B	B	B	B	B	B	B	B	B	A	B	A	A
72	4357893	19.202	1A	1	1	e-SNP	***	4357893[2]	A	A	B	B	B	A	B	A	B	B	B	B	A	-	B	A	A	A	A	A	B	B	B	A	A	B	B	B	B	B	B	B	B	B	B	B	B	A	B	A	A
73	3614467	20.427	1A	0	1	e-SNP		3614467	A	A	B	B	-	A	B	A	B	B	B	B	A	-	-	A	A	A	A	A	B	B	B	A	A	B	B	B	-	-	-	B	-	-	-	-	B	A	B	A	A
90	3041688	21.64	1A	19	1	SNP	****	3041688(19)[3]	A	A	B	B	B	A	B	A	B	B	B	B	A	-	B	A	A	A	A	A	B	B	B	A	A	B	B	B	B	B	B	B	B	B	B	B	B	A	B	A	B
93	4354671	22.91	1A	3	1	e-SNP	****	4354671(3)[3]	A	A	B	B	B	A	B	A	B	B	B	B	A	-	B	A	A	A	A	A	B	B	B	A	A	B	B	B	B	B	B	-	B	B	-	B	B	A	B	A	B
96	4204236	25.474	1A	2	1	e-SNP	******	4204236(2)[5]	A	A	B	B	B	A	B	A	B	B	B	B	A	-	B	A	A	A	A	B	B	B	B	A	A	B	B	B	B	B	B	B	B	B	B	B	B	A	B	A	B
98	4340140	29.279	1A	10	1	e-SNP	****	4340140(10)[3]	A	A	B	B	A	A	B	A	B	B	B	B	A	-	A	A	A	A	A	B	B	B	B	A	A	B	B	B	B	B	B	B	B	B	B	A	B	A	B	A	B
108	4214911	30.516	1A	1	1	e-SNP	***	4214911[2]	A	A	B	B	A	A	B	A	B	B	B	B	A	-	A	A	A	A	A	B	B	B	B	A	A	B	B	B	B	B	B	B	B	B	B	A	B	A	B	A	B
109	4340396	32.483	1A	1	1	e-SNP	*******	4340396[6]	-	A	-	B	A	A	B	A	B	B	B	B	A	-	A	B	A	A	A	B	B	B	B	A	-	B	B	B	B	B	B	B	B	B	B	-	B	-	-	A	B
130	3047742	34.191	1A	29	1	SNP	***	3047742(29)[2]	A	A	A	B	A	A	B	A	B	B	B	B	A	-	A	B	A	A	A	B	B	B	B	A	A	B	B	B	B	B	B	B	B	B	B	A	B	A	B	A	B
139	wPt-3560	36.44	1A	8	1	DArT	***	wPt-3560(8)[2]	A	A	A	B	A	A	B	A	B	B	B	B	A	A	B	B	A	A	A	B	B	B	B	A	A	B	B	B	B	B	B	B	B	B	B	A	B	A	B	A	B
148	3610736	37.564	1A	2	1	e-SNP	***	3610736(2)[2]	A	A	A	B	A	A	B	A	B	B	B	B	A	-	B	B	A	-	A	B	B	B	B	A	A	B	B	B	B	B	B	B	B	B	B	A	B	A	B	A	B
149	4219112	38.688	1A	12	1	e-SNP	**	4219112(12)[1]	A	A	A	B	A	A	B	A	B	B	B	B	A	-	A	B	A	A	A	B	B	B	B	A	A	B	B	B	B	B	B	B	B	B	B	A	B	A	B	A	B
161	wPt-5776	40.936	1A	0	1	DArT	*	wPt-5776(2)	A	A	A	B	A	A	B	A	-	B	B	B	A	A	B	B	A	A	A	B	-	B	B	A	A	B	B	B	B	B	B	B	B	B	B	A	B	A	B	A	B
163	wPt-0527	42.06	1A	0	1	DArT		wPt-0527	A	A	A	B	A	A	B	A	B	B	B	B	A	A	B	B	A	A	A	B	-	B	B	A	A	B	B	B	B	B	B	-	B	B	B	-	B	A	B	A	B
164	4371009	44.759	1A	0	1	SNP		4371009	A	-	A	B	A	A	B	A	-	-	B	B	A	-	A	B	A	A	A	B	-	B	-	A	A	B	A	B	B	-	B	-	B	B	-	A	B	A	-	A	-
165	4370120	46.097	1A	0	1	SNP	*	4370120	A	A	A	B	A	A	B	A	B	B	B	B	A	-	A	B	A	B	A	B	B	B	B	A	A	B	A	B	B	B	B	B	B	B	B	A	B	A	B	A	B
166	tPt-514058	48.83	1A	3	1	DArT	**	tPt-514058(3)[1]	A	B	A	B	A	A	B	A	B	B	B	B	A	A	-	B	A	B	A	B	B	B	B	A	A	B	A	B	B	B	B	B	B	B	B	A	B	A	B	A	B
170	3046417	51.473	1A	2	1	SNP	**	3046417(2)[1]	A	B	A	B	A	B	B	A	B	B	B	B	A	-	A	B	A	B	A	B	B	B	B	A	A	B	A	B	B	B	B	B	B	B	B	A	B	A	B	A	B
175	3042009	52.743	1A	6	1	SNP	**	3042009(6)[1]	A	B	A	B	A	B	B	A	B	B	B	A	A	-	A	B	A	B	A	B	B	B	B	A	A	B	A	B	B	B	B	B	B	B	B	A	B	A	B	A	B
177	3620723	54.395	1A	2	1	SNP	****	3620723(2)[3]	A	B	A	B	A	B	B	A	B	B	B	A	A	-	B	B	A	B	A	B	B	B	B	A	-	B	A	B	B	B	B	B	B	B	B	A	B	-	B	A	B
179	4357779	57.827	1A	4	1	e-SNP	****	4357779(4)[3]	A	B	A	B	B	B	B	A	B	B	B	A	A	-	B	B	A	B	A	B	B	B	B	A	A	B	A	B	B	B	B	B	B	B	B	B	B	A	B	A	B
183	4208880	60.696	1A	1	1	SNP	***	4208880[2]	A	B	A	B	B	B	B	A	B	B	B	A	A	-	B	B	A	B	A	B	B	B	B	A	A	A	A	B	B	B	A	B	B	B	B	B	B	A	B	A	B
185	3047821	62.123	1A	2	1	SNP	**	3047821(2)[1]	A	B	A	B	B	B	B	A	B	B	B	A	A	-	A	B	A	B	A	B	B	B	B	A	A	A	A	B	B	B	A	B	B	B	B	B	B	A	B	A	B
186	4342320	63.449	1A	3	1	e-SNP	***	4342320(3)[2]	A	B	A	B	B	B	B	A	B	B	B	A	A	-	A	B	A	B	A	B	B	B	B	A	A	A	A	B	B	B	A	B	B	B	B	B	B	A	B	A	B
189	3606911	65.698	1A	1	1	e-SNP	**	3606911[1]	A	B	A	B	A	B	B	-	B	B	B	A	A	-	A	B	A	B	A	B	B	B	B	-	A	A	-	B	B	B	A	B	B	B	B	A	B	A	B	A	B
191	3045136	66.822	1A	0	1	SNP	*	3045136(3)	A	B	A	B	A	B	B	A	B	B	B	A	A	-	A	B	A	B	A	B	B	B	B	A	A	A	A	B	B	B	A	B	B	B	B	A	B	A	B	A	B
195	3041133	67.945	1A	0	1	SNP	*	3041133(5)	A	B	A	B	A	B	B	A	B	B	B	A	A	-	A	B	A	B	A	B	B	B	B	A	A	A	A	B	B	B	A	B	B	B	B	A	B	A	B	A	B
198	wPt-3698	69.069	1A	2	1	DArT	**	wPt-3698(2)[1]	A	B	A	B	A	B	B	A	B	B	B	A	-	A	B	B	A	B	A	B	B	B	B	A	A	A	A	B	B	B	A	B	B	B	B	A	B	A	B	A	B
200	wPt-1906	71.318	1A	2	1	DArT	**	wPt-1906(2)[1]	A	B	A	B	A	B	B	A	B	B	B	A	A	A	B	B	A	B	A	B	B	B	B	A	A	A	A	B	B	B	A	B	B	B	B	A	B	A	B	A	B
202	wPt-8172	73.567	1A	0	1	DArT	*	wPt-8172	A	B	A	B	A	B	-	A	B	B	B	A	A	A	B	B	A	B	A	B	B	B	B	A	A	A	A	B	B	B	A	B	B	B	B	A	B	A	A	A	B
203	4218922	75.275	1A	0	1	e-SNP	*	4218922(16)	A	B	A	B	A	B	B	A	B	B	B	A	A	-	A	B	A	B	A	B	B	B	B	A	A	A	A	B	B	B	A	B	B	B	B	A	B	A	A	A	B
219	4216157	80.326	1A	2	1	e-SNP	******	4216157(2)[5]	A	B	-	B	A	B	B	-	B	B	B	A	-	-	-	B	B	B	A	B	B	B	B	B	A	A	-	B	B	B	-	B	B	B	B	A	B	A	A	A	B
221	4217876	85.968	1A	0	1	e-SNP	*	4217876(53)	A	B	A	B	A	B	B	A	B	B	B	A	A	-	A	B	B	B	A	B	B	B	B	A	A	A	A	B	B	B	A	B	B	B	B	A	B	A	A	A	B
274	4210414	87.845	1A	0	1	SNP	*	4210414	A	B	A	B	A	B	B	A	B	B	B	A	A	-	A	B	B	B	A	B	B	B	B	A	A	A	A	B	B	B	A	B	B	B	B	A	B	A	A	A	B
275	4214888	89.644	1A	0	1	e-SNP		4214888(12)	A	B	A	A	A	B	B	A	B	B	B	A	A	-	A	B	B	B	A	B	B	B	B	A	A	A	A	B	B	B	A	B	B	B	B	A	B	A	A	A	B
288	3045204	90.666	1A	2	1	SNP	****	3045204(2)[3]	A	B	A	A	A	B	B	A	B	B	B	-	A	-	-	B	B	B	A	B	B	B	B	-	-	A	-	B	B	-	-	B	B	B	B	A	B	A	A	A	B
289	4203545	91.408	1A	0	1	e-SNP	*	4203545(4)	A	B	A	A	A	B	B	A	B	B	B	A	A	-	B	B	B	B	A	B	B	B	B	A	A	A	A	B	B	B	A	B	B	B	B	A	B	A	A	A	B
294	4367034	93.24	1A	0	1	SNP	*	4367034(3)	A	B	A	A	A	B	B	A	B	B	B	A	A	-	B	B	B	B	A	B	B	B	B	A	A	A	A	B	B	B	A	B	B	B	B	A	B	A	A	A	B
296	4356907	94.982	1A	0	1	e-SNP		4356907(9)	A	B	A	A	A	B	B	A	B	B	B	A	A	-	A	B	B	B	A	B	B	B	B	A	A	A	A	B	B	B	A	B	B	B	B	A	B	A	A	A	B
305	4371051	99.081	1A	0	1	SNP	*	4371051	A	B	A	A	A	B	B	A	B	B	B	A	A	-	A	B	B	-	-	-	B	-	B	A	-	A	-	B	B	B	-	B	B	B	B	A	B	A	A	A	B
306	3610956	101.184	1A	1	1	e-SNP	****	3610956[3]	A	B	A	B	A	B	B	A	B	B	B	A	A	-	A	B	B	-	-	B	B	B	B	-	A	-	A	B	B	B	A	B	B	B	B	A	B	A	A	-	B
307	4201552	102.656	1A	1	1	SNP	**	4201552[1]	A	B	A	B	A	B	B	A	B	B	B	A	A	-	B	B	B	B	A	B	B	B	B	A	A	A	A	B	B	B	A	B	B	B	B	A	B	A	A	A	B
308	tPt-513702	103.544	1A	1	1	DArT	*******	tPt-513702[6]	A	B	A	B	-	B	B	A	B	B	B	A	-	-	B	B	B	B	-	B	B	B	B	-	A	A	A	B	B	B	A	B	B	B	B	-	B	-	A	A	B
309	wms164	104.094	1A	42	1	DArT	**	wms164(42)[1]	A	B	A	B	A	B	B	A	B	B	B	A	A	A	B	B	B	B	A	B	B	B	B	A	A	A	A	B	B	B	A	B	B	B	B	A	B	A	A	A	B
352	3046999	106.174	1A	3	1	SNP	**	3046999(3)[1]	A	B	A	A	A	B	B	A	B	B	B	A	A	-	B	B	B	B	A	B	B	B	B	A	A	A	A	B	B	B	A	B	B	B	B	-	B	A	A	A	B
354	4365496	108.209	1A	1	1	e-SNP	**	4365496[1]	A	B	A	A	B	B	B	A	B	B	B	A	A	-	B	B	B	B	A	B	B	B	B	A	A	A	A	B	B	B	A	B	B	B	B	B	B	A	A	A	B
355	4215153	109.535	1A	14	1	e-SNP	***	4215153(14)[2]	A	B	A	B	B	B	B	A	B	B	B	A	A	-	B	B	B	B	A	B	B	B	B	A	A	A	A	B	B	B	A	B	B	B	B	B	B	A	A	A	B
376	3045353	110.861	1A	16	1	SNP	**	3045353(16)[1]	A	B	A	B	B	B	B	A	B	B	B	A	A	-	A	B	B	B	A	B	B	B	B	A	A	A	A	B	B	B	A	B	B	B	B	B	B	A	A	A	B
385	4214900	112.266	1A	1	1	e-SNP	**	4214900[1]	A	B	A	A	B	B	B	A	B	B	B	A	A	-	A	B	B	B	A	B	B	B	B	A	A	A	A	B	B	B	A	B	B	B	B	B	B	A	A	A	B
386	4345050	117.863	1A	0	1	e-SNP	*	4345050	A	B	A	A	B	B	B	A	B	B	B	A	A	-	A	B	B	B	A	B	B	B	B	A	A	A	A	B	B	B	A	A	B	B	B	B	B	A	A	A	-
387	4339702	119.819	1A	0	1	e-SNP		4339702(10)	A	B	A	A	B	B	B	A	B	B	B	A	A	-	A	B	B	B	A	B	B	B	B	A	A	A	A	B	B	B	A	A	B	B	B	B	B	A	A	A	A
397	4203704	124.404	1A	0	1	e-SNP		4203704(18)	A	B	A	A	B	B	B	A	B	B	B	A	A	-	A	B	B	B	A	B	B	B	B	A	-	A	A	B	B	B	A	A	A	B	A	B	B	A	A	A	A
415	4217353	128.232	1A	0	1	e-SNP		4217353	A	B	A	A	A	B	B	A	B	B	B	A	A	-	A	B	B	B	A	B	B	B	B	A	A	A	A	B	B	B	A	A	A	B	A	A	B	A	A	A	A
416	4202074	132.286	1A	0	1	e-SNP		4202074(26)	A	B	A	A	A	B	B	A	B	B	B	A	A	-	A	B	B	B	A	B	B	B	B	A	A	A	A	B	B	B	A	A	B	B	B	A	B	A	A	A	A
442	4357261	136.928	1A	0	1	e-SNP		4357261(3)	A	B	A	A	-	B	B	A	B	B	B	A	A	-	A	B	B	B	A	B	B	B	B	A	B	A	A	B	B	B	B	A	B	B	B	-	B	A	A	A	A
445	4221657	138.502	1A	0	1	e-SNP		4221657(5)	A	B	A	A	A	B	B	A	B	B	B	A	A	-	A	B	B	B	A	B	B	B	B	A	B	A	A	B	B	B	B	A	B	B	B	A	B	A	A	A	A
450	4212513	139.884	1A	0	1	SNP	*	4212513	A	B	A	A	A	B	B	A	B	B	B	A	A	-	A	B	B	B	A	B	B	B	B	A	B	B	-	B	B	B	B	A	-	B	-	A	B	A	A	A	A
451	3045599	140.671	1A	0	1	SNP		3045599	A	B	A	A	A	B	B	A	B	B	B	A	-	-	A	-	B	B	A	B	-	B	B	A	-	B	A	-	B	B	B	A	-	B	-	-	B	A	A	A	A
452	4371347	141.311	1A	5	1	e-SNP	**	4371347(5)[1]	A	B	A	A	-	B	B	A	B	B	B	A	-	-	-	B	B	B	A	B	B	B	B	A	B	B	A	B	B	B	B	A	B	B	B	B	B	A	A	A	A
457	4362015	145.818	1A	0	1	e-SNP	*	4362015(11)	A	B	A	A	A	B	B	A	B	B	B	A	A	-	B	B	B	B	A	B	B	B	B	A	B	A	A	B	B	B	B	A	B	B	B	A	B	A	A	A	A
468	4363781	149.194	1A	0	1	e-SNP		4363781(2)	A	B	A	A	A	B	B	A	B	B	B	A	A	-	B	B	B	B	A	B	B	B	B	A	B	A	A	B	B	B	B	A	A	B	A	A	B	A	A	A	A
470	wPt-7184	152.57	1A	2	1	DArT	**	wPt-7184(2)[1]	A	B	A	-	A	B	B	A	B	B	B	A	A	A	B	B	B	B	-	B	B	B	B	-	B	B	A	B	B	B	B	A	-	B	A	A	B	A	A	A	A
472	4342778	154.177	1A	0	1	e-SNP		4342778(2)	A	B	A	A	A	B	B	A	B	B	B	A	B	-	B	B	B	B	A	B	B	B	B	A	B	B	A	B	B	B	B	A	A	B	A	A	B	A	A	A	A
474	4215554	162.766	1A	0	1	e-SNP		4215554(8)	A	B	A	A	A	B	B	A	B	B	B	A	B	-	A	B	B	B	A	B	B	B	B	A	B	B	A	B	B	B	B	B	A	B	A	A	B	A	A	A	A
482	4351734	171.854	1A	2	1	e-SNP	**	4351734(2)[1]	A	B	A	A	B	B	B	A	B	B	B	A	B	-	A	B	B	B	A	B	B	B	B	B	B	B	A	B	B	B	B	B	A	B	A	B	B	A	A	A	A
484	4354569	177.245	1A	2	1	e-SNP	**	4354569(2)[1]	A	B	A	A	A	B	B	A	B	B	B	A	B	-	-	B	B	B	A	B	B	B	B	B	B	B	A	B	B	B	B	B	B	B	B	A	B	A	A	A	A
486	4342377	179.832	1A	0	1	e-SNP	*	4342377(3)	A	B	A	A	A	B	-	A	B	B	B	A	B	-	A	B	B	B	A	-	B	B	B	B	-	B	A	B	B	B	B	B	B	B	B	A	B	A	A	A	A
489	4369143	181.192	1A	0	1	SNP	*	4369143	A	B	A	A	A	B	B	A	B	B	B	A	B	-	-	B	B	B	A	B	B	B	B	-	B	B	A	-	B	B	B	B	-	B	-	A	B	A	A	A	A
490	4344179	182.574	1A	0	1	e-SNP	*	4344179(3)	A	B	A	A	-	B	B	A	B	B	B	A	B	-	A	B	B	B	A	B	B	B	-	B	B	B	A	B	B	B	B	B	A	B	A	A	B	A	A	A	A
493	4341156	186.605	1A	10	1	e-SNP	**	4341156(10)[1]	A	B	A	A	A	B	B	A	B	B	B	A	B	-	A	B	B	B	A	B	B	B	B	B	B	B	A	B	B	B	B	B	A	B	A	A	B	A	A	A	A
503	3623651	187.931	1A	1	1	e-SNP	***	3623651[2]	A	B	A	A	A	B	B	A	B	B	B	A	B	-	B	B	B	B	-	B	B	B	B	B	B	B	A	B	B	B	B	B	-	B	-	A	B	A	A	A	A
504	4340989	194.989	1A	0	1	e-SNP		4340989(2)	A	B	A	A	A	B	B	A	B	B	B	A	B	-	B	B	B	B	A	B	A	A	B	B	B	B	A	B	B	B	B	B	A	B	A	A	B	A	A	A	A
506	4340811	199.088	1A	0	1	e-SNP		4340811(2)	A	B	A	A	A	B	B	A	B	B	B	A	B	-	A	B	B	B	A	B	A	A	B	B	B	B	A	B	B	B	B	B	B	B	B	A	B	A	A	A	A
508	4346867	205.505	1A	0	1	e-SNP		4346867(4)	A	B	A	A	A	B	B	A	B	B	B	A	B	-	A	B	B	B	A	B	A	A	B	B	A	B	B	A	B	B	B	B	B	A	B	A	B	A	A	A	A
512	3612691	208.092	1A	0	1	e-SNP		3612691(5)	A	B	A	A	A	B	B	A	B	B	B	A	B	-	A	B	B	B	A	B	A	A	B	B	A	B	B	A	B	B	B	B	A	A	A	A	B	A	A	A	A
517	4347389	209.418	1A	0	1	e-SNP		4347389(3)	A	B	A	A	A	B	B	A	B	B	B	A	B	-	A	B	B	B	A	B	A	A	-	B	B	B	B	A	B	B	B	B	A	A	A	A	B	A	A	A	A
520	3605666	210.677	1A	0	1	SNP		3605666	A	-	A	A	A	B	-	A	B	B	B	A	B	-	A	B	B	B	A	B	A	A	B	B	B	-	B	A	-	B	-	B	-	A	-	A	B	A	A	-	A
521	3607358	211.98	1A	0	1	e-SNP		3607358(11)	A	B	A	A	A	B	B	A	B	B	B	A	B	-	A	B	B	B	A	B	A	A	B	B	B	B	B	A	B	B	B	B	B	A	B	A	B	A	A	A	A
532	4345822	214.747	1A	0	1	e-SNP		4345822(7)	A	B	A	A	B	B	B	A	B	B	B	A	B	-	A	B	B	B	A	B	A	A	B	B	B	B	B	A	B	B	B	B	-	A	-	B	B	A	A	A	A
539	4343106	216.073	1A	0	1	e-SNP	*	4343106(15)	A	B	A	A	B	B	B	A	B	B	B	A	B	-	B	B	B	B	A	B	A	A	B	B	B	B	B	A	B	B	B	B	B	A	B	B	B	A	A	A	A
554	4359187	217.591	1A	0	1	e-SNP		4359187(2)	A	B	A	A	B	B	B	A	B	B	B	A	B	-	A	B	B	B	A	B	A	A	B	B	-	B	B	A	B	B	B	B	B	A	B	B	B	A	A	A	A
556	3041927	220.865	1A	0	1	SNP		3041927	A	B	A	A	-	B	B	A	B	B	B	A	B	-	A	B	B	B	A	B	A	A	B	A	A	B	B	A	B	B	B	B	-	A	-	-	B	A	A	A	B
557	4348060	229.292	1A	0	1	SNP		4348060	B	A	A	B	B	B	B	A	B	A	B	A	B	-	A	B	B	B	A	B	A	A	B	A	A	B	B	A	B	B	B	B	-	A	-	B	B	A	-	A	B
558	4339519	230.652	1A	0	1	e-SNP		4339519(2)	B	A	A	B	B	B	B	A	B	A	B	A	B	-	B	B	B	B	A	B	A	A	B	A	A	B	B	A	B	B	B	B	B	A	B	B	B	A	B	A	B
560	3605754	233.104	1A	0	1	e-SNP		3605754(2)	B	A	A	B	A	B	B	A	B	A	B	A	B	-	-	B	B	B	A	B	A	A	B	A	A	B	B	A	B	B	B	B	B	A	B	A	B	A	B	A	B
562	3046547	233.755	1A	0	1	SNP		3046547(2)	B	A	A	B	A	B	-	A	B	A	B	A	B	-	B	-	B	-	A	B	-	A	-	A	A	B	B	A	B	B	B	B	-	A	-	A	B	A	-	A	B
564	4343034	234.396	1A	0	1	e-SNP		4343034	B	A	A	B	A	B	B	A	B	A	B	A	B	-	B	B	B	B	A	B	A	A	B	A	A	B	B	A	B	B	B	B	B	A	B	A	B	A	B	A	B
565	3623600	236.082	1A	0	1	SNP		3623600	B	A	A	B	-	B	B	A	B	A	B	A	B	-	B	B	B	B	A	B	A	A	B	A	A	B	B	-	B	B	B	B	-	A	-	-	B	A	-	A	B
566	3616496	238.263	1A	0	1	e-SNP		3616496(2)	B	A	A	B	A	-	B	A	B	A	-	A	B	-	B	-	B	B	A	-	A	A	B	A	A	B	B	A	B	B	B	B	A	A	A	A	B	A	A	A	B
568	4371918	242.057	1A	0	1	e-SNP		4371918	B	A	A	B	A	B	B	A	B	A	B	A	B	-	A	B	B	B	A	B	A	A	B	A	A	B	B	A	B	B	B	B	A	A	A	A	B	A	A	A	B
569	4201333	245.873	1A	0	1	e-SNP		4201333(2)	B	A	A	B	A	B	B	B	B	A	B	A	B	-	A	B	B	B	A	B	A	A	B	A	A	B	B	A	B	B	B	B	A	A	A	A	B	A	A	A	B
571	3040667	248.99	1A	0	1	SNP		3040667	B	A	A	B	-	B	B	B	B	A	B	A	B	-	A	B	B	B	A	B	A	A	B	A	A	B	B	A	B	B	B	B	-	A	-	B	B	A	-	A	B
572	4347107	252.151	1A	0	1	e-SNP		4347107(3)	B	A	A	B	A	B	B	B	B	A	B	A	B	-	A	B	B	B	A	B	A	A	B	A	A	B	B	A	B	B	B	B	B	A	B	A	B	A	-	A	B
575	wPt-7339	254.659	1A	0	1	DArT		wPt-7339	B	A	A	-	A	B	B	B	B	A	B	A	B	A	A	B	B	B	A	B	A	A	B	B	A	B	B	A	B	B	B	B	B	A	B	A	B	A	A	A	B
576	3045811	255.884	1A	0	1	SNP		3045811(2)	B	A	-	B	A	B	B	B	-	A	B	A	B	-	-	B	B	B	A	B	A	A	B	-	A	B	B	A	B	B	B	B	-	A	-	A	B	A	-	A	B
579	4346012	257.255	1A	0	1	e-SNP		4346012(3)	B	A	A	B	A	B	B	B	B	A	B	A	B	-	A	B	B	B	A	B	A	A	B	B	A	B	B	A	B	B	B	B	A	A	A	A	B	A	A	A	B
581	3614790	261.026	1A	0	1	e-SNP		3614790(8)	B	A	A	B	B	B	B	B	B	A	B	A	B	-	B	B	B	B	A	B	A	A	B	-	A	B	B	A	B	B	B	B	A	A	A	B	B	A	A	A	B
589	3041521	262.633	1A	0	1	SNP		3041521	B	A	A	-	B	B	B	-	-	A	-	A	B	-	B	-	B	B	A	-	-	A	B	B	A	B	B	A	B	B	B	B	-	A	-	B	B	A	-	A	-
590	4342207	264.803	1A	0	1	e-SNP		4342207(9)	B	A	A	B	B	B	B	B	B	A	B	A	B	-	B	B	B	B	A	B	A	A	B	B	A	B	B	A	B	B	B	B	B	A	B	B	B	A	B	A	B
599	3048055	274.426	1A	0	1	SNP		3048055	B	A	A	B	B	B	B	B	B	B	B	A	B	-	-	B	B	A	A	B	A	A	B	B	-	B	B	A	B	B	B	B	-	A	-	B	B	A	-	A	B
600	4345480	280.204	1A	0	1	e-SNP		4345480(3)	B	A	A	B	B	B	B	B	B	B	B	A	B	-	B	B	B	A	A	B	A	A	B	-	A	B	B	A	B	B	B	B	A	A	A	B	B	A	A	A	B
603	3040579	281.53	1A	0	1	e-SNP		3040579(5)	B	A	A	B	B	B	B	B	B	B	B	A	B	-	B	B	B	A	A	B	A	A	-	B	A	B	B	A	B	B	B	B	A	A	A	B	B	A	A	A	B
608	3607803	284.726	1A	0	1	e-SNP	*	3607803(2)	B	A	A	B	A	B	B	B	B	B	B	A	B	-	-	-	B	A	A	B	A	A	B	B	A	B	B	A	B	B	-	B	A	A	A	A	B	A	A	A	B
610	3609725	286.389	1A	0	1	e-SNP		3609725(5)	B	A	A	B	A	B	B	B	B	B	B	A	B	-	A	B	B	A	A	B	A	A	B	B	A	B	B	A	B	B	B	B	A	A	A	A	B	A	A	A	B
615	4353654	287.738	1A	0	1	e-SNP		4353654(23)	B	A	A	B	A	B	B	B	B	B	B	A	B	-	A	B	B	A	A	B	A	A	B	B	A	B	B	A	B	B	B	B	A	A	A	A	B	A	A	A	B
638	gdm149	293.175	1A	0	1	DArT		gdm149(10)	B	A	A	B	A	B	B	B	B	B	B	A	B	A	A	B	-	-	A	B	A	A	B	B	A	B	B	-	B	-	B	B	B	B	B	A	B	A	A	B	B
648	4362112	295.525	1A	0	1	e-SNP		4362112	B	A	A	B	A	B	B	B	B	B	B	A	B	-	B	B	B	-	A	B	A	A	B	B	A	B	B	A	B	B	B	B	B	B	B	A	B	A	B	B	B
649	4353632	297.875	1A	0	1	e-SNP		4353632(4)	B	A	A	B	B	B	B	B	B	B	B	A	B	-	B	B	B	A	A	B	A	A	B	B	A	B	B	A	B	B	B	B	B	B	B	B	B	A	B	B	B
653	3041365	301.635	1A	0	1	e-SNP		3041365(3)	B	A	A	B	B	B	B	B	B	B	B	A	B	-	B	-	B	A	A	B	A	A	-	B	A	B	-	A	B	B	B	B	A	B	A	B	B	A	A	B	B
656	4345647	0	2A	0	2	e-SNP		4345647	A	A	A	A	B	B	B	B	A	A	B	A	B	-	B	B	A	B	A	A	B	B	B	-	A	A	B	A	B	-	A	B	A	A	A	B	-	B	B	-	B
657	4343451	2.418	2A	0	2	e-SNP		4343451	-	A	A	A	B	B	B	B	A	A	B	A	B	-	B	B	A	B	A	A	B	B	B	A	A	A	B	A	B	-	A	B	A	A	A	B	A	B	B	A	B
703	4209845	3.586	2A	0	2	SNP		4209845(51)	A	A	A	A	B	B	B	B	A	A	B	A	B	-	B	B	A	A	A	A	B	B	B	A	A	A	B	A	B	A	A	B	A	A	A	B	A	B	B	A	B
709	4345074	4.766	2A	0	2	e-SNP		4345074(5)	A	A	A	A	B	B	B	A	A	A	B	A	B	-	B	B	A	A	A	A	B	B	B	A	A	A	B	A	B	A	A	B	A	A	A	B	A	B	B	A	B
714	4350497	7.116	2A	0	2	e-SNP		4350497(11)	A	A	A	A	A	B	B	A	A	A	B	A	B	-	B	B	A	A	A	A	B	B	B	A	A	A	B	A	B	A	A	B	A	A	A	A	A	B	B	A	B
725	4218930	8.274	2A	0	2	e-SNP		4218930(6)	A	A	A	A	A	B	B	B	A	A	B	A	B	-	B	B	A	A	A	A	B	B	B	A	A	A	B	A	B	A	A	B	A	A	A	A	A	B	B	A	B
731	wPt-8403	14.086	2A	0	2	DArT		wPt-8403(3)	A	A	A	A	A	B	B	B	A	A	B	A	B	B	B	B	A	A	A	A	B	B	B	A	A	A	B	A	B	A	A	B	A	A	A	B	A	B	B	A	B
734	wPt-9302	16.876	2A	0	2	DArT		wPt-9302	A	A	A	A	A	B	B	B	A	A	B	A	B	B	B	B	A	A	A	A	B	B	B	A	A	A	B	A	B	A	A	-	A	A	A	B	A	B	B	A	B
735	wPt-9793	20.839	2A	0	2	DArT		wPt-9793(2)	A	B	A	A	A	B	B	B	A	A	B	A	B	B	B	B	A	B	A	A	B	B	B	A	A	A	B	A	B	A	A	B	A	A	A	B	A	B	B	A	B
737	4350929	27.622	2A	0	2	e-SNP		4350929(9)	A	B	A	A	A	B	B	B	A	A	B	A	B	-	-	B	A	B	A	A	B	B	B	A	A	A	B	A	B	A	A	B	A	A	A	A	A	B	B	A	B
746	3044206	31.438	2A	0	2	e-SNP		3044206(15)	A	B	A	A	B	B	B	B	A	A	B	A	B	-	B	B	A	B	A	A	B	B	B	A	A	A	B	A	B	A	A	B	A	A	A	B	A	B	B	A	B
824	4371063	33.248	2A	0	2	SNP		4371063(73)	A	B	A	A	B	B	B	B	A	A	B	-	B	-	A	B	A	B	-	A	B	B	B	A	A	A	B	A	B	A	A	B	-	-	A	B	A	B	B	A	B
834	4350185	37.777	2A	0	2	e-SNP		4350185(2)	A	B	A	A	B	B	B	B	A	A	B	A	B	-	A	B	A	B	A	A	B	B	B	A	A	A	B	A	B	A	A	B	A	A	A	B	A	B	B	A	B
836	3606844	40.026	2A	0	2	e-SNP		3606844(3)	A	B	A	A	B	B	B	B	A	A	B	B	B	-	A	B	A	B	A	A	B	B	B	A	A	A	B	A	B	A	A	B	A	B	A	B	A	B	B	A	B
839	4346796	42.658	2A	0	2	e-SNP		4346796(3)	A	-	A	A	A	-	-	-	A	A	-	-	B	-	A	B	A	B	A	A	B	B	B	A	A	A	B	A	B	A	A	B	A	B	A	A	A	B	B	A	B
842	3044842	43.973	2A	0	2	SNP		3044842	A	B	A	A	A	B	B	B	A	A	B	B	B	-	B	B	A	B	A	A	B	B	B	A	A	A	B	A	B	A	A	B	A	B	A	A	A	B	B	A	B
843	4210774	48.842	2A	0	2	e-SNP		4210774(6)	A	B	A	A	A	B	B	B	A	A	B	B	B	-	B	B	A	B	A	A	B	B	B	A	B	A	B	A	B	A	A	B	A	B	A	A	A	B	B	A	-
849	3616899	50.202	2A	0	2	SNP		3616899	A	-	A	A	A	-	-	-	-	A	A	-	-	-	-	B	-	B	A	-	B	B	B	A	B	A	B	A	-	-	A	B	A	B	A	A	A	B	B	A	A
850	4351610	51.326	2A	0	2	e-SNP		4351610(7)	A	B	A	A	A	B	B	B	A	A	B	B	B	-	B	B	A	B	A	A	B	B	B	A	B	A	B	A	B	A	A	B	A	B	A	A	A	B	B	A	A
857	4350539	58.109	2A	0	2	e-SNP		4350539(15)	A	B	A	A	B	B	B	B	A	A	B	B	B	-	B	B	A	B	A	A	B	B	B	A	B	A	B	A	B	A	A	B	A	B	A	B	A	B	B	A	A
872	4358131	59.322	2A	0	2	e-SNP		4358131(11)	A	B	A	A	B	B	B	B	A	A	B	B	B	-	B	B	A	B	A	A	B	B	B	A	B	A	B	A	A	A	A	B	A	B	A	B	A	B	B	A	A
883	3603847	60.592	2A	0	2	e-SNP		3603847(2)	A	B	A	A	B	B	B	B	A	A	B	B	B	-	-	B	A	B	B	A	B	B	B	A	B	A	B	A	A	A	A	B	A	B	A	-	A	B	B	A	A
885	4344011	64.476	2A	0	2	e-SNP		4344011(4)	A	B	A	A	-	B	-	B	A	A	B	B	B	-	-	B	A	B	B	A	B	B	-	A	B	A	B	A	A	A	A	B	A	B	A	-	A	B	B	A	A
896	4207946	68.293	2A	0	2	SNP		4207946(13)	A	B	A	A	B	B	B	B	A	A	B	B	B	-	B	B	A	B	B	A	B	B	B	A	B	A	B	A	A	A	A	B	A	B	A	B	A	B	A	A	A
902	4368596	69.653	2A	0	2	SNP		4368596	A	B	A	A	B	B	B	B	A	A	B	-	B	-	B	B	A	B	B	A	-	B	B	A	B	A	B	A	A	A	A	B	A	B	A	-	A	B	A	A	A
903	4354971	71.417	2A	0	2	SNP		4354971	A	B	A	A	B	B	B	B	A	A	B	B	B	-	A	B	A	B	B	A	B	B	-	-	B	A	B	A	A	-	A	B	A	B	A	B	A	B	A	A	-
904	4213005	75.008	2A	0	2	e-SNP	*	4213005(3)	A	B	A	A	A	B	B	-	A	A	-	B	-	-	A	B	A	B	B	A	B	B	B	A	B	A	B	A	A	A	A	B	A	B	A	A	A	B	A	A	A
907	4355493	89.771	2A	1	2	SNP	**	4355493[1]	A	A	A	A	A	A	A	A	A	A	A	A	A	-	-	B	-	B	B	A	B	B	B	A	B	A	B	B	A	A	B	B	A	B	A	A	A	B	A	A	A
908	wPt-0638	92.323	2A	4	2	DArT	**	wPt-0638(4)[1]	A	A	A	A	A	A	A	A	A	A	A	A	A	A	B	-	A	B	B	A	B	B	B	A	B	A	B	B	A	A	B	B	A	B	A	B	A	B	A	A	A
912	4356787	96.977	2A	2	2	e-SNP	**	4356787(2)[1]	A	A	A	A	A	A	A	A	A	A	-	A	A	-	A	B	A	B	B	A	B	B	B	A	B	A	B	B	A	A	B	B	A	B	A	A	A	B	A	A	A
914	3616383	101.892	2A	0	2	e-SNP		3616383	A	B	A	-	A	B	B	A	-	A	A	B	A	-	A	B	A	B	B	A	B	B	B	A	B	A	B	B	A	A	B	B	A	B	A	A	A	B	A	A	A
915	4215443	136.655	2A	0	2	e-SNP		4215443	A	B	B	B	A	B	B	A	B	A	A	B	A	-	A	A	B	B	B	A	B	B	B	A	A	A	B	B	B	A	B	B	A	B	A	A	A	B	B	-	-
916	4362999	140.257	2A	0	2	e-SNP		4362999(2)	A	B	B	B	B	B	B	A	B	A	A	B	A	-	A	A	-	B	B	A	-	B	B	A	A	A	B	B	B	A	B	B	A	B	A	B	A	-	B	A	A
918	4352168	142.595	2A	0	2	e-SNP		4352168(2)	A	B	B	B	B	B	B	A	B	A	A	B	A	-	B	A	-	B	B	A	B	B	B	A	A	A	B	B	B	A	B	B	-	B	A	B	A	B	B	A	A
922	4342125	144.9	2A	0	2	e-SNP		4342125(10)	-	B	B	B	B	B	B	-	B	A	A	B	A	-	B	-	B	B	B	-	B	B	B	A	A	A	B	B	B	A	B	B	-	B	A	B	A	B	B	B	B
930	4362309	149.18	2A	0	2	e-SNP		4362309	A	B	B	B	B	B	B	A	B	A	A	B	A	-	B	A	B	B	B	A	B	B	B	A	A	A	B	B	B	A	B	B	B	B	B	A	A	B	B	B	B
931	wms339	156.192	2A	0	2	DArT		wms339(2)	A	B	B	B	B	B	B	A	B	A	A	B	A	A	B	A	B	B	B	A	B	B	B	A	A	A	B	B	B	A	B	B	A	B	B	A	A	B	B	B	B
933	wms95	157.316	2A	0	2	DArT		wms95(2)	A	B	B	B	B	B	B	A	B	A	A	B	A	A	B	A	B	B	B	A	B	B	B	-	A	A	-	B	B	A	B	B	A	B	A	A	A	B	B	B	B
935	3042839	162.492	2A	0	2	SNP		3042839	A	B	B	B	B	B	B	A	B	A	A	B	A	-	B	A	B	B	B	A	B	B	B	A	A	A	B	B	B	A	B	B	A	B	A	A	A	B	B	B	B
936	4371163	164.077	2A	0	2	e-SNP		4371163(52)	A	B	B	B	B	B	B	A	B	A	A	B	A	-	B	-	B	B	B	A	B	B	B	A	A	-	B	B	B	A	B	B	-	B	A	A	A	B	B	B	B
988	4343078	166.325	2A	0	2	e-SNP		4343078(9)	A	B	B	B	A	B	B	A	B	A	A	B	A	-	-	A	B	B	B	A	B	B	B	A	A	A	B	B	B	A	B	B	A	B	A	A	A	B	B	B	B
997	3047278	167.022	2A	0	2	SNP		3047278	A	-	B	B	A	B	B	A	B	A	A	B	A	-	A	A	B	B	B	A	B	B	-	A	A	A	B	B	B	A	B	B	A	B	A	-	A	B	B	-	B
1000	4369002	167.449	2A	0	2	SNP		4369002(6)	A	B	B	B	A	B	B	A	B	-	A	B	A	-	A	-	B	B	B	A	B	B	B	A	A	-	B	B	B	A	B	B	A	B	A	B	A	B	B	B	B
1004	4200640	168.753	2A	0	2	e-SNP		4200640(142)	A	B	B	B	A	B	B	A	B	A	A	B	A	-	A	A	B	B	B	A	B	B	B	A	A	A	B	B	B	A	B	B	A	B	A	A	A	B	B	B	B
1146	4219997	171.339	2A	0	2	e-SNP		4219997(5)	A	B	B	B	A	B	B	A	B	A	A	B	A	-	A	A	B	B	B	A	B	B	B	A	A	A	B	B	B	A	B	B	B	B	B	A	A	B	B	B	B
1151	4339588	173.915	2A	0	2	e-SNP		4339588(2)	A	-	B	B	A	B	B	A	A	A	A	-	A	-	A	A	-	B	B	A	B	-	B	A	A	A	B	B	B	A	-	B	B	-	B	A	A	-	B	B	B
1153	4343745	177.663	2A	0	2	e-SNP		4343745(5)	-	B	B	B	A	B	B	-	B	-	-	B	-	-	A	A	B	B	B	A	B	B	B	A	A	A	B	B	B	A	B	B	A	B	A	A	A	B	B	-	B
1158	3042091	180.34	2A	0	2	SNP		3042091(2)	A	B	B	B	A	B	A	A	B	A	A	B	A	-	A	A	B	B	B	A	B	B	B	A	A	A	B	B	B	A	B	B	A	B	A	A	A	B	B	B	B
1160	4366837	181.261	2A	0	2	SNP		4366837	A	-	-	-	A	-	A	A	-	-	A	-	A	-	A	A	B	-	B	A	B	B	B	A	A	-	B	B	B	A	B	B	A	B	A	A	A	B	B	B	-
1161	4207475	181.733	2A	0	2	e-SNP		4207475	A	B	B	B	A	B	A	A	B	A	A	B	A	-	A	A	B	-	B	A	B	B	B	A	A	A	B	B	B	A	B	B	A	B	A	A	A	B	B	B	B
1162	4201257	184.455	2A	0	2	e-SNP		4201257(24)	A	B	B	B	A	B	B	A	-	A	A	B	A	-	A	A	B	B	B	A	B	B	B	A	A	A	B	B	B	A	B	B	A	B	A	A	A	B	B	B	B
1186	4347663	187.831	2A	0	2	e-SNP		4347663(7)	A	B	-	-	A	B	B	A	A	A	A	B	A	-	A	A	B	B	B	A	B	B	B	A	A	A	B	B	B	A	B	B	A	B	A	A	A	B	-	B	B
1193	4361979	191.207	2A	0	2	e-SNP		4361979(7)	A	B	B	B	A	B	B	A	A	A	A	B	A	-	A	A	B	A	B	A	B	B	B	A	A	A	B	B	B	A	B	B	A	B	A	A	A	B	A	B	B
1200	4355155	193.681	2A	0	2	e-SNP		4355155(10)	A	B	B	B	A	B	B	A	A	A	A	B	A	-	A	A	B	A	B	A	B	B	B	A	A	A	B	B	B	A	B	B	B	B	B	A	A	B	A	B	B
1210	3048208	196.233	2A	0	2	e-SNP		3048208(9)	A	B	B	B	A	B	B	A	A	A	A	B	A	-	A	A	B	B	B	A	B	B	B	A	A	A	B	B	B	A	B	B	B	B	B	A	A	B	A	B	B
1219	3621371	202.479	2A	0	2	e-SNP		3621371(18)	A	B	B	B	B	B	B	A	A	A	A	B	A	-	B	A	B	B	B	A	B	B	B	A	A	A	B	B	B	A	B	B	-	B	-	B	A	B	A	B	B
1237	3607296	204.132	2A	0	2	e-SNP		3607296(2)	A	B	B	B	B	B	B	A	A	A	A	B	A	-	B	A	B	-	B	A	B	B	B	A	A	A	B	B	B	A	B	B	A	B	A	B	A	B	A	B	B
1239	3041123	206.313	2A	0	2	SNP		3041123	A	A	B	-	B	-	-	A	A	-	A	-	A	-	B	A	B	A	B	A	B	B	B	-	A	A	B	B	B	-	B	B	-	B	A	B	A	B	A	B	B
1240	3623420	240.812	2A	0	2	e-SNP		3623420(2)	A	A	B	B	B	B	B	B	A	A	B	B	A	-	B	B	A	A	B	A	A	A	B	A	A	A	A	B	A	B	B	B	B	-	B	B	A	B	A	B	A
1242	3603521	243.331	2A	0	2	e-SNP		3603521(14)	A	A	B	A	B	B	B	B	A	A	B	B	A	-	B	B	A	A	B	B	A	A	B	A	A	A	A	B	A	B	B	B	B	A	B	B	A	B	A	B	A
1257	4347654	245.659	2A	0	2	e-SNP		4347654(4)	B	A	B	A	B	B	B	B	A	A	B	B	A	-	A	B	A	A	B	B	A	A	B	A	A	A	A	B	A	B	B	B	B	A	B	B	A	B	A	B	A
1260	wPt-0277	246.67	2A	0	2	DArT		wPt-0277(2)	B	A	B	A	B	B	B	B	-	-	B	B	A	A	A	B	A	A	B	B	A	A	B	A	A	A	A	B	A	B	B	B	-	A	-	B	A	-	A	B	A
1262	3613098	248.03	2A	0	2	e-SNP		3613098	B	A	B	A	B	B	B	B	A	A	B	B	A	-	A	B	-	A	B	B	A	A	B	A	A	A	-	B	A	B	B	B	A	A	A	B	A	B	A	B	A
1264	3616494	249.334	2A	0	2	SNP		3616494(3)	B	A	B	A	B	B	B	B	A	A	B	B	A	-	B	B	A	A	B	B	A	A	B	A	A	A	A	B	A	B	B	B	-	A	-	B	A	B	A	B	A
1266	3621009	252.552	2A	0	2	e-SNP		3621009(3)	B	A	B	A	A	B	B	B	A	A	B	B	A	-	-	B	A	A	B	B	A	A	B	A	A	A	A	B	A	B	B	B	A	A	A	A	A	B	A	B	A
1269	3610220	256.968	2A	0	2	e-SNP		3610220(13)	A	A	B	A	A	B	B	B	A	A	B	B	A	-	A	B	A	A	B	B	A	A	B	A	A	A	A	B	A	B	B	B	-	A	-	A	A	B	A	B	A
1282	wPt-1722	262.621	2A	0	2	DArT		wPt-1722	A	A	B	A	A	B	B	B	A	A	B	B	A	A	A	B	A	A	B	B	A	A	B	A	A	A	A	-	A	B	B	B	A	A	A	B	A	B	A	B	A
1283	3612539	266.008	2A	0	2	e-SNP		3612539(7)	A	A	B	A	B	B	B	B	A	A	B	B	A	-	B	B	A	A	B	B	A	A	B	A	A	A	A	B	A	B	B	B	A	A	A	B	A	B	A	B	A
1290	4347101	271.752	2A	1	2	e-SNP	*****	4347101[4]	A	A	-	A	B	A	B	B	A	A	-	B	A	-	B	-	A	A	A	-	A	A	B	A	A	A	A	A	A	B	B	-	A	A	A	B	A	A	A	B	A
1291	4354056	0	3A	4	3	e-SNP	**	4354056(4)[1]	B	-	B	B	A	B	B	A	B	B	B	B	B	-	A	B	A	-	B	B	B	B	B	B	B	A	B	A	B	B	A	B	A	B	A	-	A	A	B	B	B
1292	4341859	9.088	3A	0	3	e-SNP		4341859	-	A	B	-	-	A	-	A	B	B	A	-	-	-	A	B	-	A	B	B	B	B	B	B	B	A	B	A	B	B	A	B	-	B	A	B	A	A	B	A	-
1293	3621181	12.069	3A	0	3	e-SNP		3621181(3)	B	A	B	A	A	A	B	A	B	B	A	B	B	-	A	B	A	A	B	B	B	B	B	B	B	A	B	A	B	B	A	B	A	B	A	B	A	-	B	A	A
1296	3606151	13.26	3A	0	3	e-SNP		3606151(52)	B	A	B	A	A	A	B	A	B	B	A	B	B	-	A	B	A	A	B	B	B	B	B	B	B	A	B	A	B	B	A	B	A	B	A	A	A	A	B	A	A
1348	4373219	14.159	3A	0	3	e-SNP		4373219	B	-	B	-	-	A	B	A	B	B	A	B	-	-	A	-	A	A	B	B	-	B	B	-	B	A	-	A	B	B	A	B	A	B	A	A	A	A	B	A	A
1349	4220450	15.406	3A	0	3	e-SNP		4220450(17)	B	A	B	A	-	A	B	A	B	B	A	B	B	-	A	B	A	A	B	B	B	B	B	B	B	A	B	A	B	B	A	B	A	B	A	A	A	A	B	A	A
1366	4340618	18.884	3A	0	3	e-SNP		4340618(12)	B	A	B	A	B	A	B	A	B	B	A	B	B	-	A	B	A	A	B	B	B	B	B	B	B	A	B	A	B	B	A	B	A	B	A	B	A	A	B	A	A
1378	3610931	23.39	3A	0	3	e-SNP		3610931(2)	B	A	-	A	B	A	B	A	B	-	A	B	-	-	-	-	A	A	A	B	-	-	B	B	-	A	B	A	B	B	A	B	A	B	A	B	A	A	B	A	A
1395	3617164	26.168	3A	0	3	SNP		3617164(16)	B	A	B	A	B	A	B	A	B	B	A	B	B	-	A	B	A	A	B	B	B	B	B	B	B	A	B	A	B	B	A	B	A	B	A	A	A	A	B	A	A
1396	4220238	27.607	3A	0	3	e-SNP		4220238	B	A	B	A	B	A	B	A	B	B	A	B	B	-	B	B	A	A	B	B	B	B	B	B	B	A	B	A	B	B	A	B	A	B	A	A	A	A	B	A	A
1397	wPt-2317	29.012	3A	0	3	DArT		wPt-2317(4)	-	A	B	A	A	A	B	A	B	B	A	B	B	B	B	B	A	A	B	B	B	B	B	B	B	A	B	A	B	B	A	B	A	B	A	A	A	A	B	A	A
1401	3611422	31.339	3A	0	3	e-SNP		3611422(46)	B	A	B	A	B	A	B	A	B	B	A	B	B	-	B	B	A	A	B	B	B	B	B	B	B	A	B	A	B	B	A	B	A	B	A	B	A	A	B	A	A
1447	3617171	32.992	3A	1	3	e-SNP	*****	3617171[4]	B	-	B	-	B	A	B	-	B	B	-	B	B	-	B	B	-	-	B	B	B	B	B	B	B	A	B	A	B	B	A	B	-	B	A	B	A	A	B	A	-
1448	4351110	58.792	3A	3	3	e-SNP	*******	4351110(3)[6]	-	-	B	-	B	A	B	-	B	B	A	B	B	-	B	-	B	A	B	B	B	B	B	B	B	A	B	B	B	B	A	B	B	B	B	B	A	B	B	-	B
1451	4364485	60.309	3A	1	3	e-SNP	******	4364485[5]	-	-	B	-	B	-	B	A	B	B	A	A	B	-	B	A	B	A	B	B	B	B	B	B	B	A	B	B	B	B	A	B	B	B	B	B	A	B	B	A	-
1452	3047888	71.527	3A	0	3	SNP	*	3047888	A	A	B	A	B	A	B	A	B	B	A	A	B	-	B	A	A	A	A	B	B	B	B	B	B	A	B	B	B	B	A	B	B	B	B	B	A	A	A	A	A
1453	3606026	72.741	3A	0	3	e-SNP	*	3606026(4)	A	A	B	A	B	A	B	A	B	B	A	A	B	-	B	A	A	A	A	B	B	B	B	B	B	A	B	B	B	B	A	B	B	B	B	B	A	A	A	A	A
1457	4218606	75.068	3A	0	3	e-SNP	*	4218606(4)	A	-	B	A	B	A	B	A	B	B	A	A	B	-	B	A	A	A	A	B	B	B	B	B	B	A	B	B	B	B	A	B	B	B	B	B	A	A	A	A	A
1461	4364634	77.261	3A	0	3	e-SNP		4364634	A	A	B	A	B	A	B	A	B	B	A	A	B	-	B	A	A	A	A	B	B	B	B	B	B	A	B	B	B	B	A	B	B	B	B	A	A	A	A	A	A
1462	4348695	79.566	3A	0	3	e-SNP		4348695(7)	A	A	B	A	A	A	B	A	B	B	A	A	B	-	B	A	A	A	A	B	B	B	B	B	B	A	B	B	B	B	A	B	B	B	B	A	A	A	A	A	A
1469	3046358	82.942	3A	2	3	SNP	**	3046358(2)[1]	A	A	B	A	A	A	B	A	B	B	-	-	B	-	A	-	A	-	-	B	B	B	B	B	B	A	B	B	B	B	-	B	B	B	B	A	-	A	A	A	A
1471	4203601	86.318	3A	0	3	e-SNP		4203601(7)	A	A	B	A	A	A	B	A	B	B	A	A	B	-	A	A	A	A	A	B	B	B	B	B	B	A	B	B	B	B	A	B	B	B	B	A	A	A	A	A	A
1478	wPt-3697	89.694	3A	0	3	DArT		wPt-3697(4)	A	A	B	A	A	A	B	A	B	B	A	A	B	A	B	A	A	A	A	B	B	B	B	B	B	A	B	B	B	B	A	B	B	B	B	A	A	A	A	A	A
1482	wPt-0313	96.522	3A	0	3	DArT		wPt-0313(3)	A	A	B	A	-	-	B	A	B	B	-	A	B	A	B	A	A	A	A	B	B	B	B	-	-	A	-	B	B	-	A	B	B	B	B	A	A	-	A	A	A
1485	3606783	110.651	3A	0	3	SNP		3606783	A	A	B	B	A	B	B	B	B	A	A	A	B	-	A	A	A	A	A	A	B	B	B	B	B	A	B	B	B	B	A	B	B	B	B	A	A	B	A	A	A
1486	4350603	111.909	3A	0	3	e-SNP		4350603(2)	A	A	B	B	A	B	B	B	B	A	A	-	B	-	A	A	A	A	A	A	B	B	B	B	B	A	B	B	B	B	A	B	B	B	B	A	A	B	A	A	A
1488	4348722	113.067	3A	0	3	e-SNP		4348722(3)	A	-	B	B	A	B	B	A	B	A	A	A	B	-	A	A	A	A	A	A	B	B	B	B	B	A	B	B	B	B	A	B	B	B	B	A	A	B	A	A	A
1491	4348762	116.499	3A	0	3	e-SNP	*	4348762(7)	A	A	B	B	B	B	B	A	B	A	A	A	B	-	B	A	A	A	A	A	B	B	B	B	B	A	B	B	B	B	A	B	B	B	B	B	A	B	A	A	A
1498	4343854	118.782	3A	2	3	e-SNP	**	4343854(2)[1]	A	A	B	B	B	B	B	B	B	A	A	B	B	-	B	A	A	A	A	A	B	B	B	B	B	A	B	B	B	B	A	B	B	B	B	B	A	B	A	A	A
1500	4361952	122.225	3A	8	3	e-SNP	**	4361952(8)[1]	A	-	B	B	B	B	B	B	B	A	A	B	B	-	B	A	A	-	A	A	B	B	B	B	B	A	B	B	A	-	A	B	B	B	B	B	A	B	A	A	A
1513	4342915	126.223	3A	0	3	SNP		4342915(7)	A	A	B	B	A	B	B	B	B	A	A	B	B	-	A	A	A	A	A	A	B	B	B	B	B	A	B	B	A	B	A	B	B	B	B	A	A	B	A	A	A
1515	4355318	127.538	3A	0	3	e-SNP		4355318	A	A	B	B	A	B	A	-	B	A	A	B	B	-	A	A	A	A	A	-	-	B	B	B	B	A	B	B	A	B	A	B	B	B	B	A	A	B	A	A	A
1517	4368241	128.931	3A	0	3	SNP		4368241(3)	A	A	B	B	A	B	A	B	B	A	A	B	B	-	A	A	A	-	B	A	B	B	B	B	B	A	B	B	A	B	A	B	B	B	B	A	A	B	A	A	A
1519	4346554	130.291	3A	0	3	e-SNP		4346554(5)	A	A	B	B	A	B	A	B	B	A	A	B	A	-	A	A	A	A	B	A	B	B	B	B	B	A	B	B	A	B	A	B	B	B	B	A	A	B	A	A	A
1524	4344747	131.516	3A	0	3	e-SNP		4344747	A	A	B	B	A	B	A	B	A	A	A	B	A	-	A	A	A	A	B	A	B	B	B	B	B	A	B	B	A	B	A	B	B	B	B	A	A	B	A	A	A
1525	4343187	132.808	3A	0	3	e-SNP		4343187(4)	A	A	B	B	A	B	A	B	A	A	A	B	A	-	A	A	A	A	B	A	B	B	B	B	B	A	B	B	A	B	A	B	B	B	B	A	A	B	A	A	A
1530	4208019	135.35	3A	0	3	SNP		4208019(2)	A	A	B	B	B	B	A	B	A	A	A	B	A	-	A	A	A	A	B	A	B	B	B	B	B	A	B	B	A	B	A	B	B	B	B	B	A	B	A	A	A
1542	3041254	136.699	3A	0	3	SNP		3041254(13)	A	A	B	B	B	B	A	B	A	A	A	B	A	-	B	A	A	A	B	A	B	B	B	B	B	A	B	B	A	B	A	B	B	B	B	B	A	B	A	A	A
1544	3043825	137.991	3A	0	3	SNP		3043825(2)	A	A	B	B	B	B	A	B	A	A	A	B	A	-	B	A	A	A	B	A	B	B	B	B	B	A	B	B	A	B	A	B	B	B	B	-	A	B	A	A	A
1546	3619488	142.498	3A	0	3	e-SNP		3619488(93)	A	A	-	B	B	B	A	B	A	-	-	B	A	-	B	A	A	A	B	A	B	B	B	B	B	A	B	B	A	B	A	B	B	B	B	B	A	B	A	A	A
1639	wPt-11619	143.621	3A	0	3	DArT		wPt-11619	A	A	B	B	B	B	A	B	A	A	A	B	A	A	B	A	A	A	B	A	B	B	B	B	B	A	B	B	A	B	A	B	B	B	B	B	A	B	A	A	A
1640	3044325	146.569	3A	0	3	e-SNP		3044325	A	A	B	B	B	B	A	B	A	A	A	B	A	-	B	A	A	-	B	-	B	-	B	B	B	-	B	B	A	-	A	B	B	B	B	-	-	B	A	A	A
1641	4220093	171.577	3A	0	3	e-SNP		4220093	A	B	B	B	B	B	A	B	A	B	A	B	A	-	B	A	A	A	A	A	B	B	B	B	A	A	-	B	A	B	A	B	B	B	B	B	B	B	A	B	A
1642	4359532	172.824	3A	0	3	e-SNP		4359532(10)	A	B	B	B	B	B	A	B	A	B	A	B	A	-	-	A	A	A	A	A	B	B	B	B	A	A	B	B	A	B	A	B	B	B	B	B	B	B	A	B	A
1652	wPt-4407	177.331	3A	0	3	DArT		wPt-4407(4)	A	B	B	-	B	B	A	B	A	B	A	B	A	A	B	A	A	A	A	A	B	B	B	B	A	A	B	B	A	B	A	B	B	B	B	B	B	B	A	B	A
1656	wPt-3348	178.455	3A	0	3	DArT		wPt-3348(2)	A	B	B	-	B	B	A	B	A	B	A	B	A	A	B	A	A	A	A	A	B	B	B	B	A	A	B	B	A	B	A	B	B	B	B	B	B	B	A	B	A
1658	wPt-2478	180.703	3A	0	3	DArT		wPt-2478(3)	A	B	B	B	B	B	A	B	A	B	A	B	A	A	B	A	A	A	A	A	B	B	B	B	A	A	A	B	A	B	A	B	B	B	B	B	B	B	A	B	A
1661	4345535	186.14	3A	1	3	e-SNP	**	4345535[1]	A	-	-	-	A	-	A	B	A	-	A	B	A	-	A	A	A	A	A	A	B	B	B	B	A	A	A	B	A	B	A	B	B	B	B	A	B	B	A	B	A
1662	4351403	194.348	3A	0	3	e-SNP		4351403(11)	A	B	B	B	A	B	A	B	A	B	A	B	A	-	A	B	B	A	A	A	B	B	B	B	A	A	A	B	A	B	A	B	B	A	B	A	B	B	A	B	A
1673	4206296	198.832	3A	0	3	e-SNP		4206296(2)	A	B	B	B	B	B	A	B	A	B	A	B	A	-	B	B	B	A	A	A	B	B	B	B	A	A	A	B	A	B	A	B	B	A	B	B	B	B	A	B	-
1675	wPt-1655	203.441	3A	0	3	DArT		wPt-1655	A	B	B	B	B	B	B	B	A	A	A	B	A	A	B	B	B	A	-	A	B	B	B	B	A	A	A	B	A	B	A	A	B	-	B	B	B	B	A	B	A
1676	4360537	0	4A	0	4	SNP		4360537	B	B	B	B	B	A	A	A	B	A	A	A	B	-	-	B	B	A	A	B	B	B	B	-	B	A	A	A	B	A	B	B	-	A	B	B	B	B	A	B	B
1677	4221730	2.429	4A	0	4	e-SNP		4221730	B	B	B	B	B	A	A	A	B	A	A	A	B	-	B	B	B	A	A	B	B	B	B	A	B	A	A	A	B	A	B	B	B	A	B	B	B	B	A	A	B
1678	4350282	7.015	4A	0	4	e-SNP		4350282(3)	B	B	B	B	B	A	A	A	B	A	A	A	A	-	-	B	B	A	A	B	B	B	B	A	B	A	A	B	B	A	B	B	B	A	B	B	B	B	A	A	A
1681	3042775	11.578	4A	0	4	SNP		3042775(3)	B	A	B	B	B	A	A	A	B	A	A	A	A	-	B	B	B	A	A	B	B	B	B	A	B	A	A	B	B	A	B	B	B	A	B	B	B	B	A	A	A
1684	3043317	12.803	4A	0	4	SNP		3043317	B	A	B	B	B	A	A	A	B	A	A	A	A	-	A	B	B	A	A	B	B	B	B	A	B	A	A	B	B	A	B	B	B	A	B	B	B	B	A	A	A
1685	4347354	15.254	4A	0	4	e-SNP		4347354(3)	B	A	B	B	A	A	A	A	B	A	A	A	A	-	A	B	B	A	A	B	B	B	B	A	B	A	A	B	B	A	B	B	B	A	B	A	B	B	A	A	A
1688	3621624	17.728	4A	0	4	e-SNP		3621624	B	A	B	B	A	A	A	A	B	A	A	A	A	-	-	B	B	A	A	B	B	B	B	A	B	A	A	B	B	A	B	A	B	A	B	A	B	B	A	A	A
1689	4355029	21.545	4A	0	4	e-SNP		4355029(3)	B	A	B	B	A	A	B	A	B	A	A	B	A	-	A	B	B	A	A	B	B	B	B	A	B	A	A	B	B	A	B	A	B	A	B	A	B	B	A	A	A
1692	4204547	29.188	4A	0	4	e-SNP		4204547	B	A	B	A	A	A	B	A	B	A	A	B	A	-	-	B	B	A	A	B	B	B	B	A	B	A	A	B	B	A	B	A	B	A	B	A	B	B	A	A	A
1693	4352824	30.413	4A	0	4	e-SNP		4352824	B	A	B	A	A	A	B	A	B	A	A	B	A	-	A	B	B	A	A	B	B	B	B	A	B	A	A	B	B	A	A	A	B	A	B	A	B	B	A	A	A
1694	4365330	31.694	4A	0	4	e-SNP		4365330(3)	B	A	B	A	A	A	B	A	B	A	A	B	A	-	A	B	B	A	A	B	B	B	B	A	B	A	A	B	B	A	A	A	B	A	B	A	B	B	A	A	A
1697	4373381	32.998	4A	0	4	e-SNP		4373381	B	A	B	A	A	A	B	A	B	A	A	B	A	-	A	B	B	-	A	B	B	B	B	A	B	A	A	B	B	A	A	A	B	A	B	A	B	B	A	A	A
1698	4373080	34.279	4A	0	4	e-SNP		4373080(2)	B	A	B	A	A	A	B	A	B	A	A	B	A	-	B	B	B	A	A	B	B	B	B	A	B	A	A	B	B	A	A	A	B	A	B	A	B	-	A	A	A
1700	4356433	37.644	4A	0	4	e-SNP		4356433	B	A	B	A	B	A	B	A	B	A	A	B	A	-	B	B	B	A	A	B	B	B	B	A	B	A	A	B	B	A	A	A	B	A	B	B	B	B	A	A	A
1702	3046892	39.397	4A	0	4	SNP		3046892(2)	B	A	B	A	B	A	B	A	B	A	A	B	A	-	A	B	B	A	A	B	B	B	B	A	B	A	A	B	B	A	-	A	B	A	B	B	B	B	A	A	A
1703	3603579	41.263	4A	0	4	e-SNP		3603579(6)	B	A	B	A	B	A	B	A	B	A	A	B	A	-	A	B	B	A	A	B	B	B	B	A	B	A	A	B	B	A	A	A	B	A	B	B	B	A	A	A	A
1709	wms610	42.893	4A	0	4	DArT		wms610(2)	B	A	B	A	B	A	B	A	B	A	A	B	A	-	A	B	B	A	A	B	B	B	B	A	B	A	A	B	B	A	-	A	B	A	B	B	B	A	A	A	A
1711	4341930	44.399	4A	0	4	e-SNP		4341930(9)	B	A	B	A	B	A	B	A	B	A	A	B	A	-	B	B	B	A	A	B	B	B	B	A	B	A	A	B	B	A	A	A	B	A	B	B	B	A	A	A	A
1720	3611911	46.648	4A	0	4	e-SNP		3611911(6)	B	A	B	A	-	A	B	A	B	A	A	B	A	-	B	B	B	A	A	B	B	B	B	A	B	A	A	B	B	A	A	A	B	A	B	A	B	A	A	A	A
1726	4364656	59.269	4A	0	4	e-SNP		4364656(9)	B	B	A	-	B	A	B	B	B	A	-	B	A	-	B	-	B	A	A	B	-	-	B	A	A	A	A	B	B	A	A	A	B	A	B	B	B	A	A	A	A
1735	3047816	60.685	4A	0	4	SNP		3047816	B	B	A	B	A	A	B	B	B	A	A	B	A	-	B	B	B	A	A	B	B	B	B	A	-	A	A	B	B	A	A	A	B	A	B	B	B	A	A	A	A
1736	3622846	62.135	4A	0	4	e-SNP		3622846	B	B	-	B	A	A	B	B	B	A	A	B	A	-	-	B	B	A	A	B	B	B	B	A	A	A	A	B	B	A	A	A	B	A	B	A	B	A	A	A	A
1737	4343873	68.084	4A	0	4	e-SNP		4343873	B	B	A	B	A	A	B	B	B	A	B	B	A	-	B	B	B	A	A	B	-	B	B	A	A	A	A	B	-	A	A	-	B	A	B	A	-	A	-	A	A
1738	4205283	75.187	4A	0	4	e-SNP		4205283(11)	B	B	A	B	A	A	B	B	B	A	B	B	A	-	A	B	B	A	A	B	B	B	B	A	A	A	B	B	B	A	A	A	B	A	B	A	B	A	A	A	A
1749	3605420	77.436	4A	0	4	e-SNP		3605420	B	B	A	B	B	A	B	B	B	A	B	B	A	-	A	B	B	A	A	B	B	B	B	A	A	A	B	B	B	A	A	A	B	A	B	B	B	A	A	A	A
1750	3610569	78.56	4A	15	4	e-SNP	****	3610569(15)[3]	B	B	-	B	B	A	B	B	B	A	B	B	A	-	B	B	B	A	A	B	B	B	B	A	A	A	B	B	B	-	A	-	B	A	B	B	B	A	-	A	-
1765	4352130	92.385	4A	0	4	e-SNP		4352130(4)	-	A	A	A	B	A	-	A	B	A	-	-	A	-	-	B	B	A	A	B	B	B	B	A	A	A	B	B	B	A	-	-	B	-	B	-	B	A	A	-	-
1769	4342261	100.708	4A	0	4	e-SNP		4342261	B	A	A	B	-	B	B	B	B	B	B	A	A	-	A	B	B	A	A	B	B	B	B	A	A	A	B	B	B	A	A	A	B	A	B	A	B	A	A	A	A
1770	3613305	103.205	4A	0	4	e-SNP	*	3613305	-	A	A	B	B	-	B	-	-	B	B	A	A	-	B	B	B	A	A	B	B	B	B	A	-	-	B	B	B	A	A	A	B	-	B	B	B	A	-	A	A
1771	4356897	110.239	4A	0	4	e-SNP		4356897	B	A	A	B	B	-	B	B	B	B	B	B	A	-	B	B	B	A	A	B	B	B	-	A	A	A	B	B	-	A	A	A	B	-	-	B	-	A	A	-	A
1772	3041392	118.528	4A	0	4	SNP		3041392	B	A	A	B	B	A	B	B	A	B	B	B	A	-	B	B	B	A	-	B	B	B	B	A	A	B	B	A	B	A	A	A	B	A	B	B	B	A	A	A	A
1773	3046898	119.686	4A	0	4	SNP		3046898	B	A	A	B	B	A	B	B	A	B	B	B	A	-	B	B	B	A	A	B	B	B	B	A	A	B	B	A	B	A	A	A	B	A	B	B	B	A	A	A	B
1774	4357848	125.646	4A	0	4	SNP		4357848	A	A	A	B	B	-	B	B	A	B	B	B	A	-	A	B	B	A	A	B	B	B	B	A	A	B	B	A	A	A	A	A	B	A	B	B	B	A	A	A	B
1775	4221469	126.86	4A	0	4	e-SNP		4221469(6)	A	A	A	B	B	A	B	B	A	B	A	B	A	-	-	B	B	A	A	B	B	B	B	A	A	B	B	A	A	A	A	A	B	A	B	B	B	A	A	A	B
1789	3044203	132.502	4A	0	4	SNP		3044203(16)	A	A	A	B	B	B	B	-	A	B	A	B	A	-	B	B	B	A	A	B	B	B	B	A	A	B	B	A	A	A	A	A	B	A	B	B	B	A	A	A	B
1797	wPt-0162	140.433	4A	0	4	DArT		wPt-0162	A	A	A	B	B	-	B	B	A	-	A	B	A	A	A	B	B	A	A	B	B	B	B	A	A	B	B	A	A	A	A	A	B	A	B	A	B	A	A	A	B
1798	wPt-2946	142.231	4A	0	4	DArT		wPt-2946	-	A	A	-	B	-	B	A	A	B	A	B	A	A	A	B	B	A	A	-	B	B	B	A	A	B	B	A	-	A	A	-	B	A	B	A	B	A	A	A	B
1801	4350749	146.681	4A	0	4	SNP		4350749(3)	A	A	A	B	B	B	B	A	A	B	A	B	A	-	-	B	B	A	A	B	B	B	B	A	A	B	B	A	A	A	A	B	B	A	B	B	B	A	A	A	B
1802	4215275	148.131	4A	0	4	e-SNP		4215275(7)	A	A	A	B	B	B	B	A	A	B	A	B	A	-	-	B	B	A	A	B	B	B	B	A	A	B	B	A	A	A	A	B	B	A	B	B	B	A	A	A	B
1811	4202914	152.219	4A	0	4	SNP		4202914(4)	A	A	A	B	B	B	B	A	A	B	A	B	A	-	B	B	B	A	A	A	B	B	B	A	A	B	B	A	A	A	A	B	B	A	B	B	B	B	A	A	B
1813	4339558	154.603	4A	0	4	e-SNP		4339558	A	A	A	B	A	B	B	A	A	B	A	B	A	-	B	B	B	A	A	A	B	B	B	A	A	B	B	A	A	A	A	B	B	A	B	A	B	B	A	A	B
1814	3610377	159.392	4A	0	4	e-SNP		3610377(12)	A	A	A	A	A	B	B	A	A	B	A	A	A	-	B	B	B	A	A	A	B	B	B	A	A	B	B	A	A	A	A	B	B	A	B	A	B	B	A	A	B
1826	4203041	162.949	4A	0	4	e-SNP		4203041	A	A	A	A	-	A	A	A	A	A	A	A	A	-	B	B	B	A	A	A	B	B	B	A	A	B	B	A	A	A	A	B	B	A	B	-	B	B	A	A	B
1827	wPt-6728	166.46	4A	4	4	DArT	**	wPt-6728(4)[1]	A	A	A	A	A	A	A	A	A	A	A	A	A	A	A	B	B	A	A	A	B	B	B	A	A	B	B	A	A	A	A	B	B	A	B	A	B	B	A	A	B
1831	wPt-5857	170.967	4A	0	4	DArT		wPt-5857	A	A	A	A	-	B	B	A	A	B	A	A	A	A	A	B	B	A	A	A	B	B	B	A	A	B	B	A	A	A	A	B	B	A	B	A	B	B	A	A	B
1832	3621502	174.704	4A	1	4	e-SNP	****	3621502[3]	A	A	A	A	A	B	B	A	A	-	A	A	A	-	A	B	-	A	A	A	B	B	B	A	A	-	-	A	A	A	B	B	B	A	B	A	B	B	A	A	B
1833	3615293	175.929	4A	0	4	e-SNP		3615293	A	A	A	A	A	B	B	A	A	B	A	A	A	-	A	B	B	A	A	A	B	B	B	A	A	B	B	A	A	A	B	B	B	A	B	A	B	B	A	A	B
1834	4349675	180.764	4A	0	4	e-SNP	*	4349675	A	A	A	A	A	B	B	A	A	B	A	A	A	-	-	A	B	A	A	A	A	A	B	A	A	B	B	A	A	A	B	B	B	A	B	A	B	B	A	A	B
1835	wPt-7280	186.862	4A	5	4	DArT	*****	wPt-7280(5)[4]	A	A	A	A	A	A	-	A	A	A	A	A	A	A	A	A	B	A	A	A	A	A	B	A	A	B	A	A	A	A	B	B	B	A	B	A	B	-	A	A	B
1840	3619840	190.283	4A	1	4	e-SNP	**	3619840[1]	A	A	B	A	A	B	B	A	A	B	A	A	A	-	A	A	B	A	A	A	A	A	-	A	A	B	A	A	A	A	B	B	B	A	B	A	-	B	A	A	-
1841	3611654	191.429	4A	0	4	e-SNP		3611654(4)	A	A	B	A	A	B	B	A	A	B	A	A	A	-	A	A	B	A	A	A	A	A	B	A	A	B	A	A	A	A	B	B	B	A	B	B	B	B	A	A	B
1845	4365276	193.7	4A	0	4	e-SNP		4365276(15)	A	A	B	A	B	B	B	A	A	B	A	A	A	-	B	A	B	A	A	A	A	A	B	A	A	B	-	A	A	A	B	B	B	A	B	B	B	B	A	A	B
1865	4370576	198.729	4A	0	4	SNP		4370576(19)	A	B	B	A	B	B	B	A	A	B	A	A	A	-	B	A	B	A	A	A	A	A	B	A	A	B	A	A	A	A	B	B	B	A	B	B	B	B	A	A	B
1879	4351114	200.46	4A	0	4	e-SNP		4351114(7)	A	B	B	A	B	B	B	A	A	B	A	A	A	-	B	A	B	A	A	A	A	A	B	A	A	B	A	A	A	A	B	B	B	A	B	B	B	B	A	A	A
1886	4344260	204.977	4A	0	4	e-SNP		4344260(20)	A	B	B	A	A	B	B	A	A	B	A	A	A	-	B	A	B	A	A	A	A	A	B	A	A	B	A	A	A	A	B	B	B	A	B	A	B	B	A	A	B
1906	4348876	206.304	4A	0	4	e-SNP		4348876	A	B	B	A	A	B	B	A	A	B	A	A	A	-	A	A	B	A	A	A	A	A	B	A	A	B	A	A	A	A	B	-	B	A	B	A	B	B	A	A	B
1907	wPt-6662	211.15	4A	0	4	DArT		wPt-6662(2)	A	B	B	A	B	B	B	A	A	B	A	A	A	A	A	A	B	A	A	A	A	A	B	A	A	B	-	A	A	A	B	B	B	A	B	A	B	B	A	A	B
1909	wPt-0610	217.373	4A	0	4	DArT		wPt-0610(2)	A	B	B	A	B	B	B	A	A	B	A	A	A	A	B	A	B	A	A	A	A	A	B	A	A	B	A	A	A	A	B	B	B	A	B	A	B	B	A	A	A
1911	wPt-5271	226.032	4A	0	4	DArT		wPt-5271(21)	B	B	B	A	B	B	B	A	A	B	A	A	A	A	B	A	B	A	A	A	A	A	B	A	A	B	A	A	A	A	B	B	B	A	B	A	B	B	A	A	A
1932	4357132	228.539	4A	0	4	e-SNP		4357132(26)	B	B	B	A	B	B	B	A	A	B	A	A	A	-	B	A	B	A	A	A	A	A	B	A	A	B	A	A	A	A	B	B	B	A	B	-	B	B	A	A	A
1958	3042657	232.073	4A	0	4	e-SNP		3042657(14)	B	B	B	A	A	B	B	A	A	B	A	A	A	-	B	A	B	A	A	A	A	A	B	A	A	B	A	A	A	A	B	B	B	A	B	A	B	B	A	A	A
1972	3042545	233.197	4A	0	4	e-SNP		3042545(38)	B	B	B	A	A	B	B	A	A	B	A	A	A	-	A	A	B	A	A	A	A	A	B	A	A	B	A	A	A	A	B	B	B	A	B	A	B	B	A	A	A
2010	4351242	236.257	4A	0	4	e-SNP		4351242(5)	-	B	B	A	A	B	B	A	A	B	A	A	A	-	A	A	B	A	A	A	A	A	B	A	A	B	A	A	A	A	B	B	B	A	B	A	B	B	A	A	A
2015	4340085	236.976	4A	1	4	e-SNP	**	4340085[1]	-	-	B	A	A	-	-	A	A	-	A	A	A	-	-	A	-	A	A	A	A	A	-	A	A	B	A	A	A	A	-	-	B	A	B	A	B	B	A	A	A
2016	3617200	237.695	4A	0	4	e-SNP		3617200(2)	A	B	B	A	A	B	B	A	A	B	A	A	A	-	B	A	B	A	A	A	A	A	B	A	A	B	A	A	A	A	B	B	B	A	B	A	B	B	A	A	A
2018	4342213	239.989	4A	0	4	e-SNP		4342213(5)	A	B	B	A	A	B	B	A	A	B	A	A	A	-	B	A	B	A	A	A	A	A	B	A	A	B	A	A	A	A	B	B	B	A	B	A	B	B	A	A	A
2023	4349336	241.147	4A	0	4	e-SNP		4349336(11)	A	B	B	A	A	B	B	A	A	B	A	A	A	-	A	A	B	A	A	A	A	A	B	A	A	B	A	A	A	A	B	B	B	A	B	A	B	B	A	A	A
2034	4360864	243.474	4A	0	4	e-SNP		4360864(9)	A	B	B	A	B	B	B	A	A	B	A	A	A	-	A	A	B	A	A	A	A	A	B	A	A	B	A	A	A	A	B	B	B	A	B	B	B	B	A	A	A
2043	3605499	244.62	4A	0	4	e-SNP		3605499(11)	A	B	B	A	B	B	B	A	A	B	A	A	A	-	B	A	B	A	A	A	A	A	B	A	A	B	A	A	A	A	B	B	B	A	B	B	B	B	A	A	A
2054	4344647	246.914	4A	0	4	e-SNP		4344647(5)	A	B	B	A	B	B	B	A	A	B	A	A	A	-	B	A	B	A	A	A	A	A	B	A	A	B	A	A	A	A	B	B	B	A	B	B	B	B	A	A	A
2059	4348993	248.038	4A	0	4	e-SNP		4348993(17)	A	B	B	A	B	B	B	A	A	B	A	A	A	-	A	A	B	A	A	A	A	A	B	A	A	B	A	A	A	A	B	B	B	A	B	B	B	B	A	A	A
2076	gdm109.1	0	5A	0	5	DArT	*	gdm109.1	A	A	A	A	A	A	A	A	A	A	A	A	A	A	A	A	B	B	A	B	A	A	B	B	A	B	A	B	A	B	B	B	B	B	B	A	A	A	A	A	A
2077	4208567	2.35	5A	0	5	SNP		4208567(2)	A	A	A	A	A	A	A	A	A	A	A	A	A	-	A	A	B	B	A	B	A	A	B	B	A	B	A	B	-	B	B	B	B	B	B	A	A	A	A	A	A
2079	4219641	6.879	5A	0	5	e-SNP		4219641(10)	A	A	A	A	B	A	A	A	A	A	A	A	A	-	B	A	B	B	A	B	A	A	B	B	A	B	A	B	A	B	B	B	B	B	B	B	A	A	A	A	A
2089	3625094	8.003	5A	0	5	e-SNP		3625094(7)	A	A	A	A	B	A	A	A	A	A	A	A	A	-	B	A	B	B	A	B	A	A	B	B	A	B	A	B	A	B	B	B	B	B	B	B	A	A	A	A	A
2096	3617196	9.88	5A	0	5	SNP		3617196	A	A	A	A	B	A	A	A	A	A	A	A	A	-	B	A	-	-	A	B	A	A	B	B	A	B	A	B	A	B	B	B	B	B	B	B	A	A	A	A	A
2097	4363857	13.64	5A	0	5	e-SNP		4363857(2)	A	A	A	A	B	-	A	A	A	A	A	A	A	-	B	-	B	B	-	B	A	A	B	B	A	B	A	B	B	B	B	B	B	B	B	B	A	A	A	A	A
2099	4356078	20.973	5A	0	5	e-SNP		4356078(3)	A	A	B	A	B	B	B	B	A	A	B	A	B	-	B	A	B	B	A	B	A	A	B	B	A	B	A	B	B	B	B	B	B	B	B	B	A	A	A	A	A
2107	3047343	23.402	5A	0	5	SNP		3047343(7)	A	A	B	A	A	B	B	B	A	A	B	A	B	-	A	A	B	B	A	B	A	A	B	B	A	B	A	B	B	B	B	B	B	B	B	B	A	A	A	A	A
2109	4339587	24.638	5A	0	5	e-SNP		4339587(4)	A	A	B	A	A	B	B	B	A	A	B	A	B	-	A	A	B	B	A	B	A	A	B	B	A	B	A	B	B	B	B	B	B	B	B	A	A	A	A	A	A
2118	3041464	25.874	5A	0	5	SNP		3041464(8)	A	A	B	A	A	B	B	B	A	A	B	A	B	-	A	A	B	B	A	B	A	A	B	B	A	B	A	B	B	B	B	B	B	A	B	A	A	A	A	A	A
2122	4340093	27.11	5A	0	5	SNP		4340093(2)	A	A	B	A	A	B	B	B	A	A	B	A	B	-	A	A	B	B	A	B	A	A	B	B	A	B	A	B	B	B	-	B	B	A	B	A	A	A	A	A	B
2123	4216384	29.663	5A	0	5	e-SNP		4216384	-	A	B	A	B	B	B	B	A	A	B	-	B	-	A	A	B	B	-	B	A	-	B	B	-	B	-	B	B	B	B	B	B	A	B	B	A	A	-	A	-
2124	4357827	30.978	5A	0	5	e-SNP		4357827(2)	A	A	B	A	B	B	B	B	A	A	B	A	B	-	B	A	B	B	A	B	A	A	B	B	A	B	A	B	B	B	B	B	B	A	B	B	A	A	A	-	-
2126	3043203	32.18	5A	0	5	SNP		3043203	A	A	B	A	B	B	B	B	A	B	B	A	B	-	B	A	B	B	A	B	A	A	B	B	A	B	A	B	B	B	B	B	B	A	B	B	A	A	A	A	B
2127	4350558	34.688	5A	0	5	e-SNP		4350558	A	A	B	A	B	B	B	B	A	B	B	A	B	-	A	A	B	B	A	B	A	A	B	B	A	B	A	B	B	B	B	B	B	A	B	B	A	A	A	A	B
2128	4340020	35.981	5A	0	5	e-SNP		4340020(13)	A	A	B	A	B	B	B	B	A	B	B	A	B	-	A	A	B	B	A	B	A	A	B	B	A	B	A	B	B	B	A	B	B	A	B	B	A	A	A	A	B
2141	4367805	36.711	5A	0	5	SNP		4367805	A	A	B	A	B	-	B	-	A	B	-	A	B	-	A	A	B	B	A	-	A	A	B	B	A	B	A	B	B	B	A	B	-	A	B	-	A	A	A	A	-
2142	3044443	37.149	5A	0	5	SNP		3044443	A	A	B	A	B	B	B	B	A	B	B	A	B	-	A	A	B	B	A	B	A	A	B	B	A	B	A	B	B	B	-	B	B	A	B	A	A	A	A	A	B
2144	4363101	39.657	5A	0	5	e-SNP		4363101(4)	-	-	B	A	A	B	B	B	A	B	B	A	B	-	-	A	B	B	A	B	A	A	B	B	A	B	A	B	B	B	A	B	B	-	B	A	A	A	A	-	B
2147	4367643	43.281	5A	0	5	SNP		4367643	A	A	B	A	A	B	B	B	A	B	-	A	B	-	A	A	B	B	A	B	-	A	B	B	A	B	A	B	B	B	-	B	B	A	B	A	A	A	A	A	B
2148	tPt-3642	50.982	5A	0	5	DArT		tPt-3642(3)	A	A	B	A	B	B	B	B	A	B	B	A	B	B	B	A	B	B	A	B	A	A	B	B	A	B	A	B	B	B	B	B	B	A	B	A	A	A	A	A	B
2151	barc40	54.403	5A	0	5	DArT		barc40	-	-	-	A	-	B	-	-	A	-	-	-	-	B	B	A	B	B	-	B	A	A	B	-	A	B	-	B	B	B	A	B	B	-	B	A	A	A	A	A	B
2152	wmc327.1	100.113	5A	0	5	DArT	*	wmc327.1	B	B	A	A	B	B	B	B	B	B	A	A	A	-	B	A	A	A	A	B	B	B	B	A	A	A	B	B	B	B	A	B	B	A	B	A	B	B	A	A	B
2153	4203444	101.305	5A	0	5	e-SNP	*	4203444(7)	B	B	A	A	A	B	B	B	B	B	A	A	A	-	B	A	A	A	A	B	B	B	B	A	A	A	B	B	B	B	-	B	B	A	B	A	B	B	A	A	B
2160	4213283	105.528	5A	0	5	e-SNP	*	4213283(7)	B	B	A	A	A	B	B	B	B	B	A	A	A	-	-	A	A	A	A	B	B	B	B	A	B	A	B	B	B	B	A	B	B	B	B	A	B	B	A	A	B
2167	4345284	110.375	5A	3	5	e-SNP	****	4345284(3)[3]	B	-	-	-	A	B	B	B	B	B	A	-	-	-	A	B	-	A	A	B	B	B	B	A	B	A	A	B	B	B	A	B	B	B	B	A	B	B	-	A	B
2172	4368313	112.207	5A	0	5	SNP		4368313(3)	B	A	A	A	A	B	B	B	B	B	A	A	A	-	B	B	A	A	A	B	B	B	B	A	B	A	A	B	B	B	A	B	B	B	B	A	B	B	A	A	B
2173	4214269	115.888	5A	0	5	e-SNP		4214269	B	A	A	A	B	B	B	B	B	B	A	A	A	-	A	B	A	A	A	B	B	B	B	A	B	A	A	B	B	B	A	-	B	B	B	B	B	-	A	A	B
2174	4218925	117.158	5A	0	5	e-SNP	*	4218925	B	A	A	A	B	B	B	B	B	B	A	A	A	-	A	B	A	A	A	B	B	-	B	A	B	A	A	-	B	B	A	B	B	B	B	B	B	B	A	A	B
2183	4341460	120.76	5A	9	5	SNP	**	4341460(9)[1]	B	B	A	A	B	B	B	B	B	B	A	A	A	-	B	A	A	A	A	B	B	B	B	A	B	A	A	B	B	B	A	B	B	B	B	B	B	B	A	A	B
2184	4356682	121.94	5A	7	5	e-SNP	**	4356682(7)[1]	B	B	A	A	B	B	B	B	B	B	A	A	A	-	B	A	A	A	A	B	B	B	B	A	B	A	-	B	B	B	A	B	B	B	B	B	B	B	A	A	B
2191	4366442	124.301	5A	1	5	e-SNP	**	4366442[1]	B	B	A	A	B	B	B	B	B	B	A	A	A	-	B	B	A	A	A	B	B	B	B	A	B	A	A	B	B	B	A	B	B	B	B	B	B	B	A	A	B
2192	3620730	125.481	5A	4	5	e-SNP	**	3620730(4)[1]	B	A	A	A	B	B	-	B	B	B	A	A	A	-	B	B	A	A	A	B	B	B	B	A	B	A	A	B	B	B	A	B	B	B	B	B	B	B	A	A	B
2196	4353980	126.717	5A	2	5	e-SNP	**	4353980(2)[1]	B	A	A	A	B	B	B	B	B	B	A	A	A	-	B	B	A	A	A	B	B	B	B	A	B	-	A	B	B	B	A	B	B	B	B	B	B	B	A	A	B
2198	4368744	132.359	5A	2	5	SNP	**	4368744(2)[1]	B	A	A	B	B	B	B	A	B	B	-	-	A	-	-	-	-	A	-	B	B	B	B	A	B	B	A	B	B	B	A	B	B	B	B	B	-	B	A	A	B
2200	4350228	133.483	5A	0	5	e-SNP	*	4350228(14)	B	A	A	B	B	B	B	A	B	B	A	A	A	-	A	B	B	A	A	B	B	B	B	A	B	B	A	B	B	B	A	B	B	B	B	B	B	B	A	A	B
2214	4353559	137.31	5A	0	5	SNP		4353559(2)	B	A	A	B	A	B	B	A	B	B	A	A	A	-	A	B	B	A	A	B	B	B	B	A	B	B	A	B	B	B	A	B	B	B	B	A	B	B	A	A	B
2216	4339481	138.086	5A	0	5	e-SNP		4339481	B	A	A	B	A	B	B	A	B	B	A	A	A	-	A	-	B	A	A	B	B	B	B	A	B	-	A	B	-	B	A	B	B	B	B	A	B	-	A	A	B
2217	4216859	139.108	5A	0	5	e-SNP		4216859(11)	B	A	A	B	A	B	B	A	B	B	A	A	A	-	A	B	-	A	A	B	B	B	B	A	B	B	A	B	B	B	A	B	B	B	B	A	B	B	A	A	B
2228	4353963	141.042	5A	1	5	e-SNP	**	4353963[1]	B	A	A	B	A	B	B	A	B	B	A	A	A	-	A	B	B	A	A	B	B	B	B	A	B	B	A	B	B	B	-	B	B	B	B	A	B	B	A	A	B
2229	4347652	142.93	5A	0	5	e-SNP		4347652(2)	B	A	A	B	A	B	B	A	B	B	A	A	A	-	A	B	B	A	A	B	B	B	B	A	B	B	A	B	B	B	A	B	B	B	B	A	B	B	A	A	B
2231	4344233	144.133	5A	0	5	e-SNP	*	4344233	B	A	A	B	A	B	B	A	B	B	A	A	A	-	A	B	B	A	A	B	B	B	B	-	B	B	A	B	B	B	A	B	B	B	B	A	B	B	A	A	B
2240	3045186	147.983	5A	0	5	SNP		3045186(12)	B	A	A	B	A	B	B	A	B	B	A	A	A	-	B	B	B	A	A	B	B	B	B	A	B	B	A	B	B	B	A	B	B	B	B	A	B	B	A	A	B
2244	wPt-1370	149.231	5A	0	5	DArT	*	wPt-1370(2)	B	A	A	B	B	B	B	A	B	B	A	A	A	B	B	B	B	A	A	-	B	B	B	A	B	B	A	B	B	B	A	B	B	B	B	A	B	B	A	A	B
2246	4216659	150.782	5A	0	5	e-SNP	*	4216659(7)	B	A	A	B	B	B	B	A	B	B	A	A	A	-	B	B	B	A	A	B	B	B	B	A	B	B	A	B	B	B	A	B	B	B	B	B	B	B	A	A	B
2253	3613189	152.265	5A	3	5	e-SNP	**	3613189(3)[1]	B	A	A	B	B	B	B	A	B	B	A	A	A	-	B	B	B	A	A	B	B	B	B	A	B	B	A	B	B	B	-	B	B	B	B	B	B	B	A	A	B
2256	4365654	153.625	5A	0	5	e-SNP	*	4365654	B	A	A	B	B	B	B	A	B	B	A	A	A	-	A	B	B	A	A	B	B	B	B	A	B	B	A	B	B	B	A	B	B	B	B	B	B	B	A	A	B
2257	3045457	155.097	5A	0	5	e-SNP		3045457	B	A	A	B	B	B	B	A	B	B	A	A	A	-	A	B	-	A	A	B	B	B	B	A	B	B	A	-	B	B	A	B	B	B	-	B	B	B	A	A	B
2258	4359341	158.225	5A	0	5	e-SNP	*	4359341(2)	B	A	A	B	B	A	B	A	B	B	A	A	A	-	A	B	B	A	A	B	B	B	B	A	B	B	A	B	B	B	A	B	B	B	B	B	B	B	A	A	B
2260	4362531	163.321	5A	0	5	e-SNP	*	4362531(7)	B	A	A	B	B	A	B	A	B	B	A	A	A	-	B	B	B	A	A	B	B	B	B	A	B	B	A	B	B	B	A	B	A	B	A	B	B	B	A	A	B
2267	4202406	165.739	5A	0	5	e-SNP		4202406	B	A	A	B	-	A	B	A	B	B	A	A	A	-	A	B	B	A	A	B	B	-	B	A	B	B	A	B	B	B	A	-	A	B	A	-	B	B	A	A	B
2268	4361545	168.382	5A	3	5	e-SNP	**	4361545(3)[1]	B	A	A	B	A	A	B	A	B	B	A	A	-	-	-	B	B	A	-	B	B	B	B	-	B	B	A	B	B	B	A	B	A	B	-	A	B	B	A	A	B
2271	4349294	170.012	5A	0	5	e-SNP		4349294(7)	B	A	A	B	A	A	B	A	B	B	A	A	A	-	A	B	B	A	A	B	B	B	B	A	B	B	A	B	B	B	A	B	A	B	A	A	B	B	A	A	B
2278	4200927	171.754	5A	0	5	e-SNP		4200927(6)	B	A	A	B	A	A	B	A	B	B	A	A	A	-	A	B	B	A	A	B	B	B	B	A	B	B	A	B	B	B	A	B	A	B	A	A	B	B	A	A	B
2284	3616918	174.003	5A	0	5	SNP	*	3616918(2)	B	A	A	B	B	A	B	A	B	B	A	A	A	-	A	B	B	A	A	B	B	B	B	A	B	B	A	B	B	B	A	B	A	B	A	B	B	B	A	A	B
2286	3614843	177.379	5A	0	5	e-SNP	*	3614843(5)	B	A	A	B	B	A	B	A	B	B	A	A	A	-	B	B	B	A	A	B	B	B	B	A	B	B	A	B	B	B	A	B	A	B	A	B	B	B	A	A	B
2291	3046411	179.83	5A	1	5	SNP	**	3046411[1]	B	A	B	B	B	A	B	A	B	B	A	A	A	-	B	B	B	A	A	B	B	B	B	A	B	B	A	B	B	B	A	B	A	B	A	B	B	B	-	A	B
2292	3041308	187.496	5A	1	5	SNP	***	3041308[2]	B	A	B	B	B	A	B	B	A	B	A	A	A	-	B	B	B	A	A	B	B	B	B	A	B	B	A	B	B	B	A	B	A	B	A	B	B	B	A	A	B
2301	4206836	188.699	5A	12	5	SNP	**	4206836(12)[1]	B	A	B	B	B	A	B	B	A	B	A	A	A	-	B	B	B	A	A	B	B	B	B	A	B	B	A	B	B	B	A	B	A	B	A	B	B	B	A	A	B
2307	3617292	190.351	5A	5	5	SNP	**	3617292(5)[1]	B	A	B	B	B	A	B	B	A	B	A	A	A	-	B	B	B	A	A	B	B	B	B	A	B	B	A	B	B	B	A	B	A	B	A	B	B	B	A	A	B
2322	3621811	192.071	5A	27	5	SNP	**	3621811(27)[1]	B	A	B	-	B	A	B	B	A	B	B	A	A	-	B	B	B	A	A	B	B	B	B	A	B	B	A	B	B	B	A	B	A	B	A	B	B	B	A	A	B
2337	3603612	194.319	5A	3	5	e-SNP	**	3603612(3)[1]	B	A	B	B	-	A	B	B	A	B	B	A	A	-	-	B	B	A	A	B	B	B	B	A	B	B	A	B	B	B	-	B	A	B	A	B	B	B	A	A	B
2340	4204440	198.045	5A	0	5	e-SNP	*	4204440	B	A	B	B	A	A	B	B	A	B	B	A	A	-	B	B	B	A	A	B	B	B	B	A	B	B	A	B	B	B	A	B	A	B	A	A	B	B	A	A	B
2341	3624618	199.282	5A	0	5	e-SNP		3624618(2)	B	A	B	B	A	A	B	B	A	B	A	A	A	-	B	B	B	A	A	B	B	B	B	A	B	B	A	B	B	B	A	B	A	B	A	A	B	B	A	A	B
2343	3618483	200.585	5A	0	5	SNP	*	3618483(2)	B	A	B	B	A	A	B	B	A	B	A	A	A	-	B	B	B	A	A	B	B	B	B	A	B	B	A	B	B	B	A	B	A	B	A	A	B	-	A	A	B
2355	4343370	201.833	5A	0	5	SNP	*	4343370(16)	B	A	B	B	A	A	B	B	A	B	A	A	A	-	A	B	B	A	A	B	B	B	B	A	B	B	A	B	B	B	A	B	A	B	A	A	B	B	A	A	B
2361	3603636	203.103	5A	0	5	e-SNP		3603636	B	A	B	B	A	A	B	B	A	B	A	A	A	-	A	B	B	A	A	B	B	B	B	A	B	B	A	B	B	B	A	B	A	B	A	A	B	B	A	A	B
2362	wPt-5250	205.61	5A	0	5	DArT		wPt-5250	B	A	B	B	-	A	B	B	A	B	A	A	A	B	A	B	B	A	A	B	B	B	B	A	B	B	A	B	B	B	A	B	A	B	A	A	B	B	A	A	B
2363	4361004	207.859	5A	0	5	e-SNP		4361004	B	A	B	B	A	A	B	B	A	B	A	A	A	-	A	B	B	A	A	B	B	B	B	A	B	B	A	B	B	B	A	B	A	B	A	A	B	B	A	A	B
2364	4343261	210.119	5A	0	5	e-SNP		4343261(2)	B	A	B	B	A	A	B	B	A	B	B	A	A	-	A	B	B	A	A	B	B	B	B	A	B	B	A	B	B	B	A	B	A	B	A	A	B	B	A	A	B
2375	4351416	214.626	5A	0	5	SNP		4351416(13)	B	A	B	B	A	A	B	B	A	B	B	A	A	-	A	B	B	B	A	B	B	B	B	A	B	B	A	B	A	B	A	B	A	B	A	A	B	B	A	A	B
2379	3618419	215.761	5A	0	5	SNP	*	3618419	B	A	B	B	A	B	B	B	A	B	B	A	A	-	A	B	B	B	A	B	B	B	B	A	B	B	A	B	A	B	A	B	A	B	A	A	B	B	A	A	B
2380	4356445	216.884	5A	0	5	e-SNP	*	4356445(27)	B	A	B	B	A	B	B	B	A	B	B	A	A	-	-	B	B	B	A	B	B	B	B	A	B	B	A	B	A	B	A	B	A	B	A	A	B	B	A	A	B
2407	3619312	220.26	5A	0	5	SNP		3619312	B	-	B	B	A	B	B	B	A	B	B	A	A	-	A	A	B	B	A	B	B	B	B	A	B	B	A	B	A	B	A	B	A	B	A	A	B	B	A	A	B
2408	3046125	223.095	5A	1	5	SNP	**	3046125[1]	B	A	B	B	B	B	B	B	A	B	B	A	A	-	B	A	B	B	A	B	B	B	B	A	B	B	A	B	A	B	A	B	A	B	A	-	B	B	A	A	B
2409	3041757	225.884	5A	5	5	e-SNP	**	3041757(5)[1]	B	A	B	B	B	B	B	B	A	B	B	A	A	-	B	B	B	B	A	B	B	B	B	A	B	B	A	B	A	B	A	B	A	B	A	B	B	B	A	A	B
2414	3622319	227.008	5A	6	5	e-SNP	**	3622319(6)[1]	B	A	B	B	A	B	B	B	A	B	B	A	A	-	B	B	B	B	A	B	B	B	B	A	B	B	A	B	A	B	A	B	A	B	A	B	B	B	A	A	B
2420	3611786	228.132	5A	0	5	e-SNP	*	3611786	B	A	B	B	A	B	B	B	A	B	B	A	A	-	A	B	B	B	A	B	B	B	B	A	B	B	A	B	A	B	A	B	A	B	A	B	B	B	A	A	B
2421	3621301	229.807	5A	0	5	SNP	*	3621301(2)	B	A	B	B	A	B	B	B	A	B	B	A	A	-	A	B	B	B	A	B	B	B	B	A	B	B	A	B	A	B	A	B	-	B	A	-	B	-	A	A	B
2423	wPt-1052	231.504	5A	1	5	DArT	**	wPt-1052[1]	B	A	B	B	B	B	B	B	A	B	B	A	A	B	A	B	B	B	A	B	B	B	B	A	B	B	A	B	A	B	A	B	A	B	A	B	B	-	A	A	B
2424	wPt-3334	232.628	5A	2	5	DArT	**	wPt-3334(2)[1]	B	A	B	B	B	B	B	B	A	B	B	A	A	B	A	B	B	B	A	B	B	B	B	A	B	B	A	B	A	B	A	B	A	B	A	B	B	B	A	A	B
2426	wms126	240.133	5A	0	5	DArT		wms126(2)	B	A	B	B	B	B	B	B	A	A	B	A	A	B	A	A	B	-	A	B	B	B	B	A	B	B	A	B	A	B	A	B	A	B	A	B	B	B	B	A	B
2428	3041346	242.01	5A	0	5	SNP	*	3041346(4)	B	A	B	B	B	B	B	B	A	A	B	A	A	-	-	A	B	B	-	B	B	B	B	A	B	B	A	B	A	B	A	B	A	B	A	B	B	B	B	A	B
2432	4346817	243.325	5A	0	5	e-SNP		4346817(18)	B	A	B	B	A	B	B	B	A	A	B	A	A	-	A	A	B	B	A	B	B	B	B	A	B	B	A	B	A	B	A	B	A	B	A	B	B	B	B	A	B
2453	3046832	244.618	5A	0	5	SNP		3046832(5)	B	A	B	B	A	B	B	B	A	A	B	A	A	-	A	A	B	B	A	B	B	B	B	A	B	B	A	B	A	B	A	B	A	B	A	A	B	B	B	A	B
2455	3043362	246.202	5A	0	5	e-SNP		3043362	B	A	B	B	A	B	-	-	A	A	B	A	A	-	A	A	B	B	A	B	B	B	B	A	-	B	A	B	A	B	A	B	A	-	A	A	B	B	B	A	B
2456	4349867	256.468	5A	0	5	e-SNP		4349867(2)	B	A	B	B	A	B	-	B	A	A	B	A	A	-	A	A	B	A	A	B	B	B	B	A	B	B	A	B	A	A	A	B	A	B	A	A	B	B	-	A	B
2458	3609239	265.788	5A	0	5	SNP		3609239	-	A	B	B	A	B	B	B	A	A	B	A	A	-	A	-	B	B	-	B	B	B	B	-	B	B	A	B	A	B	-	B	-	B	A	A	B	B	B	A	-
2459	3045867	267.046	5A	0	5	SNP		3045867(4)	B	A	B	B	A	B	B	B	A	A	B	A	A	-	A	A	B	B	A	B	B	B	B	A	B	B	A	B	A	B	A	B	A	B	A	A	A	B	B	A	B
2463	3045535	268.35	5A	0	5	SNP		3045535	B	A	-	B	A	B	B	B	A	A	B	A	A	-	A	A	B	B	A	B	B	B	B	A	B	B	A	B	A	B	A	B	A	B	A	A	A	B	B	A	B
2464	3612414	269.732	5A	0	5	e-SNP		3612414(7)	B	A	B	B	A	B	B	-	A	A	B	B	A	-	A	A	B	B	A	B	B	B	B	A	B	B	A	B	A	B	A	B	A	B	A	A	A	B	B	A	B
2471	3615965	272.398	5A	0	5	e-SNP		3615965(2)	B	A	B	A	A	B	B	B	A	A	B	B	A	-	A	A	B	B	-	B	B	B	B	A	B	B	A	B	A	B	-	B	A	B	A	A	A	B	B	A	B
2473	tPt-6495	283.829	5A	0	5	DArT		tPt-6495(2)	B	-	B	-	B	B	B	B	-	-	B	B	B	A	A	A	B	B	A	B	B	B	B	A	B	B	A	B	A	B	A	B	A	B	A	B	A	B	B	A	B
2478	4370290	285.144	5A	0	5	SNP		4370290(6)	B	A	B	A	B	B	B	B	A	A	B	B	B	-	-	A	B	B	A	B	B	B	B	A	B	B	A	B	A	B	A	B	A	B	A	B	A	B	B	A	B
2481	3040691	290.592	5A	0	5	SNP		3040691(4)	A	A	B	A	B	B	B	B	A	A	B	B	B	-	-	A	B	B	A	B	B	B	B	A	B	B	A	B	A	B	A	A	A	B	A	B	A	A	B	A	B
2485	4344403	293.145	5A	0	5	e-SNP		4344403(2)	A	A	B	A	A	B	B	B	A	A	A	B	B	-	A	A	B	B	A	B	B	B	B	A	B	B	A	B	A	B	A	A	A	B	A	B	A	A	B	A	B
2487	3044480	295.687	5A	0	5	SNP		3044480	A	A	B	A	A	B	B	B	A	A	A	B	B	-	A	A	B	B	A	B	B	B	B	A	B	B	A	B	A	B	A	A	A	B	A	A	A	A	B	A	B
2488	4339914	296.889	5A	0	5	e-SNP		4339914(10)	A	A	B	A	A	B	B	B	A	A	A	B	B	-	A	A	B	B	A	B	B	B	B	A	B	B	A	B	A	B	A	A	A	B	A	A	A	A	B	A	B
2507	3040778	299.476	5A	0	5	SNP		3040778(10)	A	A	B	A	A	B	B	B	A	A	A	B	B	-	A	A	B	B	A	B	B	B	B	B	B	B	A	B	A	B	A	A	A	B	A	A	A	A	B	A	B
2508	tPt-514325	300.712	5A	0	5	DArT		tPt-514325	A	A	B	A	A	B	B	B	A	A	A	B	B	A	A	A	B	B	A	B	B	B	B	B	B	B	A	B	A	B	A	A	A	B	A	B	A	-	B	A	B
2509	3609759	303.783	5A	0	5	e-SNP		3609759(2)	A	A	B	A	B	B	B	B	A	A	A	B	B	-	B	A	B	B	A	B	B	B	B	B	B	B	A	B	A	B	A	A	A	B	A	B	A	A	B	A	B
2511	4219535	306.753	5A	0	5	SNP		4219535	A	A	A	A	B	B	B	B	A	A	A	B	B	-	B	A	B	B	A	B	B	B	B	B	B	B	A	B	A	B	-	A	A	B	A	B	A	A	B	A	B
2512	4211542	309.734	5A	0	5	e-SNP		4211542(9)	A	A	A	A	A	B	B	B	A	A	A	B	B	-	-	A	B	B	A	B	B	B	B	B	B	B	A	B	A	B	A	A	A	B	A	A	A	A	B	A	B
2521	4200566	311.983	5A	0	5	e-SNP		4200566(3)	A	A	A	A	A	B	B	B	A	A	A	B	B	-	B	A	B	B	A	B	B	B	B	B	B	B	A	B	A	B	A	A	A	B	A	A	A	A	B	A	B
2526	3621212	313.118	5A	0	5	SNP		3621212(4)	A	A	B	A	A	B	B	B	A	A	A	B	B	-	B	A	B	B	A	B	B	B	B	B	B	B	A	B	A	B	A	A	A	B	A	A	A	A	B	A	B
2528	3612267	337.332	5A	2	5	e-SNP	******	3612267(2)[5]	A	A	B	A	A	B	B	B	-	A	A	B	B	-	A	-	B	A	A	A	B	B	-	-	B	A	A	B	A	B	-	A	A	B	A	-	A	A	A	A	A
2530	4339990	340.29	5A	1	5	e-SNP	*******	4339990[6]	A	A	B	A	A	B	B	B	A	A	A	B	B	-	B	A	B	A	A	A	B	B	A	A	B	A	A	B	-	B	A	A	A	B	A	-	A	-	-	A	A
2531	4357182	341.852	5A	6	5	SNP	*******	4357182(6)[6]	A	A	A	A	A	B	B	B	A	A	A	B	B	-	B	A	B	A	A	A	B	B	A	A	B	A	A	B	A	B	A	A	A	B	A	-	A	A	A	A	A
2537	3047926	344.27	5A	1	5	SNP	*******	3047926[6]	A	A	A	-	A	A	B	B	A	A	A	B	B	-	-	A	B	A	A	A	B	B	A	A	B	A	A	B	A	B	A	A	A	B	A	A	A	A	A	A	A
2538	wPt-7775	0	6A	0	6	DArT	*	wPt-7775(61)	A	A	B	B	B	B	A	A	A	B	B	A	B	A	A	B	B	A	B	A	B	B	B	A	A	B	B	A	B	B	A	A	B	B	B	B	B	B	B	B	B
2599	4341373	2.305	6A	0	6	e-SNP		4341373(10)	A	A	B	B	A	B	A	A	A	B	B	A	B	-	A	B	B	A	B	A	B	B	B	A	A	B	B	A	B	B	A	A	B	B	B	A	B	B	B	B	B
2609	4361467	5.715	6A	0	6	e-SNP		4361467	A	A	B	B	A	B	A	A	A	B	B	A	B	-	A	B	B	A	B	A	B	B	B	A	A	B	B	A	B	B	A	A	B	A	B	A	B	B	B	B	B
2610	4205867	6.85	6A	0	6	e-SNP		4205867(2)	A	A	B	B	A	B	A	A	A	B	B	A	B	-	B	B	B	A	B	A	B	B	B	A	A	B	B	A	B	B	A	A	B	A	B	A	B	B	B	B	B
2612	3624591	9.11	6A	0	6	e-SNP	*	3624591(47)	A	A	B	B	B	B	-	A	A	B	B	A	B	-	B	B	B	A	B	A	B	B	B	A	A	B	B	A	B	B	A	A	B	A	B	B	B	B	B	B	B
2664	4369112	10.526	6A	0	6	SNP		4369112(7)	A	A	B	B	B	B	A	A	A	B	B	A	B	-	A	B	B	A	B	A	B	B	B	A	A	B	B	A	B	B	A	A	B	A	B	B	B	B	B	B	B
2667	3606580	13.394	6A	0	6	e-SNP		3606580(2)	A	A	B	B	B	B	A	A	A	B	B	A	B	-	A	B	B	A	B	A	B	B	B	A	A	B	B	A	B	B	A	A	A	A	A	B	B	B	B	B	B
2668	3616555	14.72	6A	0	6	e-SNP		3616555(6)	A	A	B	B	B	B	A	A	A	B	B	A	B	-	B	B	B	A	B	A	B	B	B	A	A	B	B	A	B	B	A	A	A	A	A	B	B	B	B	B	B
2674	4343067	17.6	6A	0	6	e-SNP	*	4343067(4)	A	A	B	B	B	B	A	A	A	B	B	A	B	-	B	B	B	A	B	A	B	B	B	A	A	B	B	A	B	B	A	B	A	A	A	B	B	B	B	B	B
2678	3609097	22.867	6A	1	6	e-SNP	*****	3609097[4]	A	A	B	B	B	B	A	A	A	B	B	A	B	-	B	B	B	-	B	A	B	B	B	B	A	B	B	A	B	B	A	-	B	-	B	B	B	B	B	B	B
2679	3612599	26.084	6A	7	6	e-SNP	*****	3612599(7)[4]	-	A	B	B	B	B	-	A	A	B	B	A	B	-	B	B	B	A	B	-	B	B	B	B	A	B	B	A	B	B	A	B	-	A	A	B	B	B	B	B	B
2686	4343061	29.46	6A	3	6	e-SNP	**	4343061(3)[1]	A	A	B	B	A	B	A	A	A	B	B	A	B	-	-	B	B	A	B	A	B	B	B	B	A	B	B	A	B	B	A	B	-	A	A	-	B	B	B	B	B
2689	4342774	32.938	6A	0	6	e-SNP		4342774(4)	A	A	B	B	A	B	A	A	A	B	B	A	B	-	B	B	B	A	B	A	B	B	B	-	A	B	B	A	B	B	A	B	A	A	A	A	B	B	B	B	B
2693	4353708	34.084	6A	0	6	e-SNP		4353708	A	A	B	B	A	B	A	A	A	B	B	A	B	-	B	B	B	A	B	A	B	B	B	B	A	B	B	A	B	B	A	B	A	A	A	A	B	B	B	B	B
2694	3618283	36.423	6A	0	6	SNP	*	3618283(2)	A	A	B	B	-	B	A	A	A	B	B	A	B	-	B	B	B	A	B	A	B	B	B	B	A	B	B	A	B	B	A	B	A	A	A	-	B	A	B	B	B
2696	3618366	37.58	6A	0	6	SNP	*	3618366(2)	A	A	B	B	A	B	A	A	A	B	B	A	B	-	B	B	B	A	B	A	B	B	B	B	A	B	B	A	B	B	A	B	A	A	A	-	B	A	B	B	B
2698	3614464	38.772	6A	0	6	e-SNP		3614464	A	A	B	B	A	B	A	A	A	B	B	A	B	-	B	B	B	A	B	A	B	B	B	B	A	B	B	A	B	B	A	B	A	A	A	A	B	A	B	B	B
2699	3047844	42.339	6A	2	6	SNP	**	3047844(2)[1]	A	A	B	B	B	B	A	A	A	B	B	A	B	-	B	B	B	A	B	A	B	B	B	B	A	B	B	A	B	B	A	B	A	A	A	B	B	A	B	B	B
2701	4214806	43.542	6A	11	6	e-SNP	**	4214806(11)[1]	A	A	B	B	B	B	A	B	A	B	B	A	B	-	B	B	B	A	B	A	B	B	B	B	A	B	B	A	B	B	A	B	A	A	A	B	B	A	B	B	B
2712	4358647	47.087	6A	2	6	e-SNP	**	4358647(2)[1]	A	A	B	B	A	B	A	B	A	B	B	A	B	-	A	B	B	A	B	A	B	B	B	B	A	B	B	A	B	B	A	B	A	A	A	-	B	A	B	B	B
2714	wms169	55.122	6A	0	6	DArT	*	wms169	A	A	B	B	A	B	A	B	A	B	B	A	B	B	A	B	B	A	B	A	B	B	B	B	A	B	B	-	B	A	A	B	A	A	A	B	B	A	B	A	B
2715	wPt-5310	64.593	6A	1	6	DArT	*****	wPt-5310[4]	A	-	B	B	-	B	A	B	-	B	B	A	B	B	A	B	B	-	B	-	B	B	B	B	-	B	B	-	-	A	A	B	-	-	-	B	A	A	B	A	A
2716	3042739	68.919	6A	0	6	SNP		3042739	A	A	B	B	A	B	A	B	A	B	-	A	B	-	A	B	B	A	B	-	B	B	B	-	-	-	B	-	A	A	A	B	A	A	A	A	A	A	B	A	-
2717	4345009	70.796	6A	0	6	e-SNP		4345009(2)	A	A	B	B	A	B	A	B	A	B	A	A	B	-	A	B	B	A	B	A	B	-	-	B	B	B	B	B	A	A	A	B	A	A	A	A	-	A	B	A	A
2719	3607195	76.506	6A	0	6	e-SNP		3607195	A	A	-	-	-	B	A	B	A	B	A	A	B	-	A	A	B	A	-	A	B	B	-	B	B	B	B	B	A	A	A	-	A	A	A	A	A	A	B	A	A
2720	wPt-6824	0	7A	0	7	DArT		wPt-6824(3)	A	-	A	A	A	-	-	-	-	A	A	-	A	A	B	A	B	B	A	B	A	A	B	B	B	A	-	B	B	B	B	B	B	A	B	A	B	A	A	B	B
2723	wPt-9207	3.85	7A	0	7	DArT		wPt-9207(3)	A	B	A	A	A	B	B	B	B	B	B	B	A	B	B	A	B	B	A	B	A	A	B	B	B	A	A	B	B	B	B	B	B	A	B	A	B	A	A	B	B
2726	wPt-0393	4.974	7A	0	7	DArT		wPt-0393	A	B	A	A	A	B	B	B	B	B	B	B	A	B	B	A	B	B	A	B	A	A	B	B	B	A	A	B	B	B	B	B	B	A	B	B	B	-	A	B	B
2727	wPt-3572	7.234	7A	0	7	DArT		wPt-3572(5)	B	B	A	A	A	B	B	B	B	B	B	B	A	B	B	A	B	B	A	B	A	A	B	B	B	A	A	B	B	B	B	B	B	A	B	B	B	A	A	B	B
2732	wPt-5590	10.61	7A	5	7	DArT	**	wPt-5590(5)[1]	B	B	A	A	A	B	B	B	B	B	B	B	A	B	B	A	B	B	A	B	A	A	B	B	B	A	A	B	B	B	B	B	B	A	B	B	B	A	B	B	B
2737	wPt-6668	11.734	7A	0	7	DArT	*	wPt-6668(5)	-	B	A	A	A	B	B	B	B	B	B	B	A	B	B	A	B	B	A	B	A	A	B	B	B	A	A	B	B	B	B	B	B	A	B	B	B	A	B	B	B
2742	4219303	19.665	7A	0	7	e-SNP		4219303(5)	-	B	A	A	A	B	B	B	B	B	B	B	A	-	B	A	B	B	B	B	A	A	B	B	B	A	A	B	B	B	B	B	B	A	B	A	B	A	B	B	B
2747	3604826	21.351	7A	0	7	e-SNP	*	3604826(18)	B	B	A	A	A	B	B	B	B	B	B	B	A	-	B	A	B	B	B	B	A	A	B	B	B	A	A	B	B	B	B	B	B	A	B	A	B	A	B	B	B
2765	4364630	22.767	7A	1	7	e-SNP	***	4364630[2]	B	B	A	A	A	B	B	B	B	B	B	B	B	-	B	-	B	B	B	B	A	A	B	B	B	A	A	B	B	B	B	B	B	-	B	A	B	A	B	B	B
2766	3610023	24.16	7A	2	7	e-SNP	***	3610023(2)[2]	B	B	A	A	A	B	B	B	B	B	B	B	B	-	B	A	B	B	B	B	A	A	B	B	B	A	B	B	B	B	B	B	B	A	B	A	B	-	B	B	B
2768	4202836	29.802	7A	14	7	e-SNP	******	4202836(14)[5]	B	B	-	A	A	B	B	B	B	B	B	B	A	-	A	-	B	B	B	B	A	A	B	B	B	-	-	B	B	B	B	B	B	-	B	A	B	A	B	B	B
2782	4350355	31.455	7A	0	7	e-SNP	*	4350355(3)	B	-	A	A	A	B	B	B	B	B	B	B	A	-	A	A	B	B	B	B	A	A	B	B	B	A	A	B	B	B	B	B	B	A	B	-	B	-	B	B	B
2785	3613499	33.174	7A	4	7	e-SNP	**	3613499(4)[1]	B	B	A	A	A	B	B	B	B	B	B	B	A	-	B	A	B	B	B	B	A	A	B	B	B	A	A	B	B	B	B	B	B	A	B	B	B	A	B	B	B
2789	4217245	34.298	7A	18	7	e-SNP	**	4217245(18)[1]	B	B	A	A	B	B	B	B	B	B	B	B	A	-	B	A	B	B	B	B	A	A	B	B	B	A	A	B	B	B	B	B	B	A	B	B	B	A	B	B	B
2807	4341349	37.674	7A	0	7	e-SNP	*	4341349(8)	A	B	A	A	B	B	B	B	B	B	B	B	A	-	B	A	B	B	B	B	A	A	B	B	B	A	A	B	B	B	B	B	B	A	B	B	B	A	B	B	B
2815	4202907	38.393	7A	0	7	e-SNP	*	4202907(3)	A	B	A	A	B	B	B	B	B	B	B	B	A	-	-	A	B	B	B	B	A	A	B	B	B	-	A	B	B	B	B	B	B	A	B	B	B	A	B	B	B
2818	4344015	38.843	7A	0	7	e-SNP		4344015(22)	A	B	A	A	B	B	B	B	B	B	B	B	A	-	A	A	B	B	B	B	A	A	B	B	B	A	A	B	B	B	B	B	B	A	B	B	B	A	B	B	B
2840	4373055	40.124	7A	0	7	e-SNP	*	4373055(2)	A	B	A	A	B	B	B	B	B	B	B	B	A	-	A	A	B	B	B	B	A	A	B	B	B	A	A	B	B	B	B	B	B	A	B	B	B	A	B	B	B
2843	4368158	42.001	7A	0	7	SNP	*	4368158(6)	-	B	A	A	B	B	B	B	B	B	B	B	A	-	-	A	B	B	-	B	A	A	B	B	B	A	A	B	B	B	B	B	B	A	B	B	B	A	-	B	B
2848	3619830	45.106	7A	0	7	e-SNP		3619830(9)	B	B	A	A	B	B	B	B	B	B	B	B	A	-	A	A	B	B	A	B	A	A	B	B	B	A	A	B	B	B	B	B	B	A	B	B	B	A	A	B	B
2857	4344808	46.309	7A	0	7	e-SNP		4344808(5)	B	B	A	A	B	B	B	B	B	B	B	B	A	-	B	A	B	B	A	B	A	A	B	B	B	A	A	B	B	B	B	B	B	A	B	B	B	A	A	B	B
2862	4205073	48.118	7A	0	7	e-SNP		4205073(3)	B	B	A	A	-	B	B	B	-	B	B	B	A	-	B	A	B	B	A	B	A	A	B	B	B	A	A	B	B	B	B	B	B	A	-	B	B	A	A	B	B
2866	3606220	50.063	7A	0	7	e-SNP		3606220(19)	-	B	A	A	A	B	-	-	B	B	B	-	A	-	B	A	B	B	A	B	A	A	B	B	B	A	A	B	B	B	B	B	B	A	B	A	B	A	A	B	B
2884	3619219	52.177	7A	0	7	e-SNP		3619219(43)	B	B	A	A	A	B	B	B	B	B	B	B	A	-	A	A	B	B	A	B	A	A	B	B	B	A	A	B	B	B	B	B	B	A	B	A	B	A	A	B	B
2927	3605365	54.561	7A	0	7	e-SNP		3605365(19)	B	B	A	A	A	B	B	B	B	B	B	B	A	-	A	A	B	B	A	B	A	A	B	B	B	A	A	B	B	B	B	B	B	A	B	-	B	A	A	B	B
2946	4339754	55.932	7A	0	7	e-SNP		4339754(17)	A	B	A	A	A	B	B	B	B	B	B	B	A	-	A	A	B	B	A	B	A	A	B	B	B	A	A	B	B	B	B	B	B	A	B	A	B	A	A	B	B
2963	4344622	61.323	7A	0	7	e-SNP		4344622(3)	A	-	A	A	A	-	-	B	-	B	-	-	A	-	A	A	B	A	A	B	A	A	B	B	B	A	A	B	B	-	-	B	B	A	B	B	-	A	A	B	B
2966	3611876	68.106	7A	0	7	e-SNP		3611876(3)	A	B	A	A	B	B	B	B	B	B	B	B	A	-	B	A	B	B	A	B	A	A	B	B	B	A	A	B	B	B	B	B	B	A	B	B	B	A	A	B	B
2969	3047548	80.751	7A	0	7	e-SNP		3047548(2)	A	B	A	A	B	B	B	B	B	B	A	B	A	-	A	A	B	B	A	B	A	A	B	B	B	A	B	A	B	B	B	B	B	A	B	B	B	A	A	B	B
2971	4206051	82.044	7A	0	7	SNP		4206051	A	-	A	A	-	-	-	-	-	A	-	-	A	-	A	A	-	B	-	B	A	A	B	B	B	A	B	A	B	B	B	B	B	A	B	-	B	A	-	B	B
2972	3622597	83.943	7A	0	7	e-SNP		3622597	A	-	A	A	B	-	B	B	-	-	A	B	A	-	B	A	B	B	A	B	A	A	B	B	B	A	B	-	-	B	B	-	B	A	B	B	B	A	A	-	B
2973	3608774	89.358	7A	0	7	e-SNP		3608774	A	B	A	A	B	B	B	B	B	B	A	B	B	-	B	A	B	B	A	B	A	A	B	-	B	A	B	A	-	B	B	B	B	A	B	B	B	B	A	B	B
2974	4207812	92.203	7A	0	7	SNP		4207812(4)	A	-	A	A	-	-	-	-	-	A	A	-	-	-	-	A	B	B	-	B	A	A	B	B	B	A	B	A	B	B	B	B	B	A	B	-	B	B	-	B	B
2978	3608608	95.5	7A	7	7	e-SNP	**	3608608(7)[1]	A	B	A	A	B	B	B	B	B	-	A	B	B	-	B	A	B	B	B	B	A	A	B	B	B	A	A	A	B	B	B	B	B	A	B	B	B	B	B	B	B
2985	4349499	105.754	7A	0	7	e-SNP		4349499(7)	A	B	A	A	B	B	B	B	B	A	A	B	B	-	B	A	B	B	B	A	A	A	B	B	B	A	-	A	B	A	B	B	A	A	A	B	B	B	B	B	B
2992	4369293	120.199	7A	0	7	SNP		4369293	A	A	A	A	B	A	-	-	A	A	A	-	-	-	A	A	B	B	-	A	A	A	B	B	B	A	B	A	B	A	B	-	A	B	A	B	B	B	-	B	B
2993	4349274	121.896	7A	0	7	e-SNP		4349274(3)	A	A	A	A	B	A	A	A	A	A	A	A	A	-	B	-	B	B	B	A	A	-	B	B	B	A	-	A	B	A	B	B	A	B	A	B	B	B	B	B	B
2996	4348067	138.179	7A	0	7	e-SNP		4348067(18)	A	A	B	A	A	A	B	B	B	A	A	B	B	-	A	A	B	B	A	A	A	A	B	B	B	A	B	A	B	A	B	B	A	B	A	A	A	B	B	A	B
3014	4345616	143.821	7A	0	7	e-SNP		4345616(4)	A	A	B	A	B	A	B	-	B	A	A	B	B	-	A	A	-	B	A	A	A	A	B	B	-	A	B	A	B	A	B	B	A	B	A	A	A	B	A	A	-
3018	4345423	149.463	7A	0	7	e-SNP	*	4345423(40)	A	A	B	A	A	A	B	B	B	A	A	B	B	-	A	A	B	B	A	A	A	A	B	-	B	A	B	A	B	A	B	B	A	B	A	A	A	B	A	A	B
3058	4218284	164.225	7A	1	7	e-SNP	****	4218284[3]	A	A	B	A	-	A	B	B	B	A	A	B	B	-	A	A	B	B	A	A	A	A	B	A	A	A	B	B	A	A	B	B	A	B	A	-	A	A	A	A	B
3059	4201375	173.22	7A	1	7	e-SNP	*****	4201375[4]	A	B	B	A	B	A	A	A	B	A	A	A	-	-	B	A	-	B	A	A	A	A	B	A	A	A	B	B	A	A	B	B	A	B	A	B	A	A	A	A	B
3060	4221110	185.161	7A	0	7	e-SNP		4221110(11)	A	B	B	A	B	A	A	A	B	A	A	A	B	-	B	A	B	B	A	A	A	A	B	B	A	A	B	B	A	A	B	B	A	B	A	B	B	A	A	A	B
3071	4205670	187.05	7A	0	7	e-SNP		4205670(20)	A	B	B	A	-	A	A	A	B	A	A	A	B	-	A	A	B	B	A	A	A	A	B	B	A	A	B	B	A	A	B	B	A	B	A	B	B	A	A	A	B
3091	4352862	188.781	7A	0	7	e-SNP	*	4352862(27)	A	B	B	A	A	A	A	A	B	A	A	A	-	-	A	A	B	B	A	A	A	A	B	B	A	A	B	B	A	A	B	B	A	B	A	A	B	A	A	A	B
3118	wPt-3002	194.423	7A	0	7	DArT		wPt-3002(6)	A	B	B	A	A	A	A	B	B	A	A	A	B	B	A	A	B	B	A	A	A	A	B	B	A	A	B	B	A	A	B	B	A	B	A	A	B	A	A	A	B
3124	4201616	198.929	7A	0	7	e-SNP		4201616(12)	A	B	B	A	A	A	A	B	B	A	A	A	B	-	-	A	B	B	A	A	A	A	B	B	A	A	B	B	A	A	B	B	A	B	A	A	B	A	A	A	B
3136	4341288	200.48	7A	0	7	e-SNP		4341288(61)	A	B	B	A	A	A	A	A	B	A	A	A	B	-	A	A	B	B	A	A	A	A	B	B	A	A	B	B	A	A	B	B	A	B	A	A	B	A	A	A	B
3197	4344250	208.469	7A	0	7	e-SNP		4344250(5)	A	-	B	A	A	A	B	A	B	A	A	A	B	-	A	A	B	B	A	A	A	A	B	B	A	A	B	B	A	A	B	B	A	B	A	A	-	A	A	A	B
3202	4343136	210.234	7A	0	7	e-SNP		4343136(31)	A	A	B	A	A	A	B	B	B	A	A	A	B	-	A	A	B	B	A	A	A	A	B	B	A	A	B	B	A	A	B	B	A	B	A	A	A	A	A	A	B
3233	4371648	213.057	7A	0	7	e-SNP		4371648	A	A	B	A	A	A	B	B	B	A	A	A	B	-	A	A	B	B	A	A	A	A	B	B	A	A	B	B	A	A	B	B	A	B	A	A	A	A	A	A	B
3234	4351964	214.484	7A	0	7	e-SNP		4351964	A	A	B	A	A	A	B	B	B	A	A	B	B	-	A	A	B	B	A	A	A	A	-	B	A	A	B	B	A	A	-	B	A	B	A	A	A	A	A	A	B
3235	3618646	215.878	7A	0	7	e-SNP		3618646(5)	A	A	B	A	A	A	B	B	B	A	A	B	B	-	A	A	B	B	A	A	A	A	B	B	A	A	B	B	A	A	B	B	A	B	A	A	A	A	-	A	B
3240	4362943	217.361	7A	0	7	e-SNP		4362943	A	A	-	A	A	A	-	A	-	A	A	-	-	-	A	A	B	B	A	A	A	A	B	B	A	A	B	B	A	A	B	B	A	B	A	A	A	A	-	A	B
3252	3044245	218.901	7A	0	7	SNP		3044245(14)	A	A	B	A	A	A	B	B	B	A	A	-	B	-	A	A	B	B	A	A	A	A	B	B	A	A	B	B	A	A	B	B	A	B	A	A	A	A	A	A	B
3255	3611541	221.961	7A	0	7	e-SNP		3611541	A	A	B	A	A	-	B	B	B	B	A	A	B	-	-	A	B	B	A	-	A	A	B	B	A	B	B	B	A	A	B	B	-	B	A	A	A	A	-	A	B
3256	4205868	223.568	7A	0	7	e-SNP		4205868	A	A	B	-	A	A	B	B	B	B	-	B	B	-	A	A	B	B	A	-	-	A	B	B	A	B	B	B	A	A	B	B	A	B	A	A	A	A	-	A	B
3257	3620303	228.143	7A	0	7	e-SNP		3620303	A	A	B	B	A	B	B	B	B	A	A	B	B	-	A	A	B	B	A	A	A	A	B	B	A	A	B	B	A	A	B	B	-	B	A	A	A	-	A	A	B
3258	4209430	230.594	7A	0	7	e-SNP		4209430(2)	B	B	B	B	A	B	B	B	B	A	A	B	B	-	-	A	B	B	A	A	A	A	B	B	A	A	B	B	A	A	B	B	A	B	A	A	A	A	A	A	B
3260	3048194	235.078	7A	0	7	SNP		3048194	A	B	B	A	A	A	B	B	B	A	A	B	B	-	A	A	B	B	A	A	A	A	B	B	A	A	B	B	A	A	B	B	A	B	A	A	A	A	A	A	B
3261	4345219	236.528	7A	0	7	e-SNP		4345219(90)	A	A	B	A	A	A	B	B	B	A	A	B	B	-	A	A	B	B	A	A	A	A	B	B	A	A	B	B	A	A	B	B	A	B	A	A	A	A	A	A	B
3351	wPt-6887	244.148	7A	0	7	DArT		wPt-6887(3)	A	A	B	A	A	A	B	B	B	A	-	B	B	B	A	A	B	B	A	A	A	A	B	B	A	A	B	B	A	A	B	B	A	B	A	A	A	-	A	A	B
3354	4341507	251.378	7A	0	7	e-SNP		4341507(11)	A	A	B	A	A	A	B	B	B	A	A	B	B	-	A	A	B	B	A	A	A	A	B	B	A	A	B	A	A	A	B	B	A	B	A	A	A	B	A	A	B
3365	3623475	254.314	7A	0	7	e-SNP		3623475(5)	A	A	B	A	A	A	B	B	B	A	A	B	B	-	A	A	B	B	A	A	A	A	B	B	A	A	B	A	A	A	B	B	A	B	A	A	A	B	B	A	B
3370	4358390	255.011	7A	0	7	e-SNP		4358390	A	A	B	A	A	A	B	B	B	A	A	B	B	-	A	-	B	B	A	A	A	A	B	B	A	A	B	-	-	A	B	B	-	B	A	A	A	B	B	A	B
3371	4340537	255.539	7A	0	7	e-SNP		4340537	A	A	B	A	A	A	B	B	B	A	A	B	B	-	A	A	B	B	A	A	A	A	B	B	A	A	B	A	B	A	B	B	A	B	A	A	A	B	B	A	B
3372	4361968	256.809	7A	0	7	e-SNP		4361968(2)	A	A	B	A	A	A	B	B	B	A	A	B	B	-	A	A	B	B	A	A	A	A	B	B	B	A	B	A	B	A	B	B	A	B	A	A	A	B	B	A	B
3375	4345204	258.124	7A	0	7	SNP		4345204(2)	A	A	B	A	A	A	B	B	B	A	A	B	B	-	A	A	B	B	A	A	A	A	B	B	-	A	B	A	B	A	B	B	A	B	A	A	A	B	-	A	B
3376	4361775	259.371	7A	0	7	e-SNP		4361775(4)	A	A	B	A	A	A	B	B	B	A	A	B	B	-	A	A	B	B	A	A	A	A	B	B	-	A	B	A	B	A	B	B	A	B	A	A	A	B	A	A	B
3381	4346295	263.334	7A	0	7	e-SNP		4346295(7)	-	A	B	A	B	A	B	B	B	A	A	B	B	-	B	A	B	B	A	A	A	A	B	B	B	A	B	A	B	A	B	B	-	B	A	B	A	B	A	A	B
3387	4341699	266.71	7A	0	7	e-SNP		4341699(17)	A	A	B	A	B	A	B	B	B	A	A	B	B	-	B	A	B	B	A	A	A	A	B	-	A	A	B	A	B	A	B	B	A	B	A	B	A	B	A	A	B
3404	4373178	270.086	7A	0	7	e-SNP		4373178(3)	A	A	B	A	B	A	B	B	B	A	A	B	B	-	B	A	B	B	A	A	A	A	B	B	-	A	B	A	B	A	B	B	A	B	A	B	A	B	B	A	B
3407	4352657	272.628	7A	0	7	e-SNP		4352657(5)	A	A	B	A	B	A	B	B	B	A	A	B	B	-	B	A	B	B	A	A	A	A	B	B	A	A	B	A	A	A	B	B	A	B	A	B	A	A	B	A	B
3412	4345861	273.943	7A	0	7	e-SNP	*	4345861	A	A	-	A	B	A	B	B	B	A	A	B	B	-	B	A	-	-	A	A	A	A	-	A	A	A	-	A	A	A	B	-	A	B	A	B	A	A	B	A	B
3413	4201602	276.552	7A	0	7	e-SNP	*	4201602	A	A	B	A	B	A	-	B	B	A	A	B	B	-	-	A	-	-	A	A	A	A	-	A	A	A	B	A	A	A	B	-	A	-	A	B	A	A	A	A	B
3414	4220854	279.105	7A	0	7	e-SNP		4220854(22)	A	A	B	A	B	A	B	B	B	A	A	B	B	-	-	A	B	B	A	A	A	A	B	B	A	A	B	B	A	A	B	B	A	B	A	B	A	A	A	A	B
3436	4353355	281.826	7A	0	7	e-SNP		4353355(40)	A	A	B	A	B	A	B	B	B	A	A	A	B	-	B	A	B	B	A	A	A	A	B	B	A	A	B	B	A	A	B	B	A	B	A	B	A	A	A	A	B
3476	4214498	284.751	7A	0	7	e-SNP		4214498(11)	A	B	B	A	B	A	B	B	B	A	A	A	B	-	B	A	B	B	A	A	A	A	B	B	A	A	B	B	A	A	B	B	A	B	A	B	B	A	A	A	B
3487	3610663	288.601	7A	0	7	e-SNP		3610663	A	B	B	A	B	A	B	B	B	A	A	A	B	-	B	A	B	B	A	A	A	A	B	B	A	A	B	B	A	A	B	B	A	B	A	B	B	A	A	A	B
3488	4353462	289.838	7A	0	7	e-SNP		4353462	A	B	B	A	B	A	B	A	B	A	A	A	B	-	B	A	B	B	A	A	A	A	B	B	A	A	B	B	A	A	B	-	A	B	A	B	B	A	A	A	B
3489	3612485	291.051	7A	0	7	e-SNP		3612485(11)	A	B	B	A	B	A	A	A	B	A	A	A	B	-	B	A	B	B	A	A	A	A	B	B	A	A	B	B	A	A	B	B	A	B	A	B	B	A	A	A	B
3500	4343303	292.332	7A	0	7	e-SNP		4343303(11)	A	B	B	A	B	A	A	B	B	A	A	A	B	-	B	A	B	B	A	A	A	A	B	B	A	A	B	B	A	A	B	B	A	B	A	B	B	A	A	A	B
3511	4201850	293.569	7A	0	7	e-SNP		4201850(6)	A	B	B	A	B	A	A	B	B	A	A	A	B	-	A	A	B	B	A	A	A	A	B	B	A	A	B	B	A	A	B	B	A	B	A	B	B	A	A	A	B
3517	4220558	294.872	7A	0	7	e-SNP		4220558(15)	A	B	B	A	B	A	A	B	B	A	A	A	B	-	A	A	B	B	A	A	A	A	B	B	A	A	B	B	A	A	B	B	A	B	A	B	B	A	A	A	B
3532	3046348	298.034	7A	0	7	SNP		3046348(2)	A	B	A	A	-	A	A	-	B	A	A	A	B	-	-	A	B	B	A	A	A	A	B	B	A	A	B	B	A	A	B	B	A	B	A	B	B	A	A	A	B
3534	4339246	302.291	7A	0	7	e-SNP		4339246(2)	A	B	A	A	-	A	A	-	B	A	A	A	B	-	A	A	B	B	A	A	A	A	B	B	A	A	B	B	A	A	B	B	A	B	A	-	B	A	A	A	B
3537	3045302	304.371	7A	0	7	SNP		3045302(2)	A	B	A	A	A	A	A	-	B	A	A	A	B	-	A	A	B	B	A	A	A	A	B	B	A	A	B	B	A	A	B	B	A	B	A	A	B	A	A	A	B
3538	4215440	305.72	7A	0	7	e-SNP	*	4215440(28)	A	B	A	A	A	A	A	A	B	A	A	A	B	-	A	A	B	B	A	A	A	A	B	B	A	A	B	B	A	A	B	B	A	B	A	A	B	A	A	A	B
3566	4353091	307.012	7A	3	7	e-SNP	**	4353091(3)[1]	A	B	A	A	A	A	A	A	B	A	A	A	B	-	B	A	B	B	A	A	A	A	B	B	A	A	-	B	A	A	B	B	A	B	A	A	B	A	A	A	B
3569	4219076	309.542	7A	2	7	e-SNP	**	4219076(2)[1]	A	-	A	A	B	A	A	A	B	A	A	A	-	-	B	A	-	B	A	A	A	A	B	B	A	A	-	B	A	A	-	B	A	B	A	B	-	A	A	A	-
3571	4363219	311.037	7A	0	7	e-SNP		4363219(5)	A	B	A	A	B	A	A	A	B	A	A	A	B	-	B	A	B	B	A	A	A	A	B	B	A	A	B	B	A	A	B	B	A	B	A	B	B	A	A	A	B
3576	4343901	312.532	7A	0	7	e-SNP		4343901(2)	A	B	A	A	B	A	A	A	B	A	A	A	B	-	B	A	B	B	A	A	A	A	B	B	A	A	B	B	A	A	A	B	A	B	A	B	B	A	A	A	B
3578	3615087	315.536	7A	0	7	e-SNP		3615087(7)	A	B	A	A	B	A	A	A	B	A	A	A	B	-	B	A	B	A	A	A	A	A	B	B	A	A	B	B	A	A	A	B	A	B	A	B	B	A	A	A	B
3585	4350083	318.562	7A	23	7	e-SNP	**	4350083(23)[1]	A	B	A	A	B	A	A	A	B	A	A	A	B	-	-	A	B	A	A	A	A	A	B	A	A	A	B	B	A	A	A	B	A	B	A	B	B	A	A	A	B
3608	4348851	321.938	7A	4	7	e-SNP	**	4348851(4)[1]	A	B	A	A	A	A	A	A	B	A	A	A	B	-	B	A	B	A	A	A	A	A	B	A	A	A	B	B	A	A	A	B	A	B	A	-	-	A	A	A	B
3612	3624710	323.928	7A	1	7	e-SNP	**	3624710[1]	A	B	A	A	A	A	A	B	B	A	A	A	B	-	B	A	B	A	A	A	A	A	B	A	A	A	B	B	A	A	A	B	A	B	A	A	B	A	A	A	-
3613	3621171	325.67	7A	1	7	e-SNP	**	3621171[1]	A	B	A	A	A	A	A	B	B	A	A	A	B	-	A	A	B	A	A	A	A	A	B	A	A	A	B	B	A	A	A	B	A	B	A	A	B	A	A	A	B
3615	4349323	327.558	7A	21	7	e-SNP	**	4349323(21)[1]	A	B	A	A	A	A	A	A	B	A	A	A	B	-	A	A	B	A	A	A	A	A	B	-	A	A	B	B	A	A	A	B	A	B	A	A	B	A	A	A	B
3635	3622191	328.738	7A	0	7	e-SNP	*	3622191	-	B	-	-	-	-	A	A	B	A	A	A	B	-	-	A	B	A	A	A	A	A	B	-	A	A	B	B	A	A	A	B	A	B	A	A	B	A	A	A	B
3636	3621887	331.133	7A	4	7	e-SNP	***	3621887(4)[2]	A	B	A	A	A	A	A	A	B	A	A	A	B	-	A	A	A	A	A	B	A	A	B	A	A	A	B	B	A	A	A	B	A	B	A	A	B	A	A	A	B
3640	4365533	343.503	7A	3	7	e-SNP	*******	4365533(3)[6]	A	B	A	A	A	A	A	-	B	A	A	A	B	-	A	A	A	A	A	B	A	A	B	A	A	A	B	B	A	A	A	B	B	A	B	A	B	A	A	A	B
3643	3041789	344.661	7A	4	7	SNP	*******	3041789(4)[6]	A	-	A	A	A	A	A	-	-	A	A	A	-	-	A	A	A	A	A	B	A	A	B	A	A	A	B	B	A	A	A	B	B	A	B	A	B	A	A	A	B
3647	3609915	346.932	7A	6	7	e-SNP	*******	3609915(6)[6]	A	B	A	A	A	A	A	A	B	A	A	A	B	-	A	A	A	A	A	B	A	A	B	A	A	A	B	B	A	A	A	B	B	A	B	B	B	A	A	A	B
3653	wPt-4831	353.692	7A	4	7	DArT	*******	wPt-4831(4)[6]	A	B	A	A	A	A	A	A	B	A	A	A	B	A	A	A	A	A	A	B	A	A	B	A	A	A	B	B	A	A	A	B	B	A	B	A	B	A	A	A	B
3657	wPt-11723	355.142	7A	2	7	DArT	*******	wPt-11723(2)[6]	A	B	A	A	A	-	A	A	-	A	A	A	B	A	A	A	A	A	A	B	A	A	-	A	A	A	-	B	A	A	A	B	B	A	B	A	B	A	A	A	B
3659	wPt-6896	358.879	7A	2	7	DArT	*******	wPt-6896(2)[6]	A	B	A	A	A	A	A	A	B	A	A	A	B	A	A	A	A	A	A	B	B	B	B	A	A	A	B	B	A	A	A	B	B	A	B	A	B	A	A	A	B
3661	3040697	361.578	7A	1	7	e-SNP	******	3040697[5]	-	B	A	A	A	A	A	A	B	A	A	A	B	-	A	A	A	-	-	B	B	B	B	A	A	A	B	B	A	A	A	B	B	A	B	B	B	A	-	A	B
3662	4343604	363.838	7A	30	7	e-SNP	*****	4343604(30)[4]	A	B	A	A	B	A	A	A	B	A	A	A	B	-	B	A	A	A	A	B	B	B	B	A	A	A	B	B	A	A	A	B	B	A	B	B	B	A	A	A	B
3692	4363035	364.962	7A	10	7	e-SNP	****	4363035(10)[3]	A	B	A	A	B	A	A	A	B	A	A	A	B	-	B	A	A	A	A	B	B	B	B	A	A	A	B	B	A	A	A	B	B	A	B	B	B	A	A	A	B
3702	4339259	366.086	7A	22	7	e-SNP	****	4339259(22)[3]	A	B	A	A	B	A	A	B	B	A	A	A	B	-	B	A	A	A	A	B	B	B	B	A	A	A	B	B	A	A	A	B	B	A	B	B	B	A	A	A	B
3724	3616213	368.414	7A	2	7	e-SNP	*****	3616213(2)[4]	A	B	A	A	B	A	A	B	B	A	A	A	B	-	B	A	A	A	A	B	A	A	B	A	A	A	B	B	A	A	A	B	B	A	B	B	B	A	A	A	B
3726	3609366	369.571	7A	3	7	e-SNP	******	3609366(3)[5]	A	B	A	A	B	A	A	B	B	A	A	A	B	-	B	A	A	A	A	B	A	A	B	A	A	A	B	B	A	A	A	B	B	A	B	A	B	A	A	A	B
3729	4340923	370.717	7A	1	7	e-SNP	******	4340923[5]	A	B	A	A	B	A	A	A	B	A	A	A	B	-	B	A	A	A	A	B	A	A	B	A	A	A	B	B	A	A	A	B	B	A	B	A	B	A	A	A	B
3730	3620492	371.875	7A	2	7	e-SNP	*******	3620492(2)[6]	A	B	A	A	A	A	A	A	B	A	A	A	B	-	B	A	A	A	A	B	A	A	B	A	A	A	B	B	A	A	A	B	B	A	B	A	B	A	A	A	B
3732	4370309	382.152	7A	3	7	SNP	******	4370309(3)[5]	A	-	A	A	A	A	A	-	A	A	A	A	A	-	B	B	A	A	A	B	B	B	-	A	B	B	B	B	A	A	A	B	B	A	B	-	B	A	A	A	B
3735	tPt-1772	0	1B	1	8	DArT	*******	tPt-1772[6]	-	A	A	A	A	A	A	A	A	A	A	A	A	-	B	-	A	B	A	A	A	A	A	A	B	A	-	B	-	A	A	A	A	A	-	A	A	A	-	A	A
3736	wPt-1912	4.291	1B	8	8	DArT	***	wPt-1912(8)[2]	B	A	A	A	A	-	A	A	A	A	A	-	-	B	B	B	A	B	A	A	A	A	A	A	B	A	B	B	B	A	A	A	-	A	B	A	A	A	B	B	A
3744	wPt-7708	10.982	1B	0	8	DArT		wPt-7708(2)	B	A	A	A	A	B	A	A	A	A	B	B	B	B	B	B	A	B	A	A	A	A	B	A	B	-	B	B	B	-	-	A	B	A	B	A	A	A	B	B	A
3746	tPt-5080	12.826	1B	0	8	DArT	*	tPt-5080(9)	B	A	A	A	A	B	A	A	A	A	B	B	B	B	B	B	A	B	A	A	A	A	B	A	B	A	B	B	B	A	A	A	B	A	B	A	A	A	B	B	A
3755	wPt-7422	14.366	1B	0	8	DArT	*	wPt-7422(4)	B	A	A	A	A	B	A	A	-	A	B	B	B	B	B	B	A	B	A	A	A	A	B	A	B	A	B	B	B	A	A	A	B	A	B	A	A	-	B	B	A
3759	4357531	20.737	1B	0	8	e-SNP		4357531(2)	B	A	A	A	A	B	A	-	A	A	B	B	B	-	-	B	A	B	A	A	A	A	B	A	B	A	B	B	B	A	A	A	B	A	B	A	A	A	B	B	A
3761	3616981	22.266	1B	0	8	e-SNP		3616981(3)	B	A	A	A	A	B	A	A	A	A	B	B	B	-	A	B	A	B	A	A	A	-	B	A	B	A	B	B	B	A	A	A	B	A	B	-	-	A	B	B	-
3764	4344128	24.807	1B	7	8	e-SNP	**	4344128(7)[1]	B	A	A	A	A	B	A	A	A	A	B	B	A	-	A	B	A	B	A	A	A	A	B	A	B	A	B	B	B	A	A	A	B	A	B	A	A	A	A	B	A
3771	4347286	29.257	1B	1	8	e-SNP	***	4347286[2]	B	A	A	A	A	B	A	A	A	A	B	B	A	-	A	B	A	B	A	A	A	A	B	A	B	A	B	B	B	A	A	A	B	A	B	A	A	A	B	B	A
3772	4344247	32.351	1B	1	8	e-SNP	**	4344247[1]	-	A	A	A	B	B	A	A	A	A	B	B	A	-	A	B	A	B	A	A	A	A	B	A	B	A	B	B	B	A	A	A	B	A	B	B	A	A	B	B	A
3773	4218326	33.587	1B	0	8	e-SNP		4218326(15)	B	A	A	A	B	B	A	A	A	A	B	B	B	-	-	B	A	B	A	A	A	A	B	A	B	A	B	B	B	A	A	A	B	A	B	B	A	A	B	B	A
3788	4343392	35.836	1B	38	8	e-SNP	**	4343392(38)[1]	B	A	A	A	A	B	A	A	A	A	B	B	B	-	A	B	A	B	A	A	A	A	B	A	B	A	B	B	B	A	A	A	B	A	B	A	A	A	B	B	A
3826	4343725	39.212	1B	4	8	e-SNP	***	4343725(4)[2]	B	A	A	A	A	B	A	A	A	A	B	B	A	-	A	B	A	B	A	A	A	A	B	A	B	A	B	B	B	A	A	A	B	A	B	A	A	A	A	B	A
3830	4216702	40.336	1B	1	8	e-SNP	****	4216702[3]	B	A	A	A	A	B	A	A	A	A	B	B	A	-	A	B	A	B	A	A	A	A	B	A	B	A	B	B	B	A	A	A	B	A	-	A	A	A	A	-	A
3831	3616145	41.459	1B	1	8	e-SNP	**	3616145[1]	B	A	A	A	A	B	A	A	A	A	B	B	A	-	A	B	A	B	A	A	A	A	B	A	B	A	B	B	B	A	A	A	B	A	B	A	A	A	A	B	A
3832	wPt-3098	45.468	1B	1	8	DArT	**	wPt-3098[1]	B	A	A	A	A	B	A	A	A	A	B	B	A	B	B	B	A	B	A	A	A	A	B	A	B	A	B	B	B	A	A	A	B	A	B	A	A	A	A	B	A
3833	wPt-2859	48.607	1B	6	8	DArT	**	wPt-2859(6)[1]	B	A	A	A	A	B	A	A	A	A	-	B	A	B	B	B	A	B	A	A	A	A	B	A	B	A	B	-	B	A	A	A	B	A	B	A	A	A	A	B	A
3839	4340628	56.181	1B	9	8	e-SNP	**	4340628(9)[1]	B	A	A	A	A	B	A	A	A	A	B	B	A	-	A	B	A	B	A	A	A	A	B	A	B	A	B	B	B	A	A	A	B	A	B	A	A	A	A	B	A
3848	3624904	62.735	1B	0	8	e-SNP		3624904	B	B	A	A	A	-	A	A	A	A	B	B	A	-	A	B	A	B	A	-	A	A	B	-	B	A	B	A	B	A	A	A	B	-	B	A	-	A	A	B	A
3849	4201437	64.928	1B	1	8	e-SNP	**	4201437[1]	B	B	A	A	A	A	B	A	A	A	B	B	A	-	A	B	A	B	A	A	A	A	B	A	B	A	B	A	B	A	A	A	B	A	B	A	A	A	A	B	A
3851	4212884	67.672	1B	2	8	SNP	****	4212884(2)[3]	B	B	A	A	A	A	A	A	A	A	B	B	A	-	A	B	A	B	A	A	A	A	B	A	B	A	B	A	B	A	A	A	B	A	B	A	A	A	A	B	A
3852	3619582	70.597	1B	1	8	e-SNP	***	3619582[2]	B	B	A	A	-	A	A	A	A	A	B	B	A	-	B	B	A	B	A	A	A	A	B	A	B	A	B	A	B	A	A	A	B	A	B	-	A	A	A	B	A
3853	wPt-0308	71.979	1B	1	8	DArT	***	wPt-0308[2]	B	B	A	A	A	A	A	A	A	A	B	B	A	B	B	B	A	B	A	A	A	A	B	A	B	A	B	A	B	A	A	-	B	A	B	A	A	A	A	B	A
3854	tPt-5249	73.103	1B	0	8	DArT		tPt-5249	B	B	-	-	-	A	B	-	-	A	B	B	A	B	B	B	-	B	-	A	-	-	B	A	B	A	B	A	B	A	A	A	B	A	B	A	A	A	A	B	-
3855	wPt-1603	74.238	1B	2	8	DArT	***	wPt-1603(2)[2]	B	B	-	A	A	A	B	A	A	A	B	B	A	B	B	B	A	B	A	A	A	A	B	A	B	A	B	A	B	A	A	A	B	A	B	A	A	A	A	A	A
3857	4344789	75.71	1B	12	8	e-SNP	***	4344789(12)[2]	B	B	A	A	A	A	B	A	A	A	B	B	A	-	B	B	A	B	A	A	A	A	B	A	B	A	B	A	B	A	A	A	B	A	B	A	A	A	A	A	A
3869	4216397	78.669	1B	1	8	e-SNP	***	4216397[2]	B	B	A	A	A	A	B	A	A	A	B	B	A	-	A	B	A	B	A	A	A	A	B	A	B	A	B	A	B	A	A	A	B	A	B	A	A	A	A	B	A
3870	3615556	81.514	1B	1	8	e-SNP	****	3615556[3]	B	B	A	A	B	A	-	A	A	A	B	B	A	-	A	B	A	B	A	A	A	A	B	A	B	A	B	A	B	A	A	A	B	A	B	-	A	A	A	A	A
3871	4354005	84.394	1B	13	8	e-SNP	****	4354005(13)[3]	B	B	A	A	A	A	B	A	A	A	B	-	A	-	A	B	A	B	A	A	A	A	B	A	B	A	B	A	B	A	A	A	B	A	B	A	A	A	A	A	A
3884	4203094	87.386	1B	9	8	e-SNP	***	4203094(9)[2]	B	B	A	A	A	A	B	A	A	A	B	A	A	-	A	B	A	B	A	A	A	A	B	A	B	A	B	A	B	A	A	A	B	A	B	A	A	A	A	A	A
3893	4201674	89.039	1B	1	8	e-SNP	**	4201674[1]	B	B	A	A	A	A	B	A	A	A	B	A	-	-	B	B	A	B	A	A	-	A	B	A	-	A	B	A	B	A	A	A	B	A	B	A	A	A	-	A	A
3894	4369022	90.567	1B	1	8	e-SNP	**	4369022[1]	B	B	A	A	A	A	B	A	A	A	B	B	A	-	B	B	A	B	A	A	A	A	B	A	B	A	B	A	B	-	-	A	B	A	B	A	A	-	A	A	A
3895	4344512	95.164	1B	3	8	e-SNP	**	4344512(3)[1]	B	B	A	A	B	A	B	A	A	A	B	B	A	-	A	B	A	B	A	A	A	A	B	A	B	A	B	A	B	A	A	A	B	A	B	B	A	A	-	A	A
3898	4347405	96.772	1B	0	8	e-SNP	*	4347405(11)	B	B	A	A	B	A	B	A	A	A	B	B	A	-	B	B	A	B	A	A	A	A	B	A	B	A	B	A	B	A	A	A	B	A	B	B	A	A	A	A	A
3909	3618812	102.175	1B	7	8	e-SNP	**	3618812(7)[1]	B	B	A	A	B	A	B	A	A	A	B	A	A	-	B	B	A	B	A	A	A	A	B	A	A	A	B	A	B	A	A	A	B	A	B	B	A	A	A	A	A
3916	3603480	103.894	1B	57	8	e-SNP	**	3603480(57)[1]	B	B	A	A	B	A	B	A	A	A	B	A	A	-	B	B	A	B	A	A	A	A	B	A	A	A	B	A	B	A	A	A	B	A	B	B	A	A	A	A	A
3973	3613066	105.074	1B	0	8	e-SNP	*	3613066	B	B	A	A	B	A	B	A	A	A	B	A	A	-	B	B	A	B	A	A	A	A	B	A	A	A	B	A	B	A	A	B	B	A	B	B	A	A	A	A	A
3974	3603496	107.447	1B	6	8	e-SNP	***	3603496(6)[2]	B	B	A	A	B	A	B	A	A	A	B	A	A	-	B	B	A	B	A	A	A	A	B	A	A	A	B	A	B	A	A	B	B	A	B	B	A	A	A	A	A
3980	4362274	108.706	1B	2	8	e-SNP	******	4362274(2)[5]	-	-	A	A	B	A	B	A	A	A	B	A	A	-	A	-	A	B	A	A	A	A	B	A	A	A	B	A	B	A	A	B	B	A	B	B	A	A	A	A	A
3982	4348656	112.307	1B	2	8	e-SNP	****	4348656(2)[3]	B	B	A	A	B	A	B	A	A	A	B	A	A	-	B	B	A	B	A	A	A	A	B	A	A	A	B	A	B	A	A	B	B	A	B	B	A	A	A	A	A
3984	4342666	113.78	1B	1	8	e-SNP	*******	4342666[6]	B	B	A	A	B	A	-	A	A	A	B	A	A	-	B	B	A	B	A	A	A	A	B	A	A	A	B	A	B	A	A	B	B	A	B	B	A	A	A	A	A
3985	4345310	117.913	1B	1	8	e-SNP	******	4345310[5]	B	B	A	A	B	A	B	A	A	A	B	A	A	-	-	B	A	B	A	A	A	A	B	A	A	A	B	A	B	A	A	A	B	A	B	B	A	A	A	A	A
3986	3613159	119.43	1B	1	8	e-SNP	****	3613159[3]	B	B	A	A	B	A	B	A	A	A	B	A	A	-	B	B	A	B	A	A	A	A	B	A	A	A	B	A	B	A	A	A	B	A	B	B	A	A	A	A	A
3987	3604690	120.599	1B	38	8	e-SNP	***	3604690(38)[2]	B	B	A	A	B	A	B	A	A	A	B	A	A	-	B	B	A	B	A	A	A	A	B	A	A	A	B	A	B	A	A	A	B	A	B	B	A	A	A	A	A
4025	3610198	121.756	1B	4	8	e-SNP	****	3610198(4)[3]	B	B	A	A	B	A	B	A	A	A	B	A	A	-	A	B	A	B	A	A	A	A	B	A	A	A	B	A	B	A	A	A	B	A	B	B	A	A	A	A	A
4029	4369117	122.745	1B	1	8	SNP	*******	4369117[6]	-	B	A	A	-	A	-	A	A	A	B	A	A	-	-	-	A	B	A	A	A	A	B	A	A	A	B	A	B	A	A	A	B	A	-	-	A	A	A	A	A
4030	4201300	124.083	1B	10	8	e-SNP	*****	4201300(10)[4]	B	B	A	A	A	A	B	A	A	A	B	A	A	-	A	B	A	B	A	A	A	A	B	A	A	A	B	A	B	A	A	A	B	A	B	A	A	A	A	A	A
4040	tPt-5675	125.555	1B	8	8	DArT	******	tPt-5675(8)[5]	B	B	A	A	A	A	B	A	A	A	B	A	A	B	-	B	A	B	A	A	A	A	B	A	A	A	B	A	B	A	A	A	B	A	B	A	A	A	A	A	A
4048	4203983	128.604	1B	10	8	e-SNP	******	4203983(10)[5]	B	B	A	A	A	A	B	A	A	A	B	A	A	-	A	B	A	B	A	A	A	A	B	A	A	A	B	A	B	A	A	B	B	A	B	A	A	A	A	A	A
4058	wPt-4982	129.739	1B	3	8	DArT	******	wPt-4982(3)[5]	B	B	A	A	A	A	B	A	A	A	B	A	A	B	-	B	A	B	A	A	A	A	B	A	A	A	B	A	B	A	A	B	B	A	B	A	A	A	A	A	A
4061	wPt-2725	133.115	1B	4	8	DArT	****	wPt-2725(4)[3]	B	B	A	A	A	A	B	A	A	A	B	A	A	B	A	B	A	B	A	A	A	A	B	A	A	A	B	A	B	A	A	B	B	A	B	A	A	A	A	A	A
4065	3605646	135.498	1B	8	8	e-SNP	****	3605646(8)[3]	B	B	A	A	A	A	B	A	A	A	B	A	A	-	A	B	A	B	A	A	A	A	B	A	A	A	B	A	B	A	A	B	B	A	B	A	A	A	A	A	A
4073	4340874	139.202	1B	3	8	e-SNP	***	4340874(3)[2]	B	B	A	A	A	A	B	A	A	A	B	A	A	-	A	B	B	B	A	B	A	A	B	A	A	B	B	A	B	A	A	B	B	A	B	A	A	A	A	A	A
4076	3619131	144.116	1B	10	8	e-SNP	***	3619131(10)[2]	B	B	A	A	A	A	B	A	A	A	B	A	A	-	A	B	B	B	A	B	A	A	B	B	A	B	B	A	B	A	A	B	A	A	A	A	A	A	A	A	A
4086	3604249	146.669	1B	2	8	e-SNP	**	3604249(2)[1]	-	B	A	A	A	A	B	A	A	A	B	A	A	-	B	B	B	B	A	B	A	A	B	B	A	B	B	A	B	A	A	B	A	A	A	A	A	A	A	A	A
4088	wPt-5899	150.045	1B	54	8	DArT	***	wPt-5899(54)[2]	A	B	A	A	A	A	B	A	A	A	B	A	A	B	A	B	B	B	A	B	A	A	B	B	A	B	B	A	B	A	A	B	A	A	A	A	A	A	A	A	A
4142	4363711	151.461	1B	1	8	e-SNP	**	4363711[1]	A	B	A	A	A	A	B	A	A	A	B	A	A	-	A	B	B	B	A	B	A	A	B	B	A	B	B	A	B	A	A	B	A	A	A	A	A	A	A	A	A
4143	4371570	154.127	1B	1	8	e-SNP	***	4371570[2]	A	B	A	A	B	A	B	A	A	A	B	A	A	-	A	B	B	B	A	B	A	A	B	B	A	B	B	A	B	A	A	B	A	A	A	-	A	A	A	A	A
4144	4372036	155.464	1B	8	8	e-SNP	**	4372036(8)[1]	A	B	A	A	B	A	B	A	A	A	B	A	A	-	B	B	B	B	A	B	A	A	B	B	A	B	B	A	B	A	A	B	A	A	A	-	A	A	A	A	A
4152	4345821	160.81	1B	2	8	e-SNP	***	4345821(2)[2]	B	B	A	A	B	A	B	A	A	A	-	A	A	-	B	B	B	B	A	B	A	A	B	B	A	B	B	A	B	A	A	B	A	A	A	-	A	A	A	A	A
4154	4343484	163.577	1B	8	8	e-SNP	****	4343484(8)[3]	B	B	A	A	A	A	B	A	A	A	B	A	A	-	A	B	B	B	A	B	A	A	B	B	A	B	B	A	B	A	A	B	A	A	A	A	A	A	A	A	A
4162	4355202	168.084	1B	2	8	e-SNP	******	4355202(2)[5]	-	A	A	A	A	A	B	A	A	A	B	A	A	-	A	B	B	B	A	B	A	A	B	B	A	B	B	A	B	A	A	B	A	A	A	A	A	A	A	A	A
4164	4352052	168.859	1B	2	8	e-SNP	******	4352052(2)[5]	A	-	A	A	A	A	B	A	A	A	-	A	A	-	A	B	B	B	A	B	A	A	B	B	A	B	B	A	B	A	A	B	A	A	A	A	A	A	A	A	A
4166	wPt-1876	169.207	1B	40	8	DArT	**	wPt-1876(40)[1]	A	B	A	A	A	A	B	A	A	A	B	A	A	B	A	B	B	B	A	B	A	A	B	-	A	B	B	A	B	A	-	B	A	A	A	A	A	A	A	A	A
4206	3611096	172.583	1B	13	8	e-SNP	****	3611096(13)[3]	A	B	A	A	A	A	B	A	A	A	B	A	A	-	B	B	B	B	A	B	A	A	B	B	A	B	B	A	B	A	A	B	A	A	A	A	A	A	A	A	A
4219	3625074	173.977	1B	8	8	e-SNP	****	3625074(8)[3]	A	B	A	A	B	A	B	A	A	A	B	A	A	-	B	B	B	B	A	B	A	A	B	B	A	B	B	A	B	A	A	B	A	A	A	-	A	A	A	A	A
4227	4363005	181.023	1B	9	8	e-SNP	***	4363005(9)[2]	A	B	A	A	B	A	B	A	A	A	B	A	A	-	B	B	B	A	A	B	A	A	B	B	A	B	B	A	B	A	A	B	A	A	A	B	A	A	A	A	A
4236	4203947	182.327	1B	1	8	e-SNP	*****	4203947[4]	A	B	A	A	B	A	B	A	A	A	B	A	A	-	A	B	B	A	A	B	A	A	B	B	A	-	B	A	B	A	A	B	A	A	A	B	A	A	A	A	A
4237	4350395	184.778	1B	4	8	e-SNP	****	4350395(4)[3]	A	B	A	A	A	A	B	A	A	A	B	A	A	-	A	B	B	A	A	B	A	A	B	B	A	B	B	A	B	A	A	B	A	A	A	A	A	A	A	A	A
4241	wPt-7188	186.993	1B	1	8	DArT	*******	wPt-7188[6]	A	B	A	A	A	A	B	A	A	A	-	A	A	-	A	B	-	A	A	-	A	A	B	B	A	B	-	A	-	A	A	-	A	A	A	A	A	A	A	A	A
4242	wPt-6240	192.885	1B	5	8	DArT	*******	wPt-6240(5)[6]	A	-	A	A	-	A	-	A	A	A	A	A	A	-	A	-	A	A	A	B	A	A	B	B	A	B	B	A	-	A	A	B	A	A	A	A	A	-	A	A	A
4247	3619673	197.211	1B	14	8	e-SNP	***	3619673(14)[2]	A	B	A	A	B	A	B	A	A	A	A	A	A	-	A	B	A	A	A	B	A	A	B	B	A	B	B	A	B	A	A	B	A	A	A	B	A	A	A	A	A
4261	4342381	198.514	1B	12	8	e-SNP	***	4342381(12)[2]	A	B	A	A	B	A	B	A	A	A	B	A	A	-	A	B	A	A	A	B	A	A	B	B	A	B	B	A	B	A	A	B	A	A	A	B	A	A	A	A	A
4273	4360263	203.021	1B	20	8	e-SNP	****	4360263(20)[3]	A	B	A	A	A	A	B	A	A	A	B	A	A	-	A	B	A	A	A	B	A	A	B	B	A	B	B	A	B	A	A	B	A	A	A	A	A	A	A	A	A
4293	4344750	207.527	1B	96	8	e-SNP	****	4344750(96)[3]	A	B	A	A	A	A	B	A	A	A	B	A	A	-	-	B	B	A	A	B	A	A	B	B	A	B	B	A	B	A	A	B	A	A	A	A	A	A	A	A	A
4389	3614159	210.035	1B	21	8	e-SNP	***	3614159(21)[2]	A	B	A	A	B	A	B	A	A	A	B	A	A	-	A	B	B	A	A	B	A	A	B	B	A	B	B	A	B	A	A	B	A	A	A	B	A	A	A	A	A
4414	4211396	211.373	1B	5	8	SNP	**	4211396(5)[1]	A	B	A	A	B	A	B	A	A	A	B	A	A	-	B	B	B	A	A	B	A	A	B	B	A	B	B	A	B	A	A	B	A	A	A	B	A	A	A	A	A
4415	4356467	214.027	1B	2	8	e-SNP	**	4356467(2)[1]	A	B	A	A	B	A	B	A	A	A	B	A	A	-	B	B	A	A	A	B	A	A	B	B	A	B	B	A	B	A	A	B	A	A	A	B	A	A	A	A	A
4417	3619206	215.33	1B	31	8	e-SNP	***	3619206(31)[2]	A	B	A	A	B	A	B	A	A	A	A	A	A	-	B	B	A	A	A	B	A	A	B	B	A	B	B	A	B	A	A	B	A	A	A	B	A	A	A	A	A
4448	4373886	218.131	1B	1	8	SNP	**	4373886[1]	A	B	A	A	B	A	-	A	A	A	A	A	A	-	B	B	A	A	A	B	A	A	B	B	A	B	B	A	B	A	A	B	A	A	A	B	A	A	A	A	A
4449	4203939	219.48	1B	1	8	e-SNP	**	4203939[1]	A	B	A	B	B	A	B	A	A	A	A	A	A	-	B	B	A	A	A	B	A	A	B	B	A	B	B	A	B	A	A	B	A	A	A	B	A	A	A	A	A
4450	4200657	220.84	1B	2	8	e-SNP	**	4200657(2)[1]	A	B	A	B	B	A	B	A	A	A	A	A	A	-	A	B	A	A	A	B	A	A	B	B	A	B	B	A	B	A	A	B	A	A	A	B	A	A	A	A	A
4452	wPt-0705	222.222	1B	2	8	DArT	**	wPt-0705(2)[1]	A	B	A	B	B	A	B	A	A	A	A	A	A	B	A	B	A	A	A	B	A	A	B	B	A	B	B	A	B	A	A	B	A	A	A	A	A	A	A	A	A
4454	4355039	223.38	1B	10	8	e-SNP	***	4355039(10)[2]	A	B	A	B	A	A	B	A	A	A	A	A	A	-	A	B	A	A	A	B	A	A	B	B	A	B	B	A	B	A	A	B	A	A	A	A	A	A	A	A	A
4464	3616450	224.526	1B	25	8	e-SNP	**	3616450(25)[1]	A	B	A	B	A	A	B	A	A	A	A	A	A	-	B	B	A	A	A	B	A	A	B	B	A	B	B	A	B	A	A	B	A	A	A	A	A	A	A	A	A
4489	4347591	225.65	1B	3	8	e-SNP	***	4347591(3)[2]	A	B	A	A	A	A	B	A	A	A	A	A	A	-	B	B	A	A	A	B	A	A	B	B	A	B	B	A	B	A	A	B	A	A	A	A	A	A	A	A	A
4492	4213128	226.785	1B	1	8	e-SNP	***	4213128[2]	A	B	A	A	A	A	B	A	A	A	A	A	A	-	A	B	A	A	A	B	A	A	B	B	A	B	B	A	B	A	A	B	A	A	A	A	A	A	A	A	A
4533	3047986	229.101	1B	64	8	SNP	*****	3047986(64)[4]	A	B	A	A	A	A	B	A	A	A	A	A	A	-	A	B	A	A	A	B	A	A	B	B	A	B	B	A	B	A	A	B	A	A	A	A	A	A	A	A	A
4557	4204770	231.451	1B	3	8	e-SNP	****	4204770(3)[3]	A	B	A	A	A	A	-	A	A	A	-	A	A	-	B	B	A	A	A	B	A	A	B	B	A	B	B	A	B	A	A	B	A	A	A	A	A	A	A	A	A
4560	3609628	232.62	1B	18	8	e-SNP	****	3609628(18)[3]	A	B	A	A	A	A	B	A	A	A	A	A	A	-	B	B	A	A	A	B	A	A	B	B	A	B	B	A	B	A	A	B	A	A	A	A	A	A	A	A	A
4578	4346281	233.811	1B	1	8	e-SNP	******	4346281[5]	A	B	A	A	A	A	B	A	A	A	A	A	A	-	B	B	A	A	A	-	A	A	B	B	A	B	B	A	B	A	A	B	A	A	A	A	A	A	A	A	A
4579	4368110	237.311	1B	1	8	SNP	*****	4368110[4]	A	B	A	A	A	A	B	A	A	A	A	A	A	-	A	B	B	A	A	B	A	A	B	B	A	B	B	A	B	A	A	B	A	A	A	A	A	A	A	A	A
4580	3607138	0	2B	0	9	e-SNP		3607138(2)	A	A	A	B	A	A	A	B	A	B	A	A	A	-	A	B	B	B	-	B	B	B	B	A	B	A	A	A	A	B	A	A	A	A	A	B	A	B	B	B	B
4582	3615273	1.146	2B	0	9	e-SNP		3615273	A	A	A	B	A	A	A	B	A	B	B	A	A	-	A	B	B	B	B	B	B	B	B	A	B	A	A	A	A	B	A	A	A	A	A	-	A	B	B	B	B
4583	3619370	2.304	2B	0	9	e-SNP		3619370(5)	A	A	A	B	B	A	A	B	A	B	B	A	A	-	A	B	B	B	B	B	B	B	B	A	B	A	A	A	A	B	A	A	A	A	A	B	A	B	B	B	B
4588	4341334	9.339	2B	0	9	e-SNP		4341334(6)	A	A	A	B	B	A	A	B	A	B	A	A	A	-	A	B	B	B	B	A	A	A	B	A	B	A	A	A	A	B	A	A	A	A	A	B	A	-	B	B	B
4594	4362430	11.632	2B	0	9	e-SNP		4362430(5)	A	A	A	B	B	A	A	B	A	B	A	A	A	-	-	B	B	B	B	A	A	A	B	A	B	A	A	A	A	B	A	A	A	A	A	-	A	B	B	B	A
4599	4344975	16.139	2B	0	9	e-SNP		4344975(3)	A	A	A	B	A	A	A	A	A	B	A	A	A	-	A	B	B	-	B	A	A	A	B	A	B	A	A	A	A	B	A	A	A	A	A	A	A	B	B	-	A
4602	4350667	22.922	2B	0	9	e-SNP		4350667(7)	A	A	A	B	A	A	B	B	B	B	A	A	A	-	A	B	B	B	B	A	A	A	B	A	B	A	A	A	A	B	A	A	A	A	A	A	A	B	B	B	A
4609	4343739	24.046	2B	0	9	e-SNP		4343739(7)	A	A	A	B	A	A	B	B	B	B	B	A	A	-	A	B	B	B	B	A	A	A	B	A	B	A	A	A	A	B	A	A	A	A	A	A	A	B	B	B	A
4616	4360063	25.169	2B	0	9	e-SNP		4360063(2)	A	A	A	B	A	A	B	B	B	B	B	A	A	-	B	B	B	B	B	A	A	A	B	A	B	A	A	A	A	B	A	A	A	A	A	A	A	B	B	B	A
4618	4362339	26.293	2B	0	9	e-SNP		4362339(15)	A	A	A	B	A	A	B	B	B	-	A	A	A	-	B	B	B	B	B	A	A	A	B	A	B	A	A	A	A	B	A	A	A	A	A	A	A	B	B	B	A
4633	4342800	30.8	2B	0	9	e-SNP		4342800(6)	A	A	A	B	A	A	B	B	B	B	A	A	A	-	B	B	B	B	B	A	A	A	B	A	B	A	A	A	A	B	A	A	A	A	A	A	A	B	B	B	A
4639	4342979	34.221	2B	0	9	e-SNP		4342979(6)	A	A	A	B	A	A	B	B	B	B	A	A	A	-	B	B	B	B	B	A	A	A	B	A	B	A	A	A	A	B	A	A	A	A	A	B	A	B	B	B	A
4645	4220071	35.918	2B	0	9	e-SNP		4220071(6)	A	A	A	B	A	A	B	B	B	B	A	A	A	-	B	B	B	B	B	A	A	A	B	A	B	A	A	A	A	B	A	A	A	A	A	B	A	B	B	B	A
4651	4200529	37.548	2B	0	9	e-SNP		4200529(13)	A	A	A	B	A	A	B	B	B	B	A	A	A	-	A	B	B	B	B	A	A	A	B	A	B	A	A	A	A	B	A	A	A	A	A	B	A	B	B	B	A
4664	4347900	39.47	2B	0	9	e-SNP		4347900(4)	A	A	A	B	B	A	B	B	B	B	A	A	A	-	A	B	B	B	B	A	A	A	B	A	B	A	A	A	A	B	A	A	A	A	A	B	A	B	B	B	A
4668	4341875	41.347	2B	0	9	e-SNP		4341875(2)	A	A	A	B	B	A	B	B	B	B	B	A	A	-	A	B	B	B	B	A	A	A	B	A	B	A	A	A	A	B	A	A	A	A	A	B	A	B	B	B	A
4670	wmc434	43.168	2B	0	9	DArT		wmc434(2)	A	A	A	B	B	A	B	B	B	B	B	A	A	A	A	B	B	B	B	A	A	A	B	A	B	A	A	A	A	B	A	A	A	A	A	B	A	B	B	B	A
4672	4346253	49.951	2B	0	9	e-SNP		4346253(30)	A	A	A	B	A	A	B	B	B	B	B	A	A	-	B	B	B	B	B	A	A	-	B	A	B	A	A	A	A	B	A	A	A	A	A	B	A	B	-	B	A
4702	4347500	53.327	2B	0	9	e-SNP		4347500(24)	A	A	A	B	B	A	B	B	B	B	B	A	A	-	B	B	B	B	B	A	A	A	B	A	B	A	A	A	A	B	A	A	A	A	A	B	A	B	B	B	A
4726	4359108	57.834	2B	0	9	e-SNP		4359108(2)	A	A	A	B	B	A	B	B	B	B	B	A	A	-	B	B	B	B	B	A	A	A	B	A	B	A	A	A	A	B	A	A	A	A	A	B	A	B	B	B	A
4728	3616542	61.424	2B	0	9	e-SNP		3616542	A	A	A	B	B	A	B	B	B	B	A	A	A	-	B	B	B	B	B	A	A	A	B	A	B	A	A	A	A	B	A	A	B	A	B	B	A	B	B	B	A
4729	4345252	66.259	2B	0	9	e-SNP		4345252	A	A	A	B	B	A	B	B	B	B	A	A	A	-	A	B	B	B	B	A	A	A	B	A	B	A	A	A	A	B	A	A	B	A	B	B	A	B	B	B	A
4730	3611095	77.147	2B	0	9	e-SNP		3611095(25)	A	A	A	B	B	A	B	B	B	A	-	A	A	-	A	B	B	B	B	A	A	A	B	A	B	A	A	A	A	B	B	A	B	A	B	B	A	B	B	A	A
4755	4372168	78.384	2B	0	9	e-SNP		4372168	A	A	A	B	B	A	B	B	B	A	A	A	A	-	A	B	B	B	B	A	A	A	B	A	B	A	A	A	A	B	B	A	B	A	B	B	A	B	B	A	A
4756	4373189	81.049	2B	0	9	e-SNP		4373189(2)	A	A	A	B	A	A	B	B	B	A	A	A	A	-	A	B	B	B	B	A	A	A	B	A	B	A	A	A	A	B	B	A	B	A	B	A	A	B	B	A	A
4758	4371266	82.375	2B	0	9	e-SNP		4371266(3)	A	A	A	B	A	A	B	B	B	A	A	A	A	-	A	B	B	B	B	A	A	A	B	A	B	A	A	A	A	B	B	A	B	A	B	A	A	B	B	A	A
4761	4352428	83.668	2B	0	9	e-SNP		4352428(12)	A	A	A	B	A	A	B	B	B	A	A	A	A	-	A	B	B	B	B	A	A	A	B	A	B	B	A	A	A	B	B	A	B	A	B	A	A	B	B	A	A
4773	wPt-8404	86.142	2B	0	9	DArT		wPt-8404(5)	A	A	A	B	A	A	B	B	B	A	B	A	A	A	A	B	B	B	B	A	A	A	B	A	B	B	A	A	A	B	B	A	B	A	B	A	A	B	B	A	A
4778	tPt-4627	87.265	2B	0	9	DArT		tPt-4627(4)	-	A	A	B	A	A	B	B	B	-	B	A	A	A	A	B	B	B	B	A	A	A	B	A	B	B	A	A	A	B	B	A	B	A	B	A	A	B	B	A	A
4782	3611369	88.502	2B	0	9	e-SNP		3611369(3)	A	A	A	B	A	A	B	B	B	A	B	A	A	-	B	B	B	B	B	A	A	A	B	A	B	B	A	A	A	B	B	A	B	A	B	A	A	B	B	A	A
4787	4216908	90.942	2B	0	9	SNP		4216908(3)	A	B	A	B	-	A	B	B	B	A	-	A	A	-	B	B	B	B	B	A	A	A	B	A	B	B	A	A	A	B	B	A	B	A	B	-	A	B	B	A	A
4789	3040599	98.527	2B	0	9	SNP		3040599(2)	A	B	A	B	A	B	B	B	B	A	-	A	A	-	B	B	B	B	B	A	A	A	B	A	B	B	A	A	A	B	B	A	B	A	B	A	A	B	B	A	A
4790	3604065	104.272	2B	0	9	e-SNP		3604065	A	-	A	B	A	B	B	-	-	-	B	-	A	-	-	B	B	B	B	A	A	A	B	A	B	B	-	A	A	B	B	A	B	A	B	A	-	B	B	A	A
4791	3623603	109.982	2B	0	9	e-SNP		3623603(5)	A	A	A	A	A	A	A	A	A	A	B	A	A	-	B	B	B	B	B	A	A	A	B	A	B	B	A	A	A	B	B	A	B	A	B	A	A	B	B	A	A
4796	3618106	110.982	2B	0	9	SNP		3618106	A	A	A	A	-	A	-	A	-	-	-	A	-	-	B	B	B	B	B	A	-	-	B	A	B	-	A	A	A	B	B	A	B	A	B	-	A	B	B	A	A
4797	4353314	112.229	2B	0	9	e-SNP		4353314(2)	A	A	A	A	B	A	A	A	A	A	B	A	A	-	B	B	B	B	B	A	A	A	B	A	B	B	A	A	A	B	B	A	B	A	B	B	-	B	B	A	A
4799	4346154	117.871	2B	0	9	e-SNP		4346154(3)	-	A	-	-	B	A	-	A	A	A	A	-	-	-	B	B	B	-	B	A	A	A	B	A	B	B	B	A	A	B	B	-	B	A	B	B	-	B	B	A	A
4802	wPt-4327	124.654	2B	0	9	DArT		wPt-4327(7)	A	A	A	A	A	A	A	A	A	A	A	A	A	A	A	B	B	B	B	A	A	A	B	A	B	B	A	A	A	B	B	A	B	A	B	A	A	B	B	A	A
4809	tPt-514208	128.03	2B	0	9	DArT		tPt-514208	A	A	A	A	A	A	A	A	A	A	A	A	A	A	A	B	-	A	B	A	A	A	B	A	-	B	B	A	A	B	B	A	B	A	B	A	A	B	B	A	A
4810	4218943	128.603	2B	0	9	e-SNP		4218943	A	A	A	A	-	A	A	A	A	A	-	A	A	-	A	B	B	A	B	A	A	A	B	A	B	B	B	-	-	B	B	A	B	A	B	-	A	B	B	A	A
4811	wPt-1920	129.154	2B	0	9	DArT		wPt-1920	A	A	A	A	A	A	A	A	A	A	A	A	A	A	A	B	B	A	B	A	A	A	B	-	B	B	B	B	A	B	B	A	B	A	B	A	A	B	B	A	A
4812	4343115	133.966	2B	0	9	SNP		4343115	A	-	A	-	A	-	A	A	-	A	-	-	A	-	A	B	B	A	B	A	A	A	B	-	B	B	B	B	A	B	B	A	B	A	B	A	A	B	B	A	A
4813	4349411	138.325	2B	0	9	e-SNP		4349411(5)	A	B	A	B	A	B	B	A	B	A	B	B	A	-	A	B	B	A	B	A	A	A	B	A	B	B	B	B	A	B	B	A	B	A	B	A	A	B	B	A	A
4818	3609619	139.46	2B	0	9	e-SNP		3609619	A	B	A	B	A	B	B	A	B	A	A	B	A	-	A	B	B	A	B	A	A	A	-	A	B	B	B	B	A	B	B	A	B	A	B	A	A	B	B	A	A
4819	4344895	142.87	2B	0	9	e-SNP		4344895(4)	A	B	A	B	B	B	B	A	B	A	A	B	A	-	B	B	B	A	B	A	A	A	B	A	B	B	B	B	A	B	B	A	B	A	B	B	A	B	B	A	A
4823	3614518	148.569	2B	0	9	e-SNP		3614518(6)	A	B	A	B	B	B	A	A	B	A	A	B	A	-	B	B	B	A	B	A	A	-	B	B	B	B	B	B	A	B	B	A	B	A	B	B	A	B	B	A	A
4829	3614407	149.704	2B	0	9	e-SNP		3614407(2)	A	B	A	B	B	B	A	A	B	A	B	B	A	-	B	B	B	A	B	A	A	A	B	B	B	B	B	B	A	B	B	A	B	A	B	B	A	B	B	A	A
4831	3609757	152.696	2B	0	9	e-SNP	*	3609757	A	B	A	B	B	B	A	A	B	A	B	B	-	-	A	B	B	B	B	A	A	A	B	B	B	B	B	B	A	B	B	A	B	A	B	B	A	B	B	A	A
4832	3605144	155.711	2B	0	9	e-SNP	*	3605144	A	B	A	B	-	B	A	A	B	A	B	B	A	-	A	B	B	B	B	A	A	A	B	B	B	B	B	B	A	B	B	A	B	A	B	B	A	B	B	A	A
4833	4348676	158.704	2B	0	9	e-SNP	*	4348676(2)	A	B	A	B	B	B	A	A	B	A	B	B	-	-	B	B	B	A	B	A	A	A	B	B	B	B	B	B	A	B	B	-	B	A	B	B	A	B	B	A	A
4835	3605048	160.097	2B	0	9	e-SNP		3605048(3)	A	B	A	B	B	B	A	A	B	A	A	B	A	-	B	B	B	A	B	A	A	A	B	B	B	B	B	B	A	B	B	A	B	A	B	B	A	B	B	A	A
4838	3610657	161.502	2B	0	9	e-SNP		3610657(21)	A	B	A	B	B	B	A	A	A	A	A	B	A	-	B	B	B	A	B	A	A	A	B	B	B	B	B	B	A	B	B	A	B	A	B	B	A	B	B	A	A
4859	3615270	162.783	2B	0	9	e-SNP		3615270(6)	A	B	A	B	B	B	A	A	A	A	B	B	A	-	B	B	B	A	B	A	A	A	B	B	B	B	B	B	A	B	B	A	B	A	B	B	A	B	B	A	A
4865	3615295	165.449	2B	0	9	e-SNP		3615295(2)	A	B	A	B	A	B	A	A	A	A	-	B	A	-	B	B	B	A	B	A	A	A	B	B	B	B	B	-	A	B	-	A	-	A	B	A	A	B	B	A	A
4867	3611591	166.572	2B	0	9	e-SNP		3611591(4)	A	B	A	B	A	B	A	A	A	A	B	B	A	-	A	B	B	A	B	A	A	A	B	B	B	B	B	B	A	B	B	A	B	A	B	A	A	B	B	A	A
4871	3625135	172.214	2B	0	9	e-SNP		3625135(3)	A	B	A	B	-	B	A	A	A	A	B	B	A	-	B	-	B	A	-	A	A	A	B	B	-	B	B	B	A	B	-	A	B	A	B	-	A	B	B	A	-
4874	3042580	176.777	2B	0	9	e-SNP		3042580	A	B	A	B	-	B	A	A	A	A	-	B	A	-	A	B	B	A	B	A	A	A	B	B	B	B	B	B	A	B	B	A	B	A	B	A	A	B	B	A	B
4876	4368783	183.618	2B	0	9	SNP		4368783(2)	A	B	A	B	A	B	A	A	A	A	B	B	A	-	A	B	A	A	B	A	A	A	B	A	B	B	B	B	A	B	B	A	B	A	B	A	A	A	B	A	B
4877	wms388	184.741	2B	0	9	DArT		wms388(10)	A	B	A	B	-	B	A	A	A	A	B	B	A	A	A	B	A	A	-	A	A	A	B	A	B	B	B	B	A	B	B	A	B	A	B	A	A	A	B	A	B
4887	4341611	185.876	2B	0	9	e-SNP		4341611(5)	A	B	A	B	A	B	A	A	A	A	B	B	A	-	B	B	A	A	B	A	A	A	B	A	B	B	B	B	A	B	B	A	B	A	B	A	A	A	B	A	B
4892	3045604	188.136	2B	0	9	SNP		3045604(2)	A	B	A	B	-	B	A	A	A	A	-	B	A	-	-	B	A	A	B	A	A	A	B	A	B	B	B	B	A	B	B	A	B	A	B	-	A	A	B	A	B
4894	4339678	190.498	2B	0	9	e-SNP		4339678	A	B	A	B	B	B	A	A	B	A	B	B	A	-	B	B	A	A	B	A	-	A	B	A	B	B	B	B	A	B	B	A	B	A	B	B	A	A	B	-	B
4895	4203940	206.159	2B	0	9	e-SNP		4203940(2)	A	B	B	B	B	B	A	A	B	B	B	B	B	-	B	B	A	A	B	A	A	A	B	A	B	A	A	B	A	A	B	A	B	A	B	B	A	A	A	A	B
4897	4364361	207.35	2B	0	9	e-SNP		4364361(2)	A	B	B	B	B	B	A	A	B	B	A	B	B	-	B	B	A	A	B	A	A	A	B	A	B	A	A	B	A	A	B	A	B	A	B	B	A	A	A	A	B
4899	4366364	212.583	2B	0	9	e-SNP		4366364	A	B	B	B	-	B	A	A	B	B	A	B	-	-	-	B	A	A	B	B	A	A	B	A	B	A	A	B	A	A	B	A	B	A	B	-	A	A	A	A	B
4900	3624222	219.114	2B	0	9	e-SNP		3624222(7)	A	B	-	A	B	B	A	A	B	A	A	B	A	-	B	B	A	A	B	B	A	A	B	A	B	A	A	B	A	A	B	A	B	A	B	B	A	A	A	A	A
4907	3623303	223.53	2B	0	9	e-SNP		3623303	A	A	B	A	B	B	A	A	B	A	A	B	A	-	B	B	A	A	B	B	B	-	B	A	B	A	A	B	A	B	B	A	B	A	B	B	A	A	A	A	A
4908	3613471	224.946	2B	0	9	e-SNP		3613471(5)	A	A	B	A	B	B	A	A	B	A	B	B	A	-	B	B	A	A	B	B	B	B	B	A	B	A	A	B	A	B	B	A	B	A	B	B	A	A	A	A	A
4913	4215436	229.589	2B	0	9	e-SNP		4215436(2)	A	B	B	A	A	B	A	A	B	A	-	B	A	-	A	B	A	A	B	B	B	B	B	A	B	A	A	B	A	B	B	A	B	A	B	A	A	A	A	A	A
4915	4215420	231.23	2B	0	9	e-SNP		4215420(8)	A	A	B	A	A	B	A	A	B	A	B	B	A	-	A	B	A	A	B	B	B	B	B	A	B	A	A	B	A	B	B	A	B	A	B	A	A	A	A	A	A
4923	4344258	231.859	2B	2	9	e-SNP	***	4344258(2)[2]	A	A	B	A	A	-	A	A	B	A	B	B	A	-	A	-	A	A	-	B	-	-	-	A	-	A	A	B	A	-	B	A	B	A	B	A	A	A	A	A	A
4925	wPt-0510	233.432	2B	0	9	DArT		wPt-0510(2)	A	A	B	A	-	B	A	A	B	A	B	B	A	A	A	B	A	A	B	B	B	B	B	A	B	A	A	B	A	B	B	A	B	A	B	A	A	A	A	A	A
4927	4203269	235.208	2B	0	9	e-SNP		4203269(3)	A	A	B	A	B	B	A	A	B	A	B	B	A	-	A	B	A	A	B	B	B	B	B	A	B	A	A	B	A	B	B	A	B	A	B	B	A	A	A	A	A
4930	4350290	236.636	2B	0	9	e-SNP		4350290	A	A	B	A	B	B	A	A	B	A	B	B	A	-	B	B	A	A	B	B	B	B	B	-	B	A	A	B	A	B	B	A	B	A	B	B	A	A	A	A	A
4931	4354300	240.825	2B	0	9	e-SNP		4354300(5)	A	A	B	A	B	A	A	A	B	A	B	B	A	-	B	B	A	A	B	B	B	B	B	A	B	A	A	B	A	B	B	A	B	A	B	B	A	A	A	A	A
4936	4212637	241.578	2B	0	9	SNP		4212637	A	A	-	A	B	A	A	A	B	A	-	B	A	-	B	B	A	A	B	B	B	B	B	A	B	A	A	B	A	B	B	A	B	A	B	B	A	A	A	A	A
4937	4350232	242.387	2B	0	9	e-SNP		4350232(4)	A	A	B	A	B	A	A	A	B	A	A	B	A	-	B	B	A	A	B	B	B	B	B	A	B	A	A	B	A	B	B	A	B	-	B	-	A	A	A	A	A
4941	4345664	246.17	2B	0	9	e-SNP		4345664(4)	A	A	B	A	A	A	A	A	B	A	A	-	A	-	-	B	A	A	B	B	B	B	B	A	B	A	A	B	A	B	B	A	B	A	B	A	A	A	A	A	A
4945	3612251	248.734	2B	0	9	e-SNP		3612251(6)	A	A	B	A	A	B	A	A	B	A	A	B	A	-	-	B	A	A	B	B	B	B	B	A	B	A	A	B	A	B	B	A	B	A	B	A	A	A	A	A	A
4951	4210202	252.663	2B	0	9	SNP		4210202	A	A	B	A	A	A	A	A	B	A	-	B	A	-	B	B	A	A	B	B	B	B	B	A	B	A	A	B	A	B	B	A	B	A	B	A	A	A	A	A	A
4952	3041446	259.446	2B	0	9	e-SNP		3041446(5)	A	A	B	A	A	A	A	A	B	A	A	B	A	-	A	B	A	A	B	B	B	B	B	A	B	A	A	B	A	B	A	A	B	B	B	A	A	A	A	A	B
4957	3606237	261.796	2B	1	9	e-SNP	**	3606237[1]	A	A	B	A	A	A	A	A	A	A	A	-	A	-	A	B	A	A	B	B	B	B	B	A	B	A	A	B	A	B	A	A	B	B	B	A	A	A	A	A	B
4958	wPt-7350	263.055	2B	0	9	DArT	*	wPt-7350(3)	A	A	-	A	A	A	A	A	A	A	A	A	A	A	A	B	A	A	B	B	B	B	B	A	B	A	A	B	A	B	A	A	B	B	B	A	A	A	A	A	B
4961	wPt-0471	263.448	2B	1	9	DArT	**	wPt-0471[1]	A	A	A	A	A	A	A	A	A	A	A	A	A	A	-	B	A	A	B	B	B	B	B	A	B	A	A	B	A	B	A	A	B	B	-	A	A	A	A	A	B
4962	4217283	267.66	2B	0	9	e-SNP		4217283(6)	A	A	B	A	A	A	A	A	B	A	A	B	A	-	A	B	A	A	B	B	B	B	B	A	B	A	A	B	A	B	A	A	B	B	B	A	A	A	A	A	B
4968	4348969	273.325	2B	0	9	e-SNP		4348969(8)	A	A	B	A	B	A	A	A	B	A	A	B	A	-	B	B	A	A	B	B	B	B	B	A	B	A	A	B	A	B	A	A	B	B	B	B	A	A	A	A	B
4976	4339546	274.73	2B	0	9	e-SNP		4339546(15)	A	A	B	A	B	A	A	A	B	A	B	B	A	-	B	B	A	A	B	B	B	B	B	A	B	A	A	B	A	B	A	A	B	B	B	B	A	A	A	A	B
4991	4349694	280.087	2B	0	9	e-SNP		4349694	A	A	B	A	B	A	A	A	B	A	B	B	A	-	B	B	A	A	B	B	B	B	B	-	B	A	A	B	A	B	A	-	B	B	B	B	A	A	A	A	B
4992	4345829	281.492	2B	0	9	e-SNP		4345829(3)	A	A	B	A	B	A	A	A	B	A	B	B	A	-	B	B	A	A	B	B	B	B	B	-	B	A	-	B	A	B	A	A	B	B	B	B	A	A	A	A	B
4995	3043563	286.327	2B	0	9	e-SNP		3043563(2)	A	A	-	A	A	A	A	A	B	A	B	B	A	-	A	B	A	A	B	B	B	B	B	A	B	A	A	B	A	B	A	A	B	B	B	-	A	A	A	A	B
4997	3043858	293.867	2B	0	9	SNP		3043858	A	A	-	A	A	A	A	A	A	A	-	A	A	-	A	B	A	A	B	B	B	B	B	A	B	-	A	B	A	B	A	A	B	B	B	-	A	A	A	A	B
4998	wPt-7161	296.228	2B	0	9	DArT	*	wPt-7161	-	A	-	A	A	A	A	-	A	-	B	A	A	A	A	B	A	A	B	B	B	B	B	A	B	A	A	B	A	B	A	A	B	B	B	A	A	A	A	A	B
4999	4355138	297.914	2B	1	9	e-SNP	**	4355138[1]	A	A	B	A	-	A	A	A	-	-	B	A	A	-	-	B	A	A	B	-	B	B	B	A	B	A	A	B	A	B	A	A	B	B	B	A	A	A	A	A	B
5000	4204344	303.42	2B	1	9	e-SNP	******	4204344[5]	A	A	B	A	A	A	A	A	B	A	-	B	A	-	A	-	A	A	B	B	-	-	B	A	-	A	A	B	A	-	A	A	B	B	-	A	A	A	A	A	-
5001	4220996	306.592	2B	0	9	e-SNP		4220996(2)	A	A	B	A	A	A	A	A	B	A	-	B	A	-	A	B	A	A	B	B	B	B	B	A	B	A	A	B	A	B	A	A	B	B	B	A	A	A	A	A	-
5003	wPt-2266	316.881	2B	2	9	DArT	**	wPt-2266(2)[1]	A	A	B	-	-	-	A	A	B	A	B	B	A	A	B	B	A	A	B	B	B	B	B	A	B	A	A	A	A	B	A	A	A	B	A	A	A	A	A	A	B
5005	4205771	318.354	2B	2	9	e-SNP	**	4205771(2)[1]	A	A	B	A	B	A	A	A	B	A	B	B	A	-	B	B	A	A	B	B	B	B	B	A	B	A	A	A	A	B	A	A	A	B	A	-	A	A	A	A	B
5007	4360174	319.77	2B	3	9	e-SNP	******	4360174(3)[5]	A	A	B	A	B	A	A	A	B	A	A	B	A	-	B	-	A	A	B	B	B	B	-	A	B	A	A	A	A	B	A	A	A	B	A	-	A	A	A	A	B
5010	4353092	321.073	2B	1	9	e-SNP	****	4353092[3]	A	A	B	A	A	A	-	A	B	A	A	B	A	-	B	B	A	A	B	B	B	B	B	A	B	A	A	A	A	B	A	A	A	B	A	A	A	A	A	A	-
5011	3612503	322.535	2B	6	9	e-SNP	****	3612503(6)[3]	A	A	B	A	A	A	A	A	B	A	A	B	A	-	A	B	A	A	B	B	B	B	B	A	B	A	A	A	A	B	A	A	A	B	A	A	A	A	A	A	B
5017	4220995	323.849	2B	9	9	e-SNP	***	4220995(9)[2]	A	A	B	A	A	A	A	A	B	A	B	B	A	-	A	B	A	A	B	B	B	B	B	A	B	A	A	A	A	B	A	A	A	B	A	A	A	A	A	A	B
5026	3043542	325.176	2B	1	9	SNP	****	3043542[3]	A	A	B	A	A	A	A	-	B	A	-	B	A	-	A	-	A	A	-	B	B	B	B	A	B	A	A	A	A	B	A	A	A	B	A	A	A	A	A	A	B
5027	4355653	327.751	2B	1	9	e-SNP	**	4355653[1]	A	A	B	A	B	A	A	A	B	A	B	B	A	-	A	B	A	A	B	B	B	B	B	A	A	-	A	A	A	-	A	A	A	B	A	A	A	A	A	A	B
5028	4341615	329.055	2B	1	9	e-SNP	**	4341615[1]	A	A	B	A	B	A	A	A	B	A	-	B	A	-	A	B	-	A	B	B	B	B	B	A	A	A	A	A	A	B	A	A	A	B	A	B	A	A	A	A	B
5029	4347657	330.302	2B	2	9	e-SNP	***	4347657(2)[2]	A	A	B	A	B	A	A	A	A	A	B	B	A	-	A	B	A	A	B	B	B	B	B	A	A	A	A	A	A	B	A	A	A	B	A	B	A	A	A	A	B
5031	4339592	335.398	2B	6	9	e-SNP	*****	4339592(6)[4]	A	A	B	A	A	A	A	A	A	A	B	B	A	-	A	B	A	A	A	B	B	B	B	A	A	A	A	A	A	B	A	A	A	B	A	A	A	A	A	A	B
5037	4217494	337.039	2B	1	9	e-SNP	****	4217494[3]	A	A	-	A	A	A	A	-	A	A	B	B	A	-	A	B	A	A	A	B	B	B	B	A	A	A	A	A	A	B	A	A	A	B	A	A	A	A	A	A	B
5038	4200858	338.77	2B	19	9	e-SNP	**	4200858(19)[1]	A	A	B	A	A	A	A	A	A	-	B	B	A	-	A	B	A	A	A	B	B	B	B	A	A	A	A	-	-	B	A	A	A	B	A	A	-	A	A	A	B
5057	4347083	339.894	2B	3	9	e-SNP	****	4347083(3)[3]	A	A	B	A	A	A	A	A	A	A	A	B	A	-	A	B	A	A	A	B	B	B	B	A	A	A	A	A	A	B	A	A	A	B	A	-	A	A	A	A	B
5060	4346186	341.018	2B	12	9	e-SNP	****	4346186(12)[3]	A	A	B	A	A	A	A	A	A	A	A	B	A	-	A	B	A	A	A	B	B	B	B	A	A	A	A	A	A	B	A	A	A	B	A	A	A	A	A	A	B
5072	4354517	343.267	2B	4	9	e-SNP	***	4354517(4)[2]	A	A	B	A	B	A	A	A	A	A	A	B	A	-	A	B	A	A	A	B	B	B	B	A	A	A	A	A	A	B	A	A	A	B	A	B	A	A	A	A	B
5076	4340107	344.39	2B	8	9	e-SNP	**	4340107(8)[1]	A	A	B	A	B	A	A	A	A	A	B	B	A	-	A	B	A	A	A	B	B	B	B	A	A	A	A	A	A	B	A	A	A	B	A	B	A	A	A	A	B
5084	4367027	345.514	2B	10	9	e-SNP	***	4367027(10)[2]	A	A	B	A	B	A	A	A	A	A	B	B	A	-	A	B	A	A	A	B	B	B	B	A	A	A	A	A	A	B	A	A	A	B	A	B	A	A	A	A	B
5094	4362775	346.638	2B	3	9	e-SNP	***	4362775(3)[2]	A	A	B	A	B	A	A	A	A	A	B	B	A	-	A	B	A	A	A	B	B	B	B	A	A	A	A	A	A	B	A	A	A	B	A	B	A	A	A	A	B
5097	4359132	347.762	2B	12	9	e-SNP	**	4359132(12)[1]	A	A	B	A	B	A	A	A	A	A	B	B	A	-	B	B	A	A	A	B	B	B	B	A	A	-	A	A	A	B	A	A	A	B	A	B	A	A	A	A	B
5109	wPt-4917	348.886	2B	14	9	DArT	**	wPt-4917(14)[1]	A	A	B	A	B	A	A	A	A	A	B	B	A	A	B	B	A	A	A	B	B	B	B	A	A	A	A	A	A	B	A	A	A	B	A	B	A	A	A	A	B
5123	tPt-513343	350.009	2B	0	9	DArT	*	tPt-513343(32)	A	A	B	A	B	A	A	A	A	A	B	B	A	A	B	B	A	A	A	B	B	B	B	A	A	A	A	A	A	B	A	A	A	B	A	B	A	A	A	A	B
5155	4349113	353.385	2B	7	9	e-SNP	***	4349113(7)[2]	A	A	B	A	A	A	A	A	A	A	B	B	A	-	B	B	A	A	A	B	B	B	B	A	A	A	A	A	A	B	A	A	A	B	A	A	A	A	A	A	B
5162	4354892	355.634	2B	8	9	e-SNP	***	4354892(8)[2]	A	A	B	A	A	A	A	A	A	A	A	B	A	-	B	B	A	A	A	B	B	B	B	A	A	A	A	A	A	B	A	A	A	B	A	A	A	A	A	A	B
5170	3613621	359.01	2B	21	9	e-SNP	**	3613621(21)[1]	A	A	B	A	B	A	A	A	A	A	A	B	A	-	B	B	A	A	A	B	B	B	B	A	A	A	A	A	A	B	A	A	A	B	A	-	A	A	A	A	B
5191	4373583	362.386	2B	15	9	e-SNP	***	4373583(15)[2]	A	A	B	A	B	A	A	A	A	A	A	B	A	-	B	B	A	A	A	B	B	B	B	A	A	A	A	A	A	B	A	A	A	B	A	B	A	A	A	A	B
5206	tPt-513165	365.976	2B	1	9	DArT	****	tPt-513165[3]	A	A	-	A	A	A	A	A	A	A	A	-	A	A	B	B	A	A	A	B	B	B	B	A	A	A	A	A	A	B	A	A	A	B	A	B	A	A	A	A	B
5207	4348374	0	3B		10	e-SNP	**	4348374(3)[1]	B	B	A	A	B	A	B	A	A	A	-	A	A	-	B	B	B	B	A	A	B	B	B	A	A	A	B	A	B	B	B	B	B	A	B	B	B	B	B	A	B
5210	wPt-0142	13.692	3B		10	DArT		wPt-0142	A	A	A	A	B	A	B	-	A	A	A	-	A	A	B	B	B	A	A	A	B	B	B	A	A	A	B	A	B	-	B	-	-	A	-	B	B	B	B	A	B
5211	wPt-1171	17.181	3B		10	DArT		wPt-1171	A	A	A	A	A	A	A	A	A	A	A	A	A	A	A	B	B	A	A	A	B	B	B	A	A	A	B	A	B	B	B	B	B	A	B	B	B	B	B	A	B
5212	4340087	26.663	3B		10	e-SNP		4340087	A	A	A	A	-	A	A	A	A	A	A	A	A	-	A	A	B	A	A	A	B	B	B	A	A	A	B	-	B	B	B	B	B	A	B	B	B	B	B	A	B
5213	4340490	33.824	3B		10	e-SNP	*	4340490(4)	A	A	A	A	A	A	A	A	A	A	A	A	A	-	A	A	B	A	A	A	B	B	B	A	A	A	B	A	B	-	B	B	B	A	B	A	B	B	B	A	B
5217	3611056	46.721	3B		10	e-SNP	*	3611056	B	A	-	A	A	A	A	B	-	-	-	B	A	-	A	A	B	A	A	A	B	B	B	A	A	A	B	A	B	B	B	B	B	A	B	A	B	B	B	A	A
5218	3621683	50.865	3B		10	e-SNP		3621683	B	A	A	A	A	A	A	B	-	-	-	B	A	-	B	A	B	A	A	A	B	B	B	A	A	A	B	A	B	B	B	A	B	A	B	A	B	B	B	A	A
5219	4204661	55.044	3B		10	e-SNP		4204661(3)	B	B	B	A	A	A	A	B	B	B	B	B	B	-	B	A	B	A	A	A	B	B	B	A	A	A	B	A	B	B	B	A	B	A	B	A	B	B	B	A	A
5222	4340656	61.632	3B		10	e-SNP		4340656(2)	B	B	B	A	A	A	A	B	B	B	B	B	B	-	B	A	B	A	A	A	B	B	B	A	A	A	B	B	B	B	A	A	B	A	B	A	B	A	B	A	A
5224	4219262	64.376	3B		10	e-SNP		4219262	B	B	B	A	A	A	A	B	B	B	B	B	B	-	A	A	B	A	A	A	B	B	B	A	A	A	B	A	B	B	A	A	B	A	B	A	B	A	B	A	A
5225	4343571	65.534	3B		10	e-SNP		4343571(7)	B	B	B	A	A	A	A	B	B	B	B	B	B	-	A	A	B	A	A	A	B	B	B	A	A	A	B	B	B	B	A	A	B	A	B	A	B	A	B	A	A
5232	4345330	67.175	3B		10	e-SNP	**	4345330(4)[1]	-	B	B	A	A	A	A	-	B	B	B	B	-	-	A	A	B	A	A	A	-	-	B	A	A	A	B	B	B	B	A	A	B	A	-	A	-	A	-	A	A
5236	3614036	76.798	3B		10	e-SNP	******	3614036[5]	-	-	B	A	A	A	A	-	B	B	B	B	B	-	A	A	B	A	A	A	B	B	B	A	A	A	-	A	-	B	-	-	-	A	B	A	-	B	B	A	A
5237	3624138	79.238	3B		10	e-SNP	***	3624138[2]	B	B	B	A	A	A	A	B	B	B	B	B	B	-	B	A	-	A	A	A	-	B	-	A	A	A	B	A	-	-	B	B	-	A	B	A	B	-	B	A	A
5238	3614442	81.081	3B		10	e-SNP		3614442(7)	B	B	B	A	A	A	A	B	B	B	B	B	B	-	B	A	B	A	A	A	B	B	B	A	A	A	B	A	B	B	B	B	B	A	B	A	B	B	B	A	A
5245	4210295	82.239	3B		10	e-SNP		4210295	B	B	B	A	A	A	A	B	B	B	B	B	B	-	B	A	B	A	A	A	B	B	B	A	A	A	B	A	B	B	B	B	B	A	B	A	B	B	B	A	A
5246	3610490	83.441	3B		10	e-SNP		3610490(2)	B	B	B	A	A	A	-	B	B	B	B	B	B	-	A	A	B	A	-	A	B	B	B	A	A	A	B	A	B	B	B	B	B	A	B	A	B	B	B	A	A
5248	3610595	84.587	3B		10	e-SNP		3610595(17)	B	B	B	A	A	A	A	B	B	B	B	B	B	-	A	A	B	A	A	A	B	B	B	A	A	A	B	A	B	B	B	B	B	A	B	A	B	B	B	A	A
5265	wPt-6802	85.734	3B		10	DArT		wPt-6802(12)	B	B	B	A	A	A	A	B	B	B	B	B	B	B	A	A	B	A	A	A	B	B	B	A	A	A	B	A	B	B	B	B	B	-	B	B	B	B	B	A	A
5277	3617867	87.532	3B		10	SNP		3617867(2)	B	B	B	A	B	A	A	B	B	B	B	B	B	-	A	A	B	A	A	A	B	B	B	A	A	A	B	A	B	B	B	B	B	A	B	B	B	B	B	A	A
5279	4345033	92.492	3B		10	e-SNP		4345033(4)	B	B	B	A	B	A	A	B	B	B	B	B	B	-	-	A	B	A	A	A	B	B	B	A	A	A	B	A	B	B	B	A	B	A	B	B	B	B	B	A	A
5283	3046485	95.868	3B		10	e-SNP		3046485(42)	B	B	B	A	B	A	A	B	B	B	B	B	B	-	B	A	B	A	A	A	B	B	B	A	A	A	B	A	B	B	B	B	B	A	B	B	B	B	B	A	A
5325	wPt-6239	102.114	3B		10	DArT		wPt-6239(21)	B	B	B	A	-	A	-	B	B	B	B	B	B	B	A	A	B	A	A	A	B	B	B	A	A	A	B	A	B	B	B	B	B	A	B	B	B	B	B	A	A
5346	wms566	108.291	3B		10	DArT		wms566(2)	B	B	B	A	A	A	A	B	B	B	B	B	B	B	A	A	B	A	A	A	B	B	B	A	A	A	B	A	B	A	B	B	B	A	B	B	B	B	B	A	B
5348	3612976	110.54	3B		10	e-SNP		3612976(31)	B	B	B	A	A	A	A	B	B	B	B	B	B	-	A	A	B	A	A	A	B	B	B	A	A	A	B	A	B	A	B	B	B	A	B	A	B	B	B	A	B
5386	3047750	111.664	3B		10	SNP		3047750(19)	B	B	B	A	A	A	A	B	B	B	B	B	B	-	A	A	B	A	A	A	B	B	B	A	A	A	B	A	B	A	B	B	B	A	B	A	B	B	B	A	B
5431	3045101	112.788	3B		10	SNP		3045101(42)	B	B	B	A	A	A	A	B	B	B	B	B	B	-	A	A	B	A	A	A	B	B	B	A	A	A	B	B	B	A	B	B	B	A	B	A	B	B	B	A	B
5440	wPt-5390	113.911	3B		10	DArT		wPt-5390(2)	B	B	B	A	A	A	A	B	B	B	B	B	B	B	A	A	B	A	A	A	B	B	B	A	A	A	B	B	B	A	B	B	B	A	B	B	B	B	B	A	B
5442	3609614	115.226	3B		10	e-SNP		3609614(2)	B	B	B	A	B	A	A	B	B	B	B	B	B	-	A	A	B	A	A	A	-	B	B	A	A	A	B	B	B	A	B	B	-	A	B	B	B	B	B	A	B
5444	4345438	116.575	3B		10	e-SNP		4345438(23)	B	B	B	A	B	A	A	B	B	B	B	B	B	-	B	A	B	A	A	A	B	B	B	A	A	A	B	B	B	A	B	B	B	A	B	B	B	B	B	A	B
5475	4369992	122.08	3B		10	SNP		4369992(9)	B	B	B	A	B	A	A	B	B	B	B	B	B	-	B	A	B	A	A	A	B	B	B	A	A	A	B	B	B	A	B	B	B	A	B	B	B	B	B	A	B
5476	3041659	123.406	3B		10	SNP		3041659(2)	B	B	B	A	B	A	A	B	B	-	B	-	B	-	B	A	B	A	A	A	B	B	B	A	A	A	B	B	B	A	B	B	B	A	B	A	B	B	B	A	B
5478	4202270	124.721	3B		10	e-SNP		4202270(5)	B	B	B	A	A	A	A	B	B	B	B	B	B	-	B	A	B	A	A	A	B	B	B	A	A	A	B	B	B	A	B	B	B	A	B	A	B	B	B	A	B
5483	4339939	127.466	3B		10	e-SNP		4339939(4)	B	B	B	A	A	A	A	B	B	B	B	B	B	-	B	A	B	A	A	A	B	B	B	A	A	A	B	B	B	A	B	B	B	A	B	A	B	B	B	A	B
5487	4354495	128.702	3B		10	e-SNP		4354495(3)	B	B	B	A	-	A	A	B	B	B	B	B	B	-	B	A	B	A	A	A	B	B	B	A	A	A	B	B	B	B	B	B	B	A	B	-	B	-	B	A	B
5490	4365309	129.938	3B		10	e-SNP		4365309	B	B	B	A	A	A	A	B	B	B	B	B	B	-	A	A	B	A	A	A	B	B	B	A	A	A	B	B	B	B	B	B	B	A	B	A	B	B	B	A	B
5493	3603772	133.675	3B		10	SNP		3603772(4)	B	B	B	A	A	A	B	B	B	B	B	B	B	-	A	A	B	A	A	A	B	B	B	A	A	A	B	B	B	B	B	B	B	A	B	A	B	B	B	A	B
5495	4203137	134.878	3B		10	e-SNP		4203137	B	B	B	A	A	A	B	B	B	B	B	B	B	-	B	A	B	A	A	A	B	B	B	A	A	A	B	B	B	B	B	B	B	A	B	A	B	B	B	A	B
5496	3607424	138.671	3B		10	e-SNP		3607424(3)	B	B	B	A	B	A	B	B	B	-	B	B	B	-	B	A	B	A	A	A	B	B	B	A	A	A	B	A	-	B	B	B	B	A	B	B	B	B	-	A	B
5499	3618583	141.157	3B		10	e-SNP		3618583(2)	B	B	B	A	B	A	B	B	B	B	B	B	B	-	B	A	B	A	A	A	B	B	B	A	A	A	B	A	B	B	B	B	B	A	B	B	B	B	B	A	B
5508	4211390	144.837	3B		10	SNP		4211390(12)	B	B	B	A	A	A	B	B	B	B	B	B	B	-	B	B	B	A	A	A	B	B	B	A	A	A	B	A	B	B	B	B	B	A	B	A	B	B	B	A	B
5515	3046830	151.026	3B		10	SNP		3046830(3)	B	B	B	A	A	A	B	B	B	B	B	B	A	-	B	B	B	A	A	A	B	B	B	A	A	A	B	A	B	B	B	B	B	A	B	B	B	B	B	A	B
5516	3616256	152.206	3B		10	e-SNP		3616256	B	B	B	A	B	A	B	B	B	B	B	B	A	-	B	B	B	A	A	A	B	B	B	A	A	A	B	A	B	B	B	-	B	A	B	B	B	B	B	A	B
5517	3047459	154.646	3B		10	SNP		3047459(2)	B	B	B	A	B	A	B	B	B	B	-	B	A	-	B	-	B	-	A	A	B	B	B	A	A	A	B	A	-	B	B	B	B	-	B	B	B	B	B	A	B
5519	4354759	158.825	3B		10	e-SNP		4354759	B	B	B	A	A	A	B	B	B	B	B	B	A	-	B	B	B	A	-	A	B	B	B	A	A	A	B	A	B	B	B	B	B	A	B	A	B	B	B	A	B
5520	4364084	160.274	3B		10	e-SNP		4364084(13)	B	B	B	A	A	A	B	B	B	B	B	B	A	-	A	B	B	A	A	A	B	B	B	A	A	A	B	A	B	B	B	B	B	A	B	A	B	B	B	A	B
5533	wPt-7000	165.916	3B		10	DArT		wPt-7000(11)	B	B	B	A	-	-	B	B	B	B	B	B	A	B	B	B	B	A	A	A	B	B	B	A	A	A	B	A	B	B	B	B	B	A	B	B	A	B	B	A	B
5544	4343161	167.04	3B		10	e-SNP		4343161(2)	B	B	B	A	B	A	B	B	B	B	B	B	A	-	B	B	B	A	A	A	B	B	B	A	A	A	B	A	B	B	B	A	B	A	B	B	A	B	B	A	B
5546	wPt-7145	168.164	3B		10	DArT		wPt-7145(2)	B	B	B	A	A	A	B	B	B	B	B	B	A	B	B	B	B	A	A	A	-	B	B	A	A	A	B	A	B	B	B	A	B	A	B	B	A	-	B	A	B
5548	wPt-5020	169.636	3B		10	DArT		wPt-5020(2)	-	B	B	A	A	A	-	A	B	B	B	-	A	-	B	B	B	A	A	A	B	B	B	A	A	A	B	A	B	B	B	A	B	A	B	B	A	B	B	A	B
5550	wPt-3725	183.086	3B		10	DArT		wPt-3725(2)	A	B	B	-	-	-	A	A	B	B	B	A	A	A	B	B	B	A	A	A	B	B	B	A	A	A	B	B	B	B	B	B	B	-	B	B	A	B	B	A	B
5552	4210503	187.593	3B		10	SNP		4210503(2)	A	B	B	A	-	A	A	A	B	B	B	A	A	-	B	B	B	-	A	A	B	B	B	A	A	A	-	B	B	-	B	B	B	A	B	A	A	B	B	A	B
5554	4367185	190.969	3B		10	SNP		4367185(5)	A	B	B	A	-	A	A	A	B	B	B	A	A	-	-	B	B	A	A	A	B	B	B	A	A	A	B	A	B	B	B	B	B	A	B	-	A	B	B	A	B
5559	3612422	199.096	3B		10	e-SNP		3612422(6)	B	B	B	A	B	A	B	A	B	B	B	B	A	-	B	B	B	A	A	A	B	B	B	A	A	A	B	B	B	B	B	B	B	A	B	B	A	B	B	A	B
5565	3040646	200.489	3B		10	SNP		3040646	B	B	B	A	B	A	B	A	B	B	B	B	B	-	B	B	B	A	A	A	B	B	B	A	A	A	B	B	B	B	B	B	B	A	B	B	A	B	B	A	B
5566	3604836	204.373	3B		10	e-SNP		3604836(11)	B	B	B	A	B	A	B	A	B	B	B	B	A	-	B	B	B	A	A	A	B	B	B	A	A	A	B	A	B	B	B	B	B	A	B	B	A	B	B	A	B
5577	4360756	205.722	3B		10	e-SNP		4360756(2)	B	B	B	-	B	-	B	A	B	B	B	B	-	-	B	B	B	A	A	-	B	B	B	A	A	A	B	A	B	B	B	B	B	B	B	B	A	B	B	A	B
5579	3613664	210.229	3B		10	e-SNP		3613664(28)	B	B	B	A	B	A	B	A	B	B	B	B	A	-	B	B	B	A	A	A	B	B	B	A	A	A	B	A	B	B	B	A	B	A	B	B	A	B	B	A	B
5607	wPt-8056	213.605	3B		10	DArT		wPt-8056(2)	B	B	B	A	A	A	B	A	B	B	B	B	A	B	B	B	B	A	A	A	B	B	B	A	A	A	B	A	B	B	B	A	B	A	B	B	A	B	B	A	B
5609	3614126	215.178	3B		10	SNP		3614126	B	B	B	A	A	A	B	A	B	B	B	B	A	-	B	B	B	A	A	A	B	B	B	A	A	A	B	A	B	B	B	A	B	A	B	B	A	B	B	A	B
5610	3614098	218.125	3B		10	e-SNP		3614098(2)	B	B	B	A	A	A	B	-	B	B	B	B	A	-	A	B	B	A	A	A	B	B	B	A	A	A	B	A	B	B	B	A	B	A	B	A	A	B	B	A	B
5612	3042761	220.498	3B		10	SNP		3042761	B	-	B	A	A	A	B	A	B	B	-	B	A	-	B	B	B	A	-	A	B	B	B	A	A	A	B	A	B	B	B	B	B	A	B	A	A	B	B	A	B
5613	4349064	221.678	3B		10	e-SNP		4349064(9)	B	B	B	A	A	A	B	A	B	B	B	B	A	-	A	B	B	A	A	A	B	B	B	A	A	A	B	A	B	B	B	B	B	A	B	A	A	B	B	A	B
5622	3613972	224.017	3B		10	e-SNP		3613972	B	B	B	A	A	A	B	A	B	B	B	B	A	-	A	B	B	A	A	A	B	B	B	A	A	A	B	B	B	B	-	B	B	A	B	A	A	B	B	A	B
5623	4344672	226.333	3B		10	e-SNP		4344672(5)	B	B	B	A	A	A	B	A	A	B	B	B	A	-	A	B	B	A	A	A	B	B	B	A	A	A	B	B	B	B	B	B	B	A	B	A	A	B	B	A	B
5628	3608532	227.49	3B		10	e-SNP		3608532(5)	B	B	B	A	A	A	B	A	A	B	B	B	A	-	B	B	B	A	A	A	B	B	B	A	A	A	B	B	B	B	B	B	B	A	B	A	A	B	B	A	B
5633	4357479	230.9	3B		10	e-SNP		4357479(7)	B	B	B	A	B	A	B	A	A	B	B	B	A	-	B	B	B	A	A	A	B	B	B	A	A	A	B	B	B	B	B	B	A	A	B	B	A	B	B	A	B
5640	4354192	242.639	3B		10	e-SNP		4354192(5)	B	B	B	A	B	B	B	A	A	B	A	A	A	-	B	A	B	A	A	A	B	B	B	A	A	A	B	-	B	A	B	B	A	A	A	B	A	B	B	A	B
5645	4345903	245.012	3B		10	e-SNP		4345903(2)	B	B	B	A	A	B	B	A	A	B	A	A	A	-	-	A	B	A	A	A	B	B	B	A	A	A	B	B	B	A	B	B	A	A	A	A	A	B	B	A	B
5647	tPt-9923	254.425	3B		10	DArT	**	tPt-9923[1]	A	A	A	A	A	A	B	A	-	A	A	-	A	A	B	A	-	A	A	A	B	B	B	A	A	A	B	-	B	A	B	-	A	A	A	B	A	-	B	A	B
5648	wPt-0021	264.925	3B		10	DArT		wPt-0021(3)	A	A	A	A	A	A	A	A	A	A	A	A	A	A	B	A	B	B	A	B	B	B	B	A	A	A	B	B	B	A	B	B	A	A	A	-	A	B	B	A	B
5651	4368711	271.228	3B		10	SNP		4368711	-	-	-	A	A	-	-	A	A	-	A	A	A	-	-	A	B	B	A	B	B	B	B	-	A	A	B	B	B	A	B	B	A	A	A	-	A	B	B	A	B
5652	4368465	278.343	3B		10	SNP		4368465	-	-	-	A	A	-	-	A	A	-	A	A	A	-	A	A	B	B	A	B	B	B	B	-	A	A	B	B	B	A	B	B	A	A	A	A	A	B	B	A	B
5653	3045438	280.682	3B		10	SNP		3045438	B	B	B	A	A	B	B	A	A	B	A	A	A	-	A	A	B	B	A	B	B	B	B	A	A	A	B	B	B	A	B	B	A	A	A	A	A	A	B	A	B
5654	3619208	284.272	3B		10	e-SNP		3619208(3)	B	B	B	A	B	B	B	A	A	B	A	A	A	-	-	A	B	B	A	B	B	B	B	A	A	-	B	B	B	A	B	B	A	A	A	B	A	A	B	A	B
5657	4203687	289.914	3B		10	e-SNP		4203687(34)	B	B	B	A	B	B	B	A	A	B	A	A	A	-	B	A	B	B	A	B	B	B	-	A	A	A	B	B	B	A	B	B	A	A	A	B	A	B	B	A	B
5691	4220784	291.611	3B		10	e-SNP		4220784(19)	B	B	B	A	-	B	B	A	A	B	A	A	A	-	B	A	B	B	A	B	B	B	B	A	A	A	B	B	B	A	B	B	A	A	A	B	A	B	B	A	B
5710	wPt-8363	296.673	3B		10	DArT		wPt-8363	B	B	B	A	A	B	B	A	A	B	A	A	-	A	B	A	B	B	A	B	-	B	B	A	A	A	B	B	B	A	B	B	A	A	A	B	A	B	B	A	B
5711	4212653	300.365	3B		10	e-SNP	****	4212653[3]	B	B	B	A	-	B	B	-	A	B	A	A	A	-	B	A	B	B	A	B	B	B	B	-	-	A	B	B	B	A	B	B	-	A	A	B	A	-	B	-	B
5712	4368715	307.997	3B		10	SNP		4368715(2)	B	B	B	A	B	B	B	A	A	B	A	A	A	-	B	A	B	B	A	B	B	B	B	B	-	A	B	B	B	A	B	B	A	A	A	B	A	B	B	A	B
5714	3615388	309.233	3B		10	e-SNP		3615388(14)	B	B	B	A	B	B	B	A	A	B	A	A	A	-	B	A	B	B	A	B	B	B	B	B	A	A	B	B	B	A	B	B	A	A	A	B	A	B	B	A	B
5728	4356809	309.795	3B		10	e-SNP		4356809(2)	B	-	B	A	-	B	B	A	A	B	A	A	A	-	B	A	B	B	A	B	B	B	B	B	A	A	B	B	B	A	B	B	A	A	A	-	A	B	B	A	B
5730	4217520	313.092	3B		10	e-SNP		4217520(2)	B	B	B	A	A	B	B	A	A	B	A	A	A	-	B	A	B	B	A	-	B	B	B	B	A	A	-	B	B	A	B	B	A	A	A	A	A	B	B	A	B
5732	4354946	313.328	3B		10	e-SNP	**	4354946[1]	-	B	B	A	A	B	-	A	A	B	A	A	A	-	B	A	B	B	A	B	-	-	-	-	A	A	A	-	-	A	-	-	A	A	A	-	A	B	B	A	B
5733	4340758	314.98	3B		10	e-SNP		4340758(4)	B	B	B	A	A	B	B	A	A	B	A	A	A	-	A	A	B	B	A	B	B	B	B	B	A	A	A	B	B	A	B	B	A	A	A	A	A	B	B	A	B
5737	3610176	318.255	3B		10	e-SNP		3610176(8)	B	B	B	A	B	B	B	A	A	-	A	A	A	-	A	A	B	B	A	B	B	B	B	-	A	A	-	B	-	A	B	B	A	A	A	-	A	B	B	A	B
5745	wPt-2559	323.896	3B		10	DArT		wPt-2559(10)	B	B	B	A	-	B	B	A	A	B	A	A	A	A	A	A	-	B	A	B	B	B	B	B	A	A	B	B	B	A	B	B	A	A	A	B	A	-	B	A	B
5755	4362533	327.318	3B		10	e-SNP		4362533	B	B	B	A	B	B	B	A	A	B	A	A	A	-	B	-	B	B	-	B	B	B	B	B	A	A	B	B	B	A	B	B	A	-	-	B	A	B	B	A	B
5756	3624667	329.69	3B		10	SNP		3624667(2)	-	B	B	-	-	B	-	-	-	B	-	A	-	-	B	A	B	B	A	B	B	B	B	B	A	A	B	B	B	-	B	B	A	A	-	-	A	B	B	A	B
5758	4365124	331.871	3B		10	e-SNP		4365124	B	B	B	B	B	B	B	A	B	B	B	A	A	-	B	A	B	B	A	B	B	B	B	B	A	A	B	B	B	A	B	B	A	A	A	B	A	B	B	A	B
5759	3621739	333.006	3B		10	e-SNP		3621739(71)	B	B	B	B	-	B	B	A	B	B	B	A	B	-	B	A	B	B	A	B	B	B	B	B	A	A	B	B	B	-	B	B	A	A	A	-	A	B	B	A	B
5830	3616572	334.13	3B		10	SNP		3616572	B	B	B	B	B	B	B	A	B	B	B	A	B	-	A	A	B	B	A	B	B	B	B	B	A	A	B	B	B	A	B	B	A	A	A	B	A	B	B	A	B
5831	tPt-4541	337.506	3B		10	DArT		tPt-4541(5)	B	B	B	B	B	B	B	A	B	B	B	A	B	A	A	A	B	B	A	B	B	B	B	B	A	A	B	B	B	A	B	B	A	A	A	B	A	B	B	A	B
5836	wPt-3301	345.034	3B		10	DArT		wPt-3301	A	A	B	B	A	-	A	A	B	A	B	-	-	A	A	A	B	B	A	B	B	B	B	B	-	A	B	B	B	A	B	B	A	A	A	B	A	B	B	A	B
5837	4366967	349.428	3B		10	SNP		4366967(2)	A	A	A	B	-	A	A	A	-	A	B	A	B	-	-	-	B	B	A	B	B	B	B	A	A	A	B	B	B	A	B	B	A	A	A	-	A	-	B	A	B
5839	wPt-8959	353.425	3B		10	DArT		wPt-8959(5)	A	A	A	A	A	A	A	A	A	A	A	A	A	A	A	A	B	B	A	B	B	B	B	A	A	A	B	B	B	A	B	B	A	A	A	B	A	B	B	A	B
5844	4218883	0	4B	0	11	e-SNP		4218883	A	A	B	B	B	B	A	A	A	A	A	A	B	-	B	A	A	B	B	A	B	B	B	A	A	A	A	A	A	A	B	A	B	A	B	B	A	B	A	A	B
5845	4350161	6.257	4B	0	11	e-SNP		4350161(16)	A	A	B	A	B	B	A	A	A	A	A	A	B	-	B	A	A	B	B	A	B	B	B	A	-	A	A	A	A	A	B	A	B	B	B	B	A	A	A	A	B
5861	4213321	8.506	4B	0	11	e-SNP		4213321(7)	A	A	B	B	B	B	A	A	A	A	A	A	B	-	-	A	A	B	B	A	B	B	B	A	B	A	A	A	A	A	B	A	B	B	B	B	A	A	A	A	B
5868	4344589	12.39	4B	0	11	e-SNP		4344589(5)	A	A	B	B	B	B	A	A	A	A	A	A	B	-	B	A	A	B	B	A	A	A	B	A	B	A	A	A	A	A	A	A	B	B	B	B	A	A	A	A	B
5874	3044038	14.954	4B	0	11	SNP		3044038(13)	A	A	A	-	B	A	A	A	A	A	A	A	B	-	B	A	A	B	B	A	A	A	B	A	B	A	A	A	A	A	A	A	B	B	B	B	A	A	A	A	B
5886	3046835	17.552	4B	2	11	SNP	**	3046835(2)[1]	A	A	A	-	A	A	A	A	A	A	A	A	B	-	B	A	A	B	B	A	A	A	B	A	B	A	A	A	A	A	A	A	B	B	B	A	A	A	A	A	B
5888	4202451	21.425	4B	0	11	e-SNP	*	4202451(4)	A	A	B	B	A	A	A	A	A	A	A	A	B	-	B	A	A	B	B	A	A	A	B	A	B	A	A	A	A	A	A	A	B	A	B	A	A	A	B	A	B
5892	4209407	22.627	4B	0	11	e-SNP		4209407(6)	A	A	B	B	A	B	A	A	A	A	A	A	B	-	B	A	A	B	B	A	A	A	B	A	B	A	A	A	A	A	A	A	B	A	B	A	A	A	B	A	B
5898	4339193	23.931	4B	0	11	e-SNP	*	4339193(2)	A	A	B	B	A	B	A	A	A	A	A	A	B	-	A	A	A	B	B	A	A	A	B	A	B	A	A	A	A	A	A	A	B	A	B	A	A	A	B	A	B
5900	4366886	25.167	4B	6	11	e-SNP	**	4366886(6)[1]	A	A	B	A	A	B	A	A	A	A	A	A	B	-	A	A	A	B	-	A	-	A	B	A	B	A	A	A	A	A	A	A	B	A	B	A	A	A	B	A	B
5906	4343183	26.359	4B	0	11	e-SNP	*	4343183(5)	A	A	B	A	A	B	A	A	A	A	A	A	B	-	B	A	A	B	B	A	A	A	B	A	B	A	A	A	A	A	A	A	B	A	B	A	A	A	B	A	B
5911	4363322	28.787	4B	0	11	e-SNP		4363322(11)	A	A	B	A	B	B	A	A	A	A	A	A	B	-	B	A	A	B	B	A	A	A	B	A	B	A	A	A	A	A	A	A	B	A	B	B	A	A	B	A	B
5922	4215561	29.99	4B	0	11	e-SNP		4215561(6)	A	A	B	A	B	A	A	A	A	A	A	A	B	-	B	A	A	B	B	A	A	A	B	A	B	A	A	A	A	A	A	A	B	A	B	B	A	A	B	A	B
5928	3620275	30.765	4B	1	11	SNP	**	3620275[1]	A	A	B	-	B	A	A	A	A	-	A	A	-	-	B	A	A	B	B	A	A	A	B	A	B	A	A	A	A	A	A	A	-	A	-	B	A	A	-	A	B
5929	4203509	31.147	4B	0	11	e-SNP		4203509(12)	A	A	B	B	B	A	A	A	A	A	A	A	B	-	B	A	-	B	B	A	A	A	B	A	B	A	A	A	A	A	A	A	B	A	B	B	A	A	B	A	B
5941	4353436	32.294	4B	0	11	e-SNP		4353436(4)	A	A	B	B	B	B	A	A	A	A	A	A	B	-	B	A	A	B	B	A	A	A	B	A	B	A	A	A	A	A	A	A	B	A	B	B	A	A	B	A	B
5945	4218265	33.417	4B	0	11	e-SNP		4218265(14)	A	A	B	B	B	B	A	A	A	A	A	A	B	-	B	A	A	B	B	A	A	A	B	A	B	A	A	A	A	A	A	A	B	B	B	B	A	A	B	A	B
5959	4347042	34.653	4B	0	11	e-SNP		4347042(8)	A	A	B	A	B	B	A	A	A	A	A	A	B	-	B	A	A	B	B	A	A	A	B	A	B	A	A	A	A	A	A	A	B	B	B	B	A	A	B	A	B
5967	4218208	35.822	4B	0	11	e-SNP		4218208(18)	A	A	B	A	B	B	A	A	A	A	A	A	B	-	-	A	A	B	B	A	A	A	B	A	B	A	A	A	A	A	A	A	B	B	B	B	A	A	A	A	B
5985	4372788	38.127	4B	21	11	e-SNP	***	4372788(21)[2]	A	A	B	A	A	B	A	A	A	A	A	A	B	-	-	A	A	B	B	A	-	-	B	A	-	A	A	A	A	A	A	A	-	B	B	A	A	A	A	A	-
6006	4372468	39.442	4B	1	11	e-SNP	**	4372468[1]	A	A	B	A	A	-	A	A	A	A	A	A	B	-	B	A	A	B	B	A	A	A	B	A	B	A	A	A	A	A	A	A	B	B	B	A	A	A	A	A	B
6007	wPt-8796	43.756	4B	5	11	DArT	**	wPt-8796(5)[1]	A	A	B	A	A	B	A	A	A	A	A	A	B	A	A	A	A	B	B	A	A	A	B	A	B	A	A	A	A	A	A	A	B	B	B	A	A	A	A	A	B
6012	wms149	46.005	4B	1	11	DArT	**	wms149[1]	A	A	A	A	A	A	A	A	A	A	A	A	B	A	A	A	A	B	B	A	A	A	B	A	B	A	A	A	A	A	A	A	B	B	B	A	A	A	A	A	B
6013	wPt-8543	50.511	4B	1	11	DArT	*****	wPt-8543[4]	A	A	A	A	A	A	A	A	A	A	A	A	A	A	A	A	A	B	B	A	A	A	B	A	B	A	A	A	A	A	A	A	B	A	B	A	A	A	B	A	B
6014	wPt-7412	56.153	4B	7	11	DArT	****	wPt-7412(7)[3]	A	A	A	A	A	A	A	A	A	A	A	A	A	A	A	A	B	B	A	A	A	A	B	A	B	A	A	A	A	A	A	A	B	A	B	B	A	A	B	A	B
6021	3616882	64.604	4B	4	11	e-SNP	**	3616882(4)[1]	A	A	B	A	B	A	A	A	A	A	A	A	B	-	-	A	B	B	A	A	A	A	B	A	B	A	A	A	A	A	A	A	B	A	B	B	A	A	B	A	B
6025	4355285	65.919	4B	0	11	e-SNP	*	4355285	A	A	B	B	B	A	A	A	A	A	A	A	B	-	B	A	B	B	A	A	A	A	B	A	B	A	A	A	A	A	A	A	B	A	B	B	A	A	B	A	B
6026	4217665	67.087	4B	0	11	e-SNP	*	4217665	A	A	B	B	B	A	A	A	A	A	A	A	B	-	B	A	B	B	A	A	A	A	B	A	B	A	A	A	A	A	A	A	B	A	B	B	A	A	B	A	B
6027	4218786	68.278	4B	0	11	SNP		4218786	A	A	B	-	B	A	A	A	A	A	A	A	B	-	B	A	B	B	A	A	A	A	B	A	B	A	A	A	B	A	A	A	B	A	B	B	A	A	B	A	B
6028	4370274	70.617	4B	0	11	SNP		4370274(2)	A	A	B	-	B	A	A	A	A	A	A	A	B	-	B	A	B	B	A	A	A	A	B	A	B	A	A	A	B	A	A	A	B	A	B	B	A	A	B	A	B
6030	4369224	72.011	4B	0	11	SNP		4369224	A	A	B	-	B	A	A	B	-	-	A	A	B	-	B	-	B	B	A	A	A	A	B	A	B	A	A	-	B	A	A	A	-	A	B	B	-	-	-	A	B
6031	4370252	76.676	4B	0	11	SNP	*	4370252(2)	A	A	B	-	A	A	A	B	A	A	A	A	A	-	B	A	B	B	A	A	A	A	B	A	B	A	A	A	B	A	A	A	B	A	B	A	A	A	B	A	B
6033	4351661	81.409	4B	0	11	e-SNP		4351661	A	B	B	B	A	A	A	B	A	A	A	A	A	-	B	A	B	B	A	A	A	A	B	A	B	A	A	B	B	A	A	A	B	A	B	A	A	A	B	A	B
6034	4354819	82.612	4B	0	11	e-SNP		4354819(5)	A	B	B	B	A	A	A	B	A	A	A	A	A	-	A	A	B	B	A	A	A	A	B	A	B	A	A	B	B	A	A	A	B	A	B	A	A	A	B	A	B
6039	4359224	84.219	4B	0	11	e-SNP		4359224(2)	-	B	B	A	-	-	-	B	-	A	-	A	A	-	A	A	B	B	A	A	A	A	B	A	B	A	A	B	B	-	A	A	B	A	B	A	A	A	B	A	B
6041	3047877	87.347	4B	0	11	e-SNP		3047877	A	B	B	A	B	A	A	B	A	A	A	A	A	-	B	A	B	B	A	A	A	A	B	A	B	A	A	-	B	A	A	A	B	A	B	B	A	A	B	A	B
6042	wPt-3608	90.068	4B	0	11	DArT		wPt-3608	A	B	B	A	B	A	A	B	A	A	A	A	A	-	B	A	B	B	A	A	A	A	B	A	B	A	A	B	B	A	A	A	B	A	B	B	A	A	B	A	B
6043	3616750	95.847	4B	0	11	e-SNP		3616750(2)	A	B	A	B	B	A	A	B	A	A	A	A	A	-	A	A	B	B	A	A	A	A	B	A	B	A	-	B	B	A	A	-	B	A	B	B	A	A	B	A	B
6045	3046487	100.739	4B	0	11	SNP		3046487(2)	A	B	A	-	A	A	A	B	A	A	A	-	A	-	A	A	B	B	A	A	A	A	B	A	B	A	B	B	B	A	A	A	B	A	B	A	A	A	B	A	B
6047	4341828	104.442	4B	0	11	e-SNP		4341828(14)	A	B	A	B	A	A	B	B	A	A	A	A	A	-	-	A	B	B	A	B	A	A	B	A	B	A	B	B	B	A	A	A	B	A	B	A	A	A	B	A	B
6061	4356208	106.995	4B	0	11	e-SNP		4356208(8)	A	B	A	B	B	A	B	B	A	A	A	A	A	-	A	A	B	B	A	B	A	A	B	A	B	A	B	B	B	A	A	A	B	A	B	B	A	A	B	A	B
6069	4220948	108.164	4B	0	11	e-SNP		4220948(2)	A	B	A	B	B	A	B	B	A	A	A	A	A	-	B	A	B	B	A	B	A	A	B	A	B	A	B	B	B	A	A	A	B	A	B	B	A	A	B	A	B
6071	3041031	108.782	4B	0	11	SNP		3041031	A	B	A	-	B	A	B	B	A	A	A	A	A	-	B	A	B	B	A	-	A	A	B	A	B	A	B	B	B	A	A	A	B	A	B	B	A	A	B	A	B
6072	wPt-8292	109.287	4B	0	11	DArT		wPt-8292(3)	A	B	A	A	B	A	B	B	A	A	A	A	A	B	B	A	B	B	A	B	A	A	B	A	B	A	B	B	B	A	A	A	B	A	B	B	A	A	B	A	B
6075	4216899	112.663	4B	0	11	e-SNP		4216899(8)	A	B	A	A	B	A	B	B	A	A	A	A	A	-	A	A	B	B	A	B	A	A	B	A	B	A	B	B	B	A	A	A	B	A	B	B	A	A	B	A	B
6083	4218507	117.703	4B	0	11	e-SNP		4218507(2)	A	B	A	A	B	A	B	B	A	A	A	A	A	-	B	A	B	B	A	B	A	A	B	A	B	A	B	B	B	A	A	A	A	A	A	B	A	A	B	A	B
6085	4347217	118.973	4B	0	11	e-SNP		4347217(2)	A	B	A	B	B	A	B	B	A	A	A	A	A	-	B	A	B	B	A	B	A	A	B	A	B	A	B	B	B	A	A	A	A	A	A	B	A	A	B	A	B
6087	3606097	122.823	4B	0	11	e-SNP		3606097(15)	A	B	A	B	A	A	B	B	A	A	A	A	A	-	A	A	B	B	A	B	A	A	B	A	B	A	B	B	B	A	A	A	A	A	A	A	A	A	B	A	B
6102	4364008	0	5B	1	12	e-SNP	*******	4364008[6]	-	A	B	A	B	B	B	B	B	A	A	A	A	-	A	A	A	A	A	A	A	A	A	A	A	A	A	B	A	A	A	-	A	A	A	B	A	A	A	A	A
6103	4353104	4.994	5B	5	12	e-SNP	*******	4353104(5)[6]	B	A	B	A	B	B	B	B	B	A	A	A	A	-	A	A	A	A	A	A	A	A	A	A	A	A	A	B	A	A	A	B	A	A	A	B	A	B	A	A	A
6108	4348174	6.14	5B	16	12	e-SNP	*******	4348174(16)[6]	B	A	B	A	B	B	B	B	B	A	A	A	A	-	B	A	A	A	A	A	A	A	A	A	A	A	A	B	A	A	-	B	A	A	A	B	A	B	A	A	A
6124	4347018	9.9	5B	13	12	e-SNP	*******	4347018(13)[6]	B	A	B	A	A	B	B	B	B	A	A	A	A	-	B	A	A	A	A	A	A	A	A	A	A	A	A	B	A	A	A	B	A	A	A	A	A	B	A	A	A
6137	tPt-513853	11.766	5B	11	12	DArT	*******	tPt-513853(11)[6]	B	A	B	A	-	-	B	B	B	A	A	A	A	A	A	A	A	A	A	A	A	A	A	A	A	A	A	B	A	A	A	B	A	A	A	A	A	B	A	A	A
6148	4343373	15.289	5B	1	12	e-SNP	*******	4343373[6]	B	A	B	A	A	B	B	B	B	A	A	A	A	-	A	A	A	A	-	A	A	A	A	A	A	A	A	B	A	A	A	B	A	A	A	A	-	B	A	A	A
6149	3047332	21.797	5B	1	12	e-SNP	*****	3047332[4]	B	A	B	A	A	B	B	B	B	A	A	A	A	-	A	A	A	A	A	A	-	B	A	A	-	B	B	B	A	A	A	B	-	A	A	A	A	B	A	A	A
6150	wPt-6971	37.15	5B	0	12	DArT		wPt-6971(26)	B	A	B	A	-	B	B	B	B	A	A	A	A	A	A	B	B	A	A	A	B	B	B	A	B	B	B	B	A	A	A	B	B	A	B	A	A	B	A	A	A
6176	4339564	41.656	5B	0	12	e-SNP		4339564(7)	B	A	B	A	A	-	B	B	B	A	A	A	A	-	-	B	B	A	A	A	B	B	B	A	B	B	B	B	A	A	A	B	B	A	B	A	A	B	A	A	A
6183	4349234	44.739	5B	0	12	e-SNP		4349234(6)	B	A	B	A	A	A	B	B	B	A	A	A	A	-	A	B	B	A	A	A	B	B	B	A	B	B	B	B	A	A	A	B	B	B	B	A	A	B	A	A	B
6189	4348919	46.268	5B	0	12	e-SNP		4348919(9)	B	A	B	A	A	A	B	B	B	A	A	A	A	-	B	B	B	A	A	A	B	B	B	A	B	B	B	B	A	A	A	B	B	B	B	A	A	B	A	A	B
6198	wPt-0927	50.661	5B	0	12	DArT		wPt-0927(21)	B	A	B	A	B	A	B	B	B	A	A	A	A	-	B	B	B	A	A	A	B	B	B	A	B	B	B	B	A	A	A	B	B	B	B	B	A	B	A	A	A
6219	3621044	51.785	5B	0	12	e-SNP		3621044(2)	B	A	B	A	B	A	B	B	B	A	A	A	A	-	-	B	B	A	A	A	B	B	B	A	B	B	B	B	A	A	A	B	B	A	B	B	A	B	A	A	A
6221	4370506	88.42	5B	0	12	SNP		4370506	A	A	A	A	-	A	A	-	A	-	A	-	A	-	B	B	B	A	-	-	B	B	B	B	A	A	B	-	A	B	-	A	-	A	A	B	A	B	-	A	B
6222	wmc537	91.277	5B	0	12	DArT	*	wmc537	A	A	A	A	A	A	A	A	A	A	A	A	A	A	B	B	B	-	-	A	B	B	B	B	A	A	B	B	A	B	A	A	A	A	A	B	A	B	A	A	B
6223	wms499	93.571	5B	0	12	DArT	*	wms499	A	A	A	A	A	A	A	A	A	A	A	A	A	A	B	B	B	A	B	A	B	B	B	B	A	A	B	B	A	B	-	A	A	A	A	B	A	B	A	A	B
6224	wPt-5514	95.82	5B	1	12	DArT	**	wPt-5514[1]	A	A	A	A	A	A	A	A	A	A	A	A	A	A	A	-	B	A	B	A	B	B	B	B	A	A	B	B	A	B	A	A	A	A	A	B	A	B	-	A	B
6225	4211483	102.602	5B	2	12	SNP	**	4211483(2)[1]	A	A	A	A	A	-	A	A	A	-	A	A	A	-	A	B	-	A	B	A	B	B	B	B	A	A	B	B	A	B	-	A	A	A	A	A	A	B	A	-	B
6227	4342500	108.7	5B	2	12	e-SNP	**	4342500(2)[1]	-	-	A	-	A	B	-	A	B	A	A	A	B	-	A	B	B	-	B	A	B	B	-	B	A	A	B	B	A	B	A	A	A	A	A	A	A	B	A	A	B
6229	4221418	115.026	5B	0	12	e-SNP		4221418(3)	B	B	A	B	B	B	B	A	B	A	A	A	B	-	B	B	B	A	B	A	B	B	B	B	A	A	B	B	A	B	A	A	A	A	A	B	A	B	A	A	B
6232	3611631	116.239	5B	0	12	e-SNP		3611631(8)	B	B	A	B	B	B	B	A	B	A	A	A	B	-	-	B	B	A	B	A	B	B	B	B	A	A	B	B	A	B	A	A	A	A	A	B	A	B	A	A	B
6240	4362002	119.029	5B	0	12	e-SNP		4362002	A	B	-	B	B	B	B	A	B	-	A	A	B	-	B	B	B	A	B	A	B	B	B	B	A	A	B	B	A	B	-	A	A	A	A	B	A	B	A	A	B
6241	wPt-7167	121.863	5B	0	12	DArT		wPt-7167(11)	-	B	A	B	-	B	B	A	B	-	A	A	B	A	B	B	B	A	B	A	B	B	B	B	A	A	B	B	A	B	A	A	A	A	A	B	A	B	A	A	B
6252	4344707	127.71	5B	0	12	e-SNP		4344707(2)	A	B	A	A	B	B	-	A	B	B	A	A	B	-	B	A	B	A	B	A	B	B	B	B	A	A	B	B	A	B	A	A	A	A	A	-	A	B	B	A	B
6254	4360073	129.16	5B	0	12	e-SNP		4360073	A	B	A	A	A	B	B	A	B	B	A	A	B	-	B	A	B	A	B	A	B	B	B	B	A	A	B	B	A	B	A	A	A	A	A	A	A	B	B	A	B
6255	4351329	130.351	5B	0	12	e-SNP		4351329(2)	A	B	A	A	A	B	B	A	B	B	A	A	B	-	A	A	B	A	B	A	B	B	B	B	A	A	B	B	A	B	A	A	A	A	A	A	A	B	B	A	B
6257	4355750	134.744	5B	0	12	e-SNP		4355750(2)	A	B	A	A	A	B	B	A	B	B	B	A	B	-	A	A	B	A	B	-	B	B	B	B	A	A	B	B	A	B	A	-	A	A	A	A	A	B	B	A	B
6259	4341777	137.635	5B	15	12	e-SNP	**	4341777(15)[1]	A	B	A	A	A	B	B	A	B	B	B	A	B	-	A	A	B	A	B	A	B	B	B	B	A	A	B	B	A	B	A	A	A	A	A	A	A	B	B	A	B
6274	4213122	141.011	5B	0	12	e-SNP		4213122(7)	A	B	A	A	B	B	B	A	B	B	B	A	B	-	-	A	B	A	B	A	B	B	B	B	A	A	B	B	A	B	A	A	A	A	A	B	A	B	B	A	B
6281	wms335	148.677	5B	0	12	DArT		wms335	A	B	A	A	B	B	B	A	B	B	B	A	B	A	A	A	B	-	-	A	B	B	B	B	A	-	B	-	A	B	A	A	A	A	A	B	A	B	-	-	B
6282	gdm147	151.208	5B	1	12	DArT	**	gdm147[1]	A	B	A	A	B	B	B	A	B	B	B	A	B	A	A	A	B	A	B	A	B	B	B	B	A	A	B	B	A	B	A	A	A	A	A	B	A	B	B	A	B
6284	3615093	155.714	5B	0	12	e-SNP		3615093(8)	-	B	-	-	B	B	B	A	B	B	B	A	B	-	B	A	B	-	B	A	B	B	B	B	-	A	B	B	A	B	-	-	A	A	A	B	A	B	B	A	B
6291	3615618	157.963	5B	0	12	e-SNP		3615618(19)	A	B	A	A	B	B	B	A	B	B	B	A	B	-	B	A	B	A	B	A	B	B	B	B	A	A	B	B	A	B	A	A	A	A	A	B	A	B	B	A	B
6310	3604287	159.154	5B	0	12	e-SNP	*	3604287(35)	A	B	A	A	B	B	B	A	B	B	B	A	B	-	B	A	B	A	B	A	B	B	B	B	A	A	B	B	A	B	A	A	A	A	A	B	A	B	B	A	B
6345	4361478	164.637	5B	1	12	e-SNP	****	4361478[3]	A	-	A	A	-	A	-	A	-	-	A	A	-	-	B	A	B	A	B	A	B	B	B	B	A	A	B	B	A	B	A	A	A	A	A	B	A	B	B	A	B
6346	3605154	169.869	5B	1	12	e-SNP	**	3605154[1]	A	-	A	A	-	A	A	A	-	A	A	A	A	-	B	A	B	A	B	A	B	B	B	B	-	A	B	B	-	B	A	A	A	A	A	B	A	B	B	A	B
6347	wPt-4996	176.058	5B	6	12	DArT	******	wPt-4996(6)[5]	A	A	A	A	A	A	A	A	A	A	A	A	A	A	-	A	B	A	B	A	B	B	B	B	A	A	B	B	A	B	A	A	A	A	A	B	A	B	B	A	B
6353	tPt-0228	185.145	5B	2	12	DArT	**	tPt-0228(2)[1]	A	B	A	A	B	B	B	A	-	B	-	A	B	A	B	A	B	A	B	A	B	B	-	-	A	A	-	B	A	B	A	A	A	A	A	B	A	-	B	A	-
6355	4363474	189.652	5B	0	12	e-SNP		4363474(13)	A	B	A	A	B	B	B	A	A	B	A	A	B	-	B	A	B	A	B	A	B	B	B	B	A	A	B	B	A	B	A	A	A	A	A	B	A	B	B	A	B
6368	4217788	192.047	5B	0	12	e-SNP	*	4217788(3)	A	B	A	A	B	B	B	A	A	B	A	A	B	-	B	A	B	A	B	A	B	B	B	B	A	A	B	B	A	B	A	A	A	A	A	B	A	B	B	A	B
6379	3614422	194.51	5B	0	12	SNP		3614422(15)	A	B	A	A	B	B	B	A	B	B	B	A	B	-	B	A	B	A	B	A	B	B	B	B	A	A	B	B	A	B	A	A	A	A	A	B	A	B	B	A	B
6386	4213464	195.712	5B	0	12	e-SNP		4213464(6)	A	B	A	A	B	B	B	A	B	B	A	A	B	-	B	A	B	A	B	A	B	B	B	B	A	A	B	B	A	B	A	A	A	A	A	B	A	B	B	A	B
6392	4352018	198.118	5B	0	12	e-SNP	*	4352018(6)	A	B	A	A	A	B	B	A	B	B	A	A	B	-	B	A	B	A	B	A	B	B	B	B	A	A	B	B	A	B	A	A	A	A	A	A	A	B	B	A	B
6398	4352894	198.534	5B	0	12	e-SNP	*	4352894	A	B	A	A	A	B	B	A	-	B	-	A	B	-	B	A	B	A	B	A	B	B	B	B	A	A	B	B	A	B	-	A	A	A	A	A	A	B	B	A	B
6399	3604102	199.343	5B	0	12	e-SNP	*	3604102(6)	A	B	A	A	A	B	B	A	B	B	B	A	B	-	B	A	B	A	B	A	B	B	B	B	A	A	B	B	A	B	A	A	A	A	A	A	A	B	B	A	B
6405	4364935	200.591	5B	0	12	e-SNP	*	4364935(6)	A	B	A	A	A	B	B	A	B	B	B	A	B	-	A	A	B	A	B	A	B	B	B	B	A	A	B	B	A	B	A	A	A	A	A	A	A	B	B	A	B
6411	4201594	201.804	5B	1	12	e-SNP	**	4201594[1]	A	B	A	A	A	B	B	A	B	B	A	A	B	-	A	A	B	A	B	A	B	B	B	B	A	A	B	B	A	B	A	A	A	A	A	A	A	B	B	A	B
6412	4348679	203.041	5B	2	12	e-SNP	**	4348679(2)[1]	A	B	A	A	A	B	B	A	A	B	A	A	B	-	A	A	B	A	B	A	B	B	B	B	A	A	-	B	A	B	A	A	A	A	A	A	A	B	B	A	B
6414	4356125	204.266	5B	5	12	e-SNP	***	4356125(5)[2]	A	B	A	A	A	B	B	A	A	B	A	A	B	-	A	A	B	A	B	A	B	B	B	B	A	A	B	B	A	B	A	A	A	A	A	A	A	B	B	A	B
6419	4354930	206.683	5B	10	12	e-SNP	**	4354930(10)[1]	A	B	A	A	A	B	B	A	A	B	A	A	B	-	A	A	B	A	B	A	B	B	B	B	A	A	B	B	A	B	A	A	A	A	A	-	A	B	B	A	B
6429	4358998	209.09	5B	2	12	e-SNP	**	4358998(2)[1]	A	B	A	A	A	B	B	A	A	B	A	A	B	-	A	A	B	A	B	A	B	B	B	B	A	A	A	B	A	B	A	A	A	A	A	A	A	B	B	-	B
6431	3611812	221.412	5B	0	12	e-SNP		3611812(2)	B	B	B	A	A	B	B	A	A	B	A	A	B	-	A	A	B	A	B	A	A	A	B	B	A	B	A	B	A	B	A	A	A	A	A	A	A	B	B	A	B
6433	3044568	224.957	5B	0	12	SNP		3044568	B	B	B	A	A	B	B	A	A	B	A	A	B	-	A	A	B	A	B	A	A	A	B	B	A	B	A	B	A	B	A	A	A	A	A	A	A	B	B	A	B
6434	3603563	230.428	5B	0	12	e-SNP		3603563(15)	B	B	B	A	B	B	B	A	A	B	A	A	B	-	B	A	B	A	B	A	A	A	B	B	A	B	A	B	A	B	A	A	A	A	A	B	A	B	B	A	B
6453	3046539	237.211	5B	0	12	SNP		3046539(11)	B	B	B	A	B	A	A	A	A	B	A	A	B	-	B	A	B	A	B	A	A	A	B	B	A	B	A	B	A	B	A	-	A	A	A	B	A	B	B	-	B
6460	wPt-7240	239.46	5B	0	12	DArT		wPt-7240	B	B	B	A	B	A	A	A	-	B	A	A	B	B	B	A	B	A	B	A	A	A	B	B	A	B	A	B	A	B	A	A	A	A	A	B	A	B	B	B	B
6461	wPt-1432	240.584	5B	0	12	DArT		wPt-1432	B	B	B	A	B	A	A	A	A	B	A	A	B	B	B	A	B	A	B	A	A	A	B	B	A	B	A	B	A	B	A	A	A	A	A	B	A	B	B	B	A
6462	3048125	243.328	5B	0	12	e-SNP		3048125(12)	B	B	B	A	B	A	A	A	A	B	A	A	B	-	B	A	B	A	B	A	A	A	B	B	A	B	A	B	A	B	A	A	A	A	A	B	A	B	B	B	A
6474	3043878	245.396	5B	0	12	SNP		3043878	B	B	B	A	A	A	-	A	A	B	A	A	B	-	B	A	B	A	B	A	A	A	B	B	A	B	A	B	A	B	A	-	A	A	A	-	A	B	B	B	A
6475	3622058	247.33	5B	0	12	e-SNP		3622058(19)	B	B	B	A	A	A	A	A	A	B	A	A	B	-	A	A	B	A	B	A	A	A	B	B	A	B	A	B	A	B	A	A	A	A	A	A	A	B	B	B	A
6494	4349768	248.499	5B	0	12	e-SNP		4349768	B	B	B	A	A	A	A	A	A	B	A	A	B	-	A	A	B	A	B	A	A	A	B	B	A	B	A	B	A	B	A	A	A	A	A	A	A	-	B	B	A
6495	wPt-0882	0	6B	0	13	DArT		wPt-0882(5)	B	B	A	A	A	A	A	A	A	A	A	B	B	B	B	B	A	A	A	B	A	A	B	A	B	A	A	B	B	B	B	B	A	A	A	B	A	B	A	A	B
6500	wPt-6585	1.45	6B	0	13	DArT		wPt-6585(2)	-	B	A	A	A	A	A	A	A	A	A	B	B	B	B	B	B	A	A	B	A	A	B	A	B	A	A	B	B	B	B	-	A	A	A	B	A	B	A	A	B
6502	wPt-8894	4.521	6B	0	13	DArT		wPt-8894	B	B	B	A	A	A	A	A	-	A	-	B	B	B	B	B	B	A	A	B	A	A	B	A	B	A	A	B	B	-	B	B	A	A	A	B	A	B	A	A	B
6503	tPt-7399	6.106	6B	0	13	DArT		tPt-7399	B	B	-	A	A	-	A	A	A	A	A	B	B	B	B	B	B	-	A	B	A	A	B	A	B	A	A	B	B	B	B	B	A	A	-	B	A	B	A	A	B
6504	4203781	14.002	6B	0	13	e-SNP		4203781(4)	B	B	A	A	B	A	A	A	A	A	A	B	B	-	B	B	B	A	A	B	A	A	B	A	B	A	A	B	B	B	B	B	A	A	A	B	A	B	A	A	B
6510	4367907	14.766	6B	0	13	SNP		4367907(3)	B	B	-	A	B	A	A	A	A	A	A	B	B	-	-	B	B	A	A	B	A	A	B	A	B	A	A	B	B	B	B	B	A	A	A	B	A	B	A	A	B
6511	3613447	15.452	6B	0	13	e-SNP		3613447(4)	B	B	A	A	B	A	A	A	A	A	A	B	B	-	A	B	B	A	A	B	A	A	B	A	B	A	A	B	B	B	B	B	A	A	A	B	A	B	A	A	B
6515	4341713	16.947	6B	0	13	e-SNP		4341713(13)	B	B	A	A	B	A	A	A	A	A	A	B	B	-	A	B	A	A	A	B	A	A	B	A	B	A	A	B	B	B	B	B	A	A	A	B	A	B	A	A	B
6528	3041157	18.07	6B	0	13	e-SNP		3041157(10)	B	B	A	A	B	A	A	A	A	A	A	B	B	-	B	B	A	A	A	B	A	A	B	A	B	A	A	B	B	-	B	B	A	A	A	B	A	B	A	A	B
6538	3618116	20.387	6B	0	13	SNP		3618116	B	B	A	A	A	A	A	A	A	A	A	B	B	-	-	B	A	A	A	B	A	A	B	A	B	A	A	B	B	B	B	B	A	A	A	A	A	B	A	A	B
6539	4365141	21.578	6B	0	13	e-SNP		4365141(4)	B	B	A	A	A	A	A	A	A	A	A	B	B	-	B	B	B	A	A	B	A	A	B	A	B	A	A	B	B	B	B	B	A	A	A	A	A	B	A	A	B
6543	4212207	22.769	6B	0	13	e-SNP		4212207	B	B	B	A	A	A	A	A	A	A	A	B	B	-	B	B	B	A	A	B	A	A	B	A	B	A	A	B	B	B	B	B	A	A	A	A	A	B	A	A	B
6544	4354282	23.915	6B	0	13	e-SNP		4354282(4)	B	B	B	A	A	A	A	A	-	A	A	B	B	-	A	B	B	A	A	B	A	A	B	A	B	A	A	B	B	B	B	B	A	A	A	A	A	B	A	A	B
6548	4208471	40.248	6B	1	13	SNP	**	4208471[1]	B	B	B	A	A	B	A	A	A	A	A	B	B	-	A	B	B	A	A	B	A	A	-	A	B	A	A	-	A	B	B	A	A	A	A	-	A	B	B	B	-
6549	3620374	43.274	6B	8	13	e-SNP	****	3620374(8)[3]	B	B	B	A	A	B	A	A	A	A	A	B	A	-	A	B	B	B	A	B	A	A	A	A	B	A	A	-	A	B	B	A	A	A	A	A	A	B	B	B	A
6557	4362957	48.347	6B	0	13	e-SNP	*	4362957	B	B	B	A	A	-	A	A	A	A	A	B	A	-	A	B	-	B	A	B	A	A	-	A	B	A	A	B	A	B	B	A	A	A	A	A	A	B	B	B	-
6558	3612994	53.047	6B	0	13	e-SNP		3612994(3)	B	B	B	A	B	B	A	A	A	A	A	B	-	-	B	B	B	-	A	B	A	A	B	A	B	A	A	B	A	B	B	A	A	A	A	B	A	B	B	B	B
6561	4213754	59.532	6B	0	13	e-SNP		4213754	-	-	-	A	B	-	-	A	A	A	A	-	A	-	A	B	B	B	A	B	A	A	-	A	B	A	A	B	A	B	B	A	A	A	A	B	A	B	B	B	B
6562	4343646	60.926	6B	0	13	e-SNP		4343646(8)	B	B	B	A	B	B	B	A	B	A	A	B	A	-	A	B	B	B	A	B	A	A	B	A	B	A	A	B	A	B	B	A	A	A	A	B	A	B	B	B	B
6570	4350425	62.117	6B	0	13	e-SNP		4350425(7)	B	B	B	A	B	B	B	A	B	A	A	B	A	-	B	B	B	B	A	B	A	A	B	A	B	A	A	B	A	B	B	A	A	A	A	B	A	B	B	B	B
6577	4349625	64.658	6B	0	13	e-SNP		4349625	B	B	B	A	B	-	B	A	B	A	A	B	A	-	A	B	B	B	A	B	A	A	B	A	B	A	A	B	A	B	-	A	A	A	A	A	A	B	B	B	B
6578	3617246	65.861	6B	0	13	SNP		3617246	B	B	B	A	B	B	B	A	B	A	A	B	A	-	B	B	B	B	A	B	A	A	B	A	B	A	A	B	A	B	B	A	A	A	A	A	A	B	B	B	B
6579	4363224	67.153	6B	0	13	e-SNP		4363224	B	-	B	A	A	B	B	A	B	A	A	B	A	-	B	B	B	B	A	B	A	A	B	A	B	A	A	B	A	B	B	A	A	A	A	A	A	B	B	B	B
6580	3043321	68.378	6B	0	13	SNP		3043321	B	B	B	A	A	B	B	A	B	A	A	B	B	-	B	B	B	B	A	B	A	A	B	A	B	A	A	B	A	B	B	A	A	A	A	A	A	B	B	B	B
6581	4348115	69.615	6B	0	13	SNP		4348115	B	B	B	A	A	B	B	A	B	A	-	B	B	-	A	B	B	B	A	B	A	A	B	-	B	A	A	B	-	B	B	A	A	-	A	-	A	B	B	B	B
6582	4340518	70.873	6B	0	13	e-SNP		4340518(3)	B	B	B	A	A	B	B	A	B	A	A	B	A	-	A	B	B	B	A	B	A	A	B	A	B	A	A	B	A	B	B	A	A	A	A	A	A	B	B	B	B
6585	wPt-1241	74.441	6B	0	13	DArT		wPt-1241(2)	B	B	B	A	A	B	B	A	B	A	A	B	A	A	A	B	B	B	A	B	A	A	B	A	B	A	A	B	A	B	B	A	A	A	A	A	A	B	B	B	B
6587	tPt-513063	78.948	6B	0	13	DArT		tPt-513063(7)	B	B	B	A	A	B	B	A	B	A	A	B	A	A	A	B	B	B	A	A	B	B	B	A	B	A	A	B	A	B	B	A	A	A	A	A	A	B	B	B	B
6603	3043376	83.942	6B	0	13	SNP		3043376(13)	B	B	B	A	A	B	B	A	B	A	A	B	A	-	B	B	B	B	A	A	B	B	B	A	B	A	A	B	A	B	B	A	A	A	A	A	A	B	B	B	B
6607	4350344	85.189	6B	0	13	e-SNP		4350344(6)	B	B	B	A	B	B	B	A	B	A	A	B	A	-	B	B	B	B	A	A	B	B	B	A	B	A	A	B	A	B	B	A	A	A	A	A	A	B	B	B	B
6613	4340362	88.994	6B	0	13	e-SNP		4340362	-	B	B	A	B	B	-	A	B	A	A	B	A	-	A	B	B	B	A	A	A	A	B	A	B	A	A	B	A	B	B	A	A	A	A	A	A	B	B	B	B
6614	4372927	90.23	6B	0	13	e-SNP		4372927(5)	B	B	-	A	B	B	B	A	-	A	A	B	A	-	A	B	B	B	A	A	A	A	B	A	B	A	A	B	A	B	B	A	A	A	A	B	A	-	B	B	B
6619	4357005	93.911	6B	0	13	e-SNP		4357005(9)	B	B	B	A	B	B	B	A	B	A	A	B	A	-	B	B	B	B	A	A	B	B	B	A	B	A	A	B	A	B	B	A	A	A	A	B	A	B	B	B	B
6628	3620975	96.87	6B	0	13	e-SNP		3620975	B	B	B	A	B	B	B	A	B	A	A	B	A	-	B	B	A	B	A	A	B	B	B	A	B	A	A	B	A	B	B	A	A	A	A	-	A	-	B	B	B
6629	3605731	107.64	6B	0	13	e-SNP		3605731	B	B	B	A	B	B	B	A	B	A	A	B	A	-	B	A	A	-	A	A	B	B	B	A	B	A	A	B	A	A	A	A	A	A	-	B	A	A	B	A	B
6630	3619273	110.61	6B	0	13	e-SNP		3619273	B	B	B	-	B	B	B	A	B	-	A	B	A	-	B	A	A	A	A	-	B	B	B	A	B	-	A	B	A	-	A	A	A	A	A	B	A	-	B	A	B
6631	3605439	112.926	6B	40	13	e-SNP	***	3605439(40)[2]	B	B	B	A	B	B	B	A	B	A	A	B	A	-	B	A	A	A	A	A	B	B	B	A	B	A	A	B	A	A	A	A	A	A	A	B	A	A	B	A	B
6671	4204618	115.31	6B	1	13	e-SNP	***	4204618[2]	B	B	B	A	B	B	B	A	B	A	A	B	A	-	B	A	A	A	A	A	B	B	B	A	B	A	A	B	A	A	A	A	A	A	A	A	A	A	B	A	B
6672	4353164	117.424	6B	44	13	e-SNP	****	4353164(44)[3]	-	-	B	A	A	B	-	A	B	A	A	B	A	-	B	-	A	-	A	A	B	B	B	-	B	A	A	B	A	-	A	A	A	A	A	A	A	A	B	-	-
6716	wPt-9195	119.672	6B	30	13	DArT	****	wPt-9195(30)[3]	B	B	B	A	A	B	B	A	B	A	A	B	A	A	A	A	A	A	A	A	B	B	B	A	B	A	A	B	A	A	A	A	A	A	A	A	A	A	B	A	B
6746	3606864	122.112	6B	72	13	e-SNP	****	3606864(72)[3]	B	B	B	A	A	B	B	A	B	A	A	B	A	-	A	A	A	A	A	A	B	B	B	A	B	A	A	B	A	A	A	A	A	A	A	A	A	A	B	A	B
6818	3615384	123.349	6B	3	13	e-SNP	***	3615384(3)[2]	B	B	B	A	B	B	B	A	B	B	A	B	A	-	A	A	A	A	A	A	B	B	B	A	B	A	A	B	A	A	A	A	A	A	A	B	A	A	-	A	B
6821	4348266	125.89	6B	2	13	e-SNP	**	4348266(2)[1]	B	B	-	A	B	B	B	A	B	-	-	B	-	-	B	A	A	A	A	A	B	B	B	A	B	A	A	B	A	A	A	A	A	A	A	B	-	A	B	-	B
6826	3040595	128.251	6B	0	13	SNP	*	3040595(6)	B	B	B	B	B	B	B	A	B	B	B	B	B	-	B	A	A	A	A	A	B	B	B	A	B	A	A	B	A	A	A	A	A	A	A	B	A	A	B	A	B
6851	3618084	130.737	6B	27	13	SNP	**	3618084(27)[1]	B	B	B	B	A	B	B	A	B	B	B	B	B	-	B	A	A	A	A	A	B	B	B	A	B	A	A	B	A	A	A	A	A	A	A	A	A	A	B	A	B
6858	3612314	131.928	6B	16	13	e-SNP	**	3612314(16)[1]	B	B	B	B	A	B	B	A	B	B	B	B	B	-	A	A	A	A	A	A	B	B	B	A	B	A	A	B	A	A	A	A	A	A	A	A	A	A	B	A	B
6872	4365364	135.428	6B	1	13	e-SNP	**	4365364[1]	B	B	B	B	B	B	B	A	B	B	A	B	B	-	A	A	A	A	A	A	B	B	B	A	B	A	A	B	A	A	A	A	A	A	A	B	A	A	B	A	B
6873	3624670	136.664	6B	0	13	e-SNP	*	3624670(21)	B	B	B	B	B	B	B	A	B	B	B	B	B	-	A	A	A	A	A	A	B	B	B	A	B	A	A	B	A	A	A	A	A	A	A	B	A	A	B	A	B
6894	wmc168.2	162.668	6B	0	13	DArT		wmc168.2	B	B	B	B	B	B	B	B	B	B	B	B	B	A	A	B	B	B	-	A	B	B	B	A	B	A	A	A	A	B	A	A	B	A	B	B	A	B	B	A	B
6895	4351594	166.134	6B	0	13	e-SNP		4351594(5)	B	B	B	B	A	B	B	B	B	B	B	B	B	-	A	B	B	B	A	A	B	B	B	A	B	A	A	A	A	B	A	A	B	A	B	A	A	B	B	A	B
6900	4215743	167.28	6B	0	13	e-SNP		4215743(4)	B	B	A	B	A	B	B	B	B	B	B	B	B	-	A	B	B	B	A	A	B	B	B	A	B	A	A	A	A	B	A	A	B	A	B	A	A	B	B	A	B
6904	4218970	174.395	6B	0	13	e-SNP		4218970(12)	B	B	A	A	A	B	B	B	B	A	A	B	B	-	A	B	B	B	A	A	B	B	B	A	B	A	A	A	A	B	A	B	B	A	B	A	A	B	B	A	B
6916	4205216	175.575	6B	0	13	e-SNP		4205216	B	B	A	A	A	B	B	B	B	A	A	B	B	-	A	B	B	B	A	A	B	B	-	A	B	A	A	A	A	-	A	B	B	A	B	A	A	B	B	A	-
6917	4363946	176.733	6B	0	13	e-SNP	*	4363946	B	B	B	A	A	B	B	B	B	A	A	B	B	-	A	B	B	B	A	A	B	B	B	A	B	A	A	A	A	B	-	B	B	A	B	A	A	B	B	A	B
6918	3046680	177.935	6B	0	13	e-SNP		3046680(6)	-	B	B	A	A	B	B	B	B	A	A	B	B	-	A	B	B	B	A	A	B	B	B	A	B	A	A	A	A	B	A	B	B	A	B	A	A	B	B	A	B
6924	4204229	179.138	6B	0	13	e-SNP		4204229(2)	B	B	B	A	A	B	B	B	B	A	A	B	B	-	B	B	B	B	A	A	B	B	B	A	B	A	A	A	A	B	A	B	B	A	B	A	A	B	B	A	B
6926	3613998	181.443	6B	0	13	e-SNP	*	3613998(7)	B	B	B	A	B	B	B	B	B	A	A	B	B	-	B	B	B	B	A	A	B	B	B	A	B	A	A	A	A	B	A	B	B	A	B	B	A	B	B	A	B
6933	4339698	182.712	6B	0	13	e-SNP		4339698	B	B	A	A	B	B	B	B	B	A	A	B	-	-	B	B	B	B	A	A	B	B	-	A	B	A	A	A	A	B	A	-	B	A	B	B	A	B	B	A	B
6934	3623515	183.904	6B	0	13	e-SNP		3623515(3)	B	B	A	A	B	B	B	B	B	A	A	B	B	-	A	B	B	B	A	A	B	B	B	A	B	A	A	A	A	B	A	B	B	A	B	B	A	B	B	A	B
6937	4345516	185.05	6B	0	13	e-SNP	*	4345516(9)	B	B	B	A	B	B	B	B	B	A	A	B	B	-	A	B	B	B	A	A	B	B	B	A	B	A	A	A	A	B	A	B	B	A	B	B	A	B	B	A	B
6946	tPt-9132	186.219	6B	0	13	DArT	*	tPt-9132	B	B	B	A	B	B	B	B	B	A	A	B	B	A	A	B	B	B	A	A	B	B	B	A	B	A	A	A	A	B	A	B	B	A	B	-	A	B	B	A	B
6947	4340285	189.64	6B	17	13	e-SNP	**	4340285(17)[1]	B	B	B	A	B	B	B	B	B	A	A	B	B	-	B	B	B	B	A	A	B	B	B	A	B	A	A	A	A	B	A	B	B	A	B	B	A	B	B	A	B
6964	4343383	190.786	6B	0	13	e-SNP	*	4343383	B	B	B	A	B	B	B	B	B	A	A	B	B	-	B	B	B	B	A	A	B	B	B	A	B	A	A	A	A	B	A	B	B	A	B	B	A	B	B	A	B
6965	3616238	191.966	6B	0	13	SNP		3616238	B	B	-	A	B	B	B	B	B	A	A	B	B	-	A	B	B	B	A	A	B	B	B	A	B	A	A	A	A	B	A	B	B	A	B	B	A	B	B	A	B
6966	3612703	195.85	6B	0	13	e-SNP	*	3612703	B	B	B	A	B	A	B	B	B	A	A	B	B	-	A	B	B	B	A	A	B	B	B	A	B	A	A	A	A	B	A	B	B	A	B	B	A	B	B	A	B
6967	4342935	201.185	6B	1	13	e-SNP	****	4342935[3]	B	B	B	-	B	A	B	B	B	A	B	B	B	-	A	B	B	B	A	A	B	B	B	A	A	A	-	-	B	B	A	B	B	A	B	B	-	B	B	-	B
6968	3604537	202.343	6B	0	13	e-SNP		3604537(11)	B	B	B	A	B	A	B	B	B	A	B	A	B	-	A	B	B	B	A	A	B	B	B	A	A	A	A	A	B	B	A	B	B	A	B	B	A	B	B	A	B
6979	4372645	203.5	6B	0	13	e-SNP		4372645(2)	B	B	B	A	-	A	B	B	B	A	B	A	B	-	A	B	B	B	A	A	B	B	B	A	A	A	A	A	B	B	A	B	B	A	B	A	A	B	B	A	B
6981	3606933	205.816	6B	0	13	e-SNP	*	3606933	B	B	B	A	B	A	B	B	B	A	B	A	B	-	B	B	B	B	-	A	B	B	B	A	A	A	A	A	B	B	A	B	B	A	B	B	A	B	B	A	B
6982	4351177	206.974	6B	0	13	e-SNP	*	4351177(3)	B	B	B	A	B	A	B	B	B	A	B	A	B	-	B	B	B	B	A	A	B	B	B	A	A	A	A	A	B	B	A	B	B	A	B	B	A	B	B	A	B
6985	3607345	208.12	6B	0	13	e-SNP	*	3607345	B	B	B	A	B	A	B	B	B	A	B	A	B	-	B	B	B	B	A	A	B	B	B	A	A	A	A	A	B	B	A	B	B	A	B	B	A	B	B	A	B
6986	4201804	209.278	6B	0	13	e-SNP		4201804(14)	B	B	B	A	B	A	B	B	A	A	B	A	B	-	B	B	B	B	A	A	B	B	B	A	A	A	A	A	B	B	A	B	B	A	B	B	A	B	B	A	B
7000	4218335	210.458	6B	0	13	e-SNP		4218335(7)	B	B	A	A	B	A	B	B	A	A	B	A	B	-	B	B	B	B	A	A	B	B	B	A	A	A	A	A	B	B	A	-	B	A	B	B	A	B	B	A	B
7007	3609792	211.671	6B	0	13	e-SNP		3609792(2)	B	B	A	A	A	A	B	B	A	A	B	A	B	-	B	B	B	B	A	A	B	B	B	A	A	A	A	A	B	B	A	B	B	A	B	B	A	B	B	A	B
7009	4349883	212.829	6B	0	13	e-SNP		4349883(5)	B	B	B	A	A	A	B	B	A	A	B	A	B	-	B	B	B	B	A	A	B	B	B	A	A	A	A	A	B	B	A	B	B	A	B	B	A	B	B	A	B
7014	3620910	215.303	6B	0	13	e-SNP		3620910(2)	B	B	B	A	A	A	B	B	-	A	B	A	B	-	A	B	B	B	A	A	B	B	B	A	A	A	A	A	B	B	A	B	B	A	B	A	A	B	B	A	B
7016	4204443	221.275	6B	0	13	e-SNP		4204443(5)	B	B	A	B	A	A	B	B	A	A	B	A	B	-	A	B	B	B	A	A	B	B	B	A	A	A	A	A	B	B	A	B	B	A	B	A	A	A	B	A	B
7021	4218941	223.647	6B	0	13	e-SNP		4218941	B	B	A	B	A	A	B	B	A	A	B	A	B	-	-	B	B	B	A	A	B	-	-	A	A	A	A	A	-	B	A	B	A	A	A	A	A	A	B	A	B
7022	4351791	224.85	6B	0	13	e-SNP		4351791(12)	B	B	A	B	A	A	B	B	A	A	B	A	B	-	A	B	B	B	A	A	B	B	B	A	A	A	A	A	B	B	A	B	A	A	A	A	A	A	B	A	B
7034	3040974	229.345	6B	0	13	e-SNP		3040974(2)	B	B	B	B	-	-	B	B	A	A	B	A	B	-	A	B	B	B	A	A	B	B	B	A	A	A	A	A	B	B	A	B	A	A	A	A	A	A	B	A	B
7036	4211967	232.371	6B	0	13	SNP		4211967	B	B	-	B	B	A	B	B	A	A	B	A	B	-	-	B	B	B	A	A	B	B	B	A	A	A	A	A	B	-	A	B	A	A	A	B	A	A	B	A	B
7041	4212127	234.89	6B	0	13	SNP		4212127(5)	B	B	-	B	B	A	B	B	A	A	B	A	B	-	-	B	B	B	A	A	B	B	B	A	A	A	A	A	B	B	A	B	A	A	A	B	A	A	B	A	B
7042	wPt-9930	236.25	6B	0	13	DArT		wPt-9930	B	B	B	B	B	A	B	B	A	A	B	A	B	A	A	B	B	B	A	A	B	B	B	A	A	A	A	A	B	B	A	B	A	A	A	B	A	A	B	A	B
7043	wPt-7443	245.303	6B	0	13	DArT		wPt-7443(4)	A	A	B	B	-	A	B	B	A	A	B	A	B	A	A	B	-	-	A	A	B	B	B	A	A	A	A	A	B	B	A	B	A	A	A	B	A	A	B	B	B
7047	wPt-5480	248.724	6B	0	13	DArT		wPt-5480(5)	A	A	B	B	B	A	B	B	A	-	B	A	B	A	A	A	B	B	A	A	B	B	B	A	A	A	A	A	B	B	A	B	A	A	A	B	A	A	B	B	A
7052	wPt-6116	250.973	6B	0	13	DArT		wPt-6116(13)	A	A	A	B	B	A	B	B	A	A	B	A	B	A	A	A	B	B	A	A	B	B	A	A	A	A	A	A	B	B	A	B	A	A	A	B	A	A	B	B	A
7065	4204529	252.794	6B	0	13	e-SNP		4204529(13)	A	A	A	B	B	A	B	B	A	A	B	A	B	-	A	A	B	B	A	A	B	B	-	A	A	A	A	A	B	B	A	B	A	A	A	B	A	A	B	B	A
7078	3609814	254.772	6B	0	13	e-SNP		3609814(15)	A	A	A	B	B	A	B	B	A	A	B	A	B	-	B	A	B	B	A	A	B	B	B	A	A	A	A	A	B	B	A	B	A	A	A	B	A	A	B	B	A
7093	4347214	255.997	6B	0	13	e-SNP		4347214(23)	A	A	B	B	B	A	B	B	A	A	B	A	B	-	B	A	B	B	A	A	B	B	B	A	A	A	A	A	B	B	A	B	A	A	A	B	A	A	B	B	A
7116	3047427	260.266	6B	0	13	SNP		3047427	A	A	-	B	A	A	B	B	A	A	B	A	B	-	-	A	B	-	A	A	-	B	B	A	A	A	A	A	B	B	A	B	A	A	A	B	A	A	B	B	A
7117	4217281	262.503	6B	0	13	e-SNP		4217281	A	A	A	B	A	A	B	-	A	A	B	A	B	-	A	A	B	B	A	A	B	B	B	A	A	A	A	A	B	B	A	-	A	A	A	A	A	A	B	-	A
7118	4354902	265.067	6B	0	13	e-SNP		4354902(6)	A	A	B	B	A	A	B	B	A	A	B	A	B	-	A	A	B	B	A	A	B	B	B	A	A	A	A	A	B	B	A	B	A	A	A	A	A	A	B	B	A
7124	4339311	267.586	6B	0	13	e-SNP		4339311(6)	A	A	B	B	B	A	B	B	A	A	B	A	B	-	A	A	B	B	A	A	B	B	B	A	A	A	A	A	B	B	A	B	A	A	A	B	A	A	B	B	A
7130	3604036	268.8	6B	0	13	e-SNP		3604036(4)	A	A	B	B	B	A	B	B	A	A	B	A	A	-	A	A	B	B	A	A	B	B	B	A	A	A	A	A	B	B	A	B	A	A	A	B	A	A	B	B	A
7134	3042789	270.092	6B	0	13	e-SNP		3042789(2)	A	A	A	B	B	A	B	-	A	A	B	A	A	-	A	A	B	-	A	A	B	B	B	A	A	A	A	A	B	B	A	B	A	A	A	B	A	A	B	B	A
7139	3047919	272.488	6B	0	13	SNP		3047919(6)	A	A	-	B	A	A	B	B	A	A	B	A	A	-	A	A	B	B	A	A	B	B	B	A	A	A	A	A	B	B	A	B	A	A	A	A	A	A	B	B	A
7142	3621605	273.645	6B	0	13	e-SNP		3621605	A	A	A	B	A	A	B	B	A	A	B	A	A	-	B	A	B	B	A	A	B	B	B	A	A	A	A	A	-	B	A	B	A	A	A	A	A	A	B	B	A
7143	3619897	274.836	6B	0	13	e-SNP		3619897(16)	A	A	A	B	A	A	B	B	A	A	B	A	B	-	B	A	B	B	A	A	B	B	B	A	A	A	A	A	B	B	A	B	A	A	A	A	A	A	B	B	A
7159	3603538	275.994	6B	0	13	e-SNP		3603538(55)	A	A	A	B	A	A	B	B	A	A	B	A	B	-	A	A	B	B	A	A	B	B	B	A	A	A	A	A	B	B	A	B	A	A	A	A	A	A	B	B	A
7214	3621873	277.185	6B	0	13	e-SNP	*	3621873(2)	A	A	A	-	A	A	A	-	A	A	-	A	-	-	A	A	B	B	A	A	B	B	B	A	A	A	A	A	B	B	A	B	A	A	A	A	A	A	B	B	A
7216	4202039	278.455	6B	0	13	e-SNP		4202039	A	A	A	-	A	A	A	B	A	A	B	A	B	-	B	A	B	B	A	A	B	B	B	A	A	A	A	A	-	B	A	B	A	A	A	A	A	A	B	B	A
7217	4370014	0	7B	0	14	SNP		4370014	A	B	B	B	A	B	A	B	A	B	B	A	B	-	A	B	A	A	A	A	A	A	B	A	A	A	A	A	B	A	B	B	B	B	B	A	A	A	B	A	A
7218	3621090	4.711	7B	0	14	SNP		3621090	A	B	B	B	A	B	A	B	A	A	B	A	B	-	A	B	A	A	A	A	A	A	B	A	A	A	A	A	B	A	B	B	B	B	B	A	A	A	B	A	A
7219	3043710	13.705	7B	0	14	SNP		3043710	A	B	B	B	A	-	-	B	A	A	B	A	B	-	B	B	A	A	A	A	A	A	B	B	A	B	A	A	B	A	-	-	B	B	B	A	B	A	B	A	A
7220	4360568	17.567	7B	0	14	e-SNP		4360568(8)	A	B	B	B	A	B	A	B	A	A	B	A	B	-	B	B	A	A	A	A	A	A	B	B	B	B	A	A	B	A	B	B	B	B	B	A	B	B	B	A	A
7228	4342108	18.758	7B	0	14	e-SNP		4342108(2)	A	B	B	B	A	B	A	B	A	A	B	A	B	-	A	B	A	A	A	A	A	A	B	B	B	B	A	A	B	A	B	B	B	B	B	A	B	B	B	A	A
7230	4355311	27.22	7B	0	14	e-SNP		4355311	A	A	B	B	A	A	A	B	A	A	B	A	B	-	A	B	A	A	A	A	A	A	B	B	B	B	A	A	B	A	B	B	B	B	B	A	B	B	A	A	A
7231	3041162	28.198	7B	0	14	SNP		3041162(2)	A	A	B	B	-	A	A	B	A	A	B	A	B	-	A	B	A	A	A	A	A	A	B	B	B	B	A	A	B	A	B	B	B	B	B	-	B	B	A	A	A
7233	4350658	29.58	7B	0	14	e-SNP		4350658(11)	A	A	B	B	B	A	A	B	A	A	B	A	B	-	A	B	A	A	A	A	A	A	B	B	B	B	A	A	B	A	B	B	B	B	B	B	B	B	A	A	A
7244	4348445	36.214	7B	0	14	e-SNP		4348445	A	A	B	B	B	-	A	B	A	A	B	A	B	-	A	B	A	A	A	A	A	A	B	B	B	B	A	A	B	A	B	B	B	B	B	B	B	B	A	A	A
7245	4342014	42.232	7B	0	14	e-SNP	*	4342014	A	B	B	B	-	B	A	B	B	B	B	A	B	-	-	B	A	A	A	-	A	A	B	B	B	B	-	-	B	A	B	A	B	B	B	-	B	B	A	A	-
7246	wPt-7318	44.841	7B	0	14	DArT	*	wPt-7318	A	B	B	B	-	B	A	B	B	B	B	A	B	B	B	B	A	A	A	A	A	A	B	B	B	B	A	A	B	A	B	-	B	B	B	B	B	B	A	A	A
7247	4206557	48.42	7B	1	14	SNP	**	4206557[1]	A	B	B	B	B	B	A	B	B	B	B	A	-	-	B	B	A	A	A	A	A	A	-	B	B	B	A	-	B	A	B	-	-	B	B	B	B	B	A	-	-
7248	4347642	49.634	7B	4	14	e-SNP	**	4347642(4)[1]	A	B	B	B	B	B	A	B	B	B	B	A	B	-	A	B	A	A	A	A	A	A	B	B	B	B	A	A	B	A	B	A	B	B	B	B	B	B	A	A	A
7252	4348586	54.446	7B	0	14	e-SNP		4348586(4)	A	A	B	B	B	A	A	B	A	A	B	A	B	-	A	B	A	A	A	A	A	A	B	B	B	B	A	A	B	A	B	A	B	B	B	B	B	B	A	A	A
7256	4221095	57.394	7B	0	14	e-SNP		4221095	A	A	B	B	A	A	A	B	A	A	B	-	B	-	-	-	-	A	A	A	A	-	B	B	B	B	A	A	B	A	B	A	B	B	B	A	B	B	A	A	A
7257	4357236	60.747	7B	0	14	e-SNP		4357236(2)	A	A	-	B	A	A	A	B	A	A	B	B	B	-	A	B	A	A	A	A	A	A	B	B	-	B	-	A	B	A	B	A	B	B	-	A	-	-	A	A	A
7259	4214150	62.951	7B	0	14	e-SNP	*	4214150(5)	A	A	B	B	A	A	A	B	A	A	B	B	B	-	A	B	A	A	A	A	A	A	B	B	B	B	B	A	B	A	B	A	B	B	B	A	B	B	A	A	A
7264	4345704	65.289	7B	1	14	SNP	**	4345704[1]	A	A	B	B	A	A	A	B	A	A	B	B	B	-	A	B	A	A	A	A	A	A	B	B	B	B	B	A	B	A	B	A	B	B	B	A	B	B	A	A	B
7265	3604183	66.424	7B	13	14	e-SNP	**	3604183(13)[1]	A	A	B	-	-	A	A	B	A	A	-	B	-	-	A	B	A	A	A	A	A	A	B	B	B	B	B	A	B	A	B	A	B	B	B	A	B	B	A	A	B
7289	3045126	66.93	7B	19	14	SNP	**	3045126(19)[1]	A	A	B	B	A	A	A	B	A	A	B	B	B	-	A	B	A	A	A	A	A	A	B	B	B	B	B	A	B	A	B	A	B	B	B	A	B	B	A	A	B
7297	4216935	67.548	7B	7	14	e-SNP	**	4216935(7)[1]	A	A	B	B	A	A	A	B	A	A	B	B	B	-	A	B	A	A	A	A	A	A	B	B	B	B	B	A	B	A	B	A	B	B	B	A	B	B	A	A	B
7304	4216690	74.331	7B	7	14	e-SNP	***	4216690(7)[2]	A	A	B	B	B	A	A	B	A	A	B	B	B	-	B	B	A	A	A	A	A	A	B	B	B	B	B	A	B	A	B	A	B	B	B	B	B	B	A	A	B
7351	3047237	75.455	7B	43	14	SNP	***	3047237(43)[2]	A	A	B	B	B	A	A	B	A	A	B	B	B	-	B	B	A	A	A	A	A	A	B	B	B	B	B	A	B	A	B	A	B	B	B	B	B	B	A	A	B
7354	4215020	76.579	7B	2	14	e-SNP	****	4215020(2)[3]	A	A	B	B	B	A	A	B	A	A	B	B	B	-	B	B	A	A	A	A	A	A	B	B	B	B	B	A	B	A	B	A	B	B	B	B	B	B	A	A	B
7356	4354133	84.51	7B	6	14	e-SNP	******	4354133(6)[5]	A	B	B	B	B	B	A	A	B	B	B	B	B	-	B	B	A	A	A	A	A	A	B	B	B	B	B	A	B	A	B	A	B	B	B	B	B	B	A	A	B
7362	4349436	86.353	7B	4	14	e-SNP	*****	4349436(4)[4]	A	B	B	B	B	B	A	A	B	B	B	B	B	-	B	B	A	A	A	A	A	A	B	B	B	B	B	A	B	A	B	A	B	B	B	B	B	B	A	A	B
7366	wms46	87.252	7B	1	14	DArT	****	wms46[3]	A	B	B	B	-	B	A	A	B	B	B	B	B	B	B	B	A	A	A	A	A	A	B	B	B	B	B	A	B	A	B	A	B	B	-	B	B	B	A	A	-
7367	4215310	88.207	7B	3	14	e-SNP	******	4215310(3)[5]	A	B	B	B	B	B	A	A	B	B	B	B	B	-	B	B	A	A	A	A	A	A	B	B	B	B	B	A	B	A	B	A	B	B	B	B	B	B	A	A	B
7370	3041770	90.231	7B	1	14	SNP	****	3041770[3]	A	B	-	B	B	B	A	A	B	B	B	B	B	-	B	B	A	A	A	A	A	A	B	B	B	B	B	A	-	A	B	A	B	B	B	B	B	B	A	A	B
7371	4373627	92.378	7B	12	14	e-SNP	******	4373627(12)[5]	A	B	B	B	B	B	A	A	B	B	B	B	B	-	B	B	A	A	A	A	A	A	B	B	B	B	B	B	B	A	B	A	B	B	B	B	B	B	A	A	B
7383	4345736	98.02	7B	12	14	e-SNP	****	4345736(12)[3]	A	B	B	B	A	B	A	A	B	B	B	B	B	-	A	B	A	A	A	A	A	A	B	B	B	B	B	B	B	A	B	A	B	B	B	A	B	B	A	A	B
7410	3045805	100.066	7B	26	14	SNP	****	3045805(26)[3]	A	B	B	B	A	B	A	A	B	B	B	B	B	-	A	B	A	A	A	A	A	A	B	B	B	B	B	A	B	A	B	A	B	B	B	A	B	B	A	A	B
7421	4341365	102.518	7B	37	14	e-SNP	***	4341365(37)[2]	A	B	B	B	A	B	A	A	B	B	B	B	B	-	A	B	A	A	A	A	A	A	B	B	B	B	B	A	B	A	B	A	B	B	B	A	B	B	A	A	B
7458	4215654	106.956	7B	1	14	SNP	****	4215654[3]	A	B	A	B	-	B	A	A	B	B	B	B	B	-	-	B	A	A	A	A	A	A	B	B	B	B	B	A	B	A	B	A	B	B	B	-	B	B	A	A	B
7460	4373638	111.553	7B	12	14	e-SNP	*******	4373638(12)[6]	-	B	B	B	A	B	-	-	B	B	B	B	B	-	A	B	A	-	A	A	A	A	B	B	B	B	B	B	B	-	B	A	B	B	B	A	B	B	-	A	B
7471	4372134	113.093	7B	2	14	e-SNP	****	4372134(2)[3]	A	B	B	B	A	B	A	A	B	B	B	B	B	-	A	B	A	A	A	A	A	A	B	B	B	B	B	B	B	A	B	A	B	B	B	A	B	B	A	A	B
7484	3046996	114.633	7B	15	14	SNP	***	3046996(15)[2]	A	B	B	B	A	B	A	A	B	B	B	B	B	-	A	B	A	A	A	A	A	A	B	B	B	B	B	B	B	A	B	A	B	B	B	A	B	B	A	A	B
7488	4367268	116.195	7B	2	14	SNP	***	4367268(2)[2]	A	B	B	B	A	B	A	A	B	B	B	B	B	-	A	B	A	A	A	A	A	A	B	B	B	B	B	B	B	B	B	A	B	-	B	A	B	B	A	A	B
7490	3045930	117.589	7B	2	14	SNP	***	3045930(2)[2]	A	B	B	B	A	B	A	A	B	B	B	B	B	-	A	B	A	A	A	A	A	A	B	B	B	B	B	B	B	B	B	A	B	B	B	A	B	B	A	A	B
7492	4215124	119.061	7B	10	14	e-SNP	***	4215124(10)[2]	A	B	B	B	A	B	A	A	B	B	B	B	B	-	A	B	A	A	A	A	A	A	B	B	B	B	B	B	B	A	B	A	B	B	B	A	B	B	A	A	B
7502	3046612	122.065	7B	1	14	SNP	****	3046612[3]	A	-	B	B	A	B	A	A	-	B	B	B	B	-	B	B	A	A	A	A	A	A	B	B	B	B	B	B	B	A	B	A	B	B	B	B	B	B	A	A	B
7503	4206019	123.605	7B	9	14	e-SNP	****	4206019(9)[3]	A	B	B	B	B	B	A	A	B	B	B	B	B	-	B	B	A	A	A	A	A	A	B	B	B	B	B	B	B	A	B	A	B	B	B	B	B	B	A	A	B
7512	wPt-6463	125.178	7B	31	14	DArT	******	wPt-6463(31)[5]	A	B	B	B	-	B	A	A	B	B	B	B	B	B	B	B	A	A	A	A	-	A	B	B	B	B	B	B	B	A	B	A	B	B	B	B	B	B	A	A	B
7543	4369987	126.538	7B	2	14	SNP	******	4369987(2)[5]	A	B	B	B	B	B	A	A	B	B	B	B	B	-	B	B	A	A	A	A	A	A	B	B	B	B	B	B	B	B	B	A	B	B	B	B	B	B	A	A	B
7550	4208656	133.081	7B	13	14	SNP	*****	4208656(13)[4]	A	B	A	B	B	-	A	-	A	-	-	B	B	-	B	B	A	A	A	-	A	A	B	B	B	B	B	-	B	B	B	A	B	B	B	B	B	B	-	A	B
7558	3040586	134.384	7B	1	14	SNP	***	3040586[2]	A	B	A	B	B	A	A	A	A	A	A	B	B	-	B	B	A	A	A	A	A	A	B	B	B	B	B	B	B	B	B	A	B	B	B	B	B	B	A	A	B
7559	4350260	135.688	7B	1	14	SNP	****	4350260[3]	A	B	A	B	B	-	A	-	A	A	-	B	-	-	B	-	A	A	A	A	-	A	B	B	B	B	B	B	B	B	-	-	B	B	B	B	B	B	A	A	B
7560	4200727	136.98	7B	3	14	e-SNP	**	4200727(3)[1]	A	B	A	B	B	A	A	A	A	A	A	B	B	-	B	B	A	A	A	A	A	A	B	B	B	B	B	B	B	B	B	A	B	B	B	B	B	B	A	A	B
7563	wPt-9467	139.849	7B	1	14	DArT	**	wPt-9467[1]	-	B	A	B	A	A	-	A	A	-	A	B	B	B	B	B	A	A	A	A	A	A	B	B	B	B	B	B	B	B	B	A	B	-	B	B	B	-	A	A	B
7564	wPt-1149	140.973	7B	1	14	DArT	**	wPt-1149[1]	A	B	A	B	A	A	A	A	A	A	A	B	B	B	B	B	A	A	A	A	A	A	B	B	B	B	B	B	B	B	B	A	B	B	B	B	B	B	A	A	B
7565	4204001	144.789	7B	0	14	e-SNP	*	4204001	A	B	A	B	A	A	A	A	A	A	A	B	B	-	A	B	A	A	A	A	A	A	B	B	B	B	B	B	B	B	B	A	B	B	B	A	B	B	A	A	B
7569	4209653	146.081	7B	0	14	SNP	*	4209653(8)	A	B	A	B	A	A	A	A	A	A	A	B	B	-	A	B	A	A	A	A	A	A	B	B	B	B	B	B	B	B	B	A	B	B	B	A	B	B	A	A	B
7577	3046360	147.34	7B	0	14	SNP	*	3046360(11)	A	B	A	B	A	A	A	A	A	A	A	B	B	-	A	B	A	A	A	A	A	A	B	B	B	B	B	B	B	B	B	A	B	B	B	A	B	B	A	A	B
7585	4210441	148.554	7B	16	14	e-SNP	**	4210441(16)[1]	A	B	A	B	A	A	A	A	A	A	A	B	B	-	A	B	A	A	A	A	A	A	B	B	B	B	B	B	B	B	B	A	B	B	B	A	B	B	A	A	B
7601	4217642	149.79	7B	0	14	e-SNP	*	4217642	A	B	A	B	A	A	A	A	A	A	A	B	B	-	A	B	A	A	A	A	A	A	B	B	B	B	B	B	B	B	B	A	B	B	B	A	B	B	A	A	B
7602	4218459	150.97	7B	0	14	e-SNP	*	4218459	A	B	A	B	A	A	A	A	A	A	A	B	B	-	A	B	A	A	A	A	A	A	B	B	B	B	B	B	B	B	B	A	B	B	B	A	B	B	A	A	B
7603	4213693	152.262	7B	0	14	e-SNP	*	4213693(3)	A	B	A	B	A	A	A	B	A	A	A	B	B	-	A	B	A	A	A	A	A	A	B	B	B	B	B	B	B	B	B	A	B	B	B	A	B	B	A	A	B
7606	3043611	153.645	7B	1	14	SNP	**	3043611[1]	A	B	A	B	A	A	A	B	A	A	A	B	B	-	A	B	A	A	A	A	A	A	B	B	B	B	B	B	B	B	B	A	B	B	B	A	B	B	A	A	B
7607	4215933	154.937	7B	15	14	e-SNP	**	4215933(15)[1]	A	B	A	B	A	A	A	B	A	A	A	B	B	-	A	B	A	A	A	A	A	A	B	B	B	B	B	B	B	B	B	A	B	B	B	A	B	B	A	A	B
7622	4349954	159.036	7B	15	14	e-SNP	****	4349954(15)[3]	A	B	A	B	B	A	A	B	A	A	A	B	B	-	B	B	A	A	A	A	A	A	B	B	B	B	B	B	B	B	B	A	B	B	B	B	B	B	A	A	B
7637	4341748	165.819	7B	0	14	e-SNP	*	4341748(3)	A	B	A	B	B	A	A	B	A	A	A	B	B	-	B	B	A	A	A	A	A	A	B	A	B	B	B	B	B	B	B	A	B	B	B	B	B	B	A	A	B
7640	wPt-8919	168.068	7B	1	14	DArT	**	wPt-8919[1]	A	B	A	B	A	A	A	B	A	A	A	B	B	B	B	B	A	A	A	-	A	A	B	-	B	B	B	B	B	B	B	A	B	B	B	B	B	B	A	A	B
7642	4345336	170.317	7B	0	14	e-SNP		4345336(26)	-	B	A	B	A	A	A	B	A	A	A	B	B	-	-	-	A	A	A	A	A	A	B	A	B	B	B	B	B	B	B	A	B	B	B	A	B	B	A	A	B
7667	3041368	178.248	7B	0	14	e-SNP		3041368(14)	B	B	A	B	A	A	A	B	A	A	A	B	B	-	-	B	A	A	A	A	A	A	B	A	B	B	B	B	B	B	B	A	A	B	A	A	B	B	A	A	B
7681	4218492	181.623	7B	0	14	e-SNP		4218492(5)	B	B	A	B	A	A	A	B	A	A	A	B	B	-	-	B	A	A	A	A	A	A	B	A	B	B	B	B	B	B	B	A	A	B	A	A	B	B	A	A	B
7686	wPt-2273	186.13	7B	1	14	DArT	**	wPt-2273[1]	B	B	A	B	A	A	A	B	A	A	A	B	B	B	B	B	A	A	A	A	A	A	B	A	B	B	B	B	B	B	B	A	A	B	A	B	B	B	A	A	B
7688	4345380	189.506	7B	4	14	e-SNP	**	4345380(4)[1]	B	B	A	B	B	A	A	B	A	A	A	B	B	-	B	B	A	A	A	A	A	A	B	A	B	B	B	B	B	B	B	A	A	B	A	B	B	B	A	A	B
7692	4210510	194.012	7B	0	14	SNP	*	4210510(3)	B	B	A	B	-	A	A	B	A	A	A	B	B	-	A	B	A	A	-	A	A	A	B	A	B	B	B	B	B	B	B	A	-	B	A	-	B	-	A	A	B
7694	4342478	199.654	7B	0	14	e-SNP		4342478(7)	B	B	A	B	-	A	A	B	A	A	A	B	B	-	A	B	A	A	A	A	A	A	B	A	B	B	B	B	A	B	A	A	A	B	A	-	B	B	A	A	B
7701	3042787	201.385	7B	0	14	e-SNP		3042787	B	B	A	-	B	A	A	B	A	A	A	B	B	-	B	B	A	A	A	A	A	A	B	A	B	B	B	B	A	B	A	A	A	B	A	-	B	B	A	A	B
7702	4200978	203.026	7B	0	14	e-SNP		4200978(4)	B	B	A	B	B	A	A	B	A	A	A	B	B	-	B	B	A	A	A	A	A	A	B	A	B	B	B	B	A	B	A	A	A	B	A	B	B	B	A	A	B
7706	3621129	205.782	7B	0	14	e-SNP		3621129(13)	B	B	A	B	B	A	A	B	A	A	A	B	B	-	B	B	A	A	A	A	A	A	B	A	B	B	B	B	A	B	A	A	A	B	A	B	B	B	A	A	B
7719	4341604	208.65	7B	0	14	e-SNP		4341604(13)	B	B	A	B	B	A	A	B	A	A	A	B	B	-	A	B	A	A	A	A	A	A	B	A	B	B	B	B	A	B	A	A	A	B	A	B	B	B	A	A	B
7739	4221305	214.292	7B	13	14	SNP	**	4221305(13)[1]	B	B	A	B	B	A	-	B	A	A	A	B	B	-	B	B	A	A	A	A	A	A	B	A	B	B	B	B	A	B	A	A	A	B	A	B	B	B	A	A	B
7745	4372785	218.595	7B	0	14	e-SNP		4372785(7)	B	B	A	B	A	A	A	B	A	A	A	B	B	-	A	B	A	A	A	A	A	A	B	A	B	B	B	B	A	B	A	A	A	-	A	A	B	B	A	A	B
7752	3040662	219.943	7B	0	14	e-SNP		3040662(3)	B	B	A	B	A	A	A	B	A	A	A	B	B	-	-	-	A	A	A	A	A	A	B	A	B	-	-	B	A	B	A	A	A	-	A	A	B	B	A	A	B
7755	3620297	224.393	7B	0	14	e-SNP		3620297	B	B	A	B	A	A	A	B	A	A	A	B	B	-	A	B	A	A	A	A	A	A	B	A	B	B	B	B	A	B	A	A	A	A	A	A	B	B	A	A	B
7756	4371643	227.735	7B	0	14	e-SNP		4371643	B	B	A	-	A	A	A	B	A	A	A	B	B	-	A	B	A	A	A	A	A	A	B	A	B	B	B	-	A	B	A	A	A	A	A	A	B	-	A	A	-
7757	4342266	230.773	7B	0	14	e-SNP		4342266(10)	B	B	A	B	A	A	A	B	A	A	A	B	B	-	A	B	A	A	A	A	A	A	B	A	B	B	B	B	A	B	A	A	A	B	A	A	B	B	A	A	B
7774	3044799	232.436	7B	0	14	SNP		3044799(8)	-	-	A	B	A	A	A	B	A	A	A	B	B	-	A	B	A	A	A	A	A	A	B	A	B	B	B	B	A	B	A	A	A	B	A	A	B	B	A	A	A
7775	3044925	234.246	7B	0	14	SNP		3044925	B	B	A	B	A	A	A	-	A	A	-	B	B	-	A	A	A	A	-	A	A	A	B	-	B	B	B	B	A	B	A	A	-	B	A	A	B	B	A	A	A
7776	4221446	235.021	7B	0	14	e-SNP		4221446	B	B	A	B	-	A	A	B	A	A	A	B	B	-	-	A	A	A	A	A	A	A	B	A	-	B	-	-	A	-	A	A	A	-	A	A	B	B	A	A	A
7777	4347086	236.134	7B	0	14	e-SNP		4347086	B	B	A	-	A	A	A	B	A	A	A	B	B	-	A	A	A	A	A	A	A	A	B	A	B	-	-	B	A	B	A	A	A	B	A	A	B	B	A	A	A
7778	4204248	238.056	7B	0	14	e-SNP		4204248(37)	B	B	A	B	A	A	A	B	A	A	A	B	B	-	A	B	A	A	A	A	A	A	B	A	B	B	B	B	A	B	A	A	A	B	A	A	B	B	A	A	A
7815	4214940	239.18	7B	0	14	e-SNP		4214940(8)	B	B	A	-	A	A	A	B	A	A	A	B	B	-	B	B	A	A	A	A	A	A	B	A	B	-	-	-	A	B	A	A	A	B	A	A	B	B	A	A	A
7823	4343332	242.06	7B	0	14	e-SNP		4343332	B	B	A	B	A	A	A	B	A	A	A	B	B	-	B	B	A	A	A	A	A	A	B	A	B	B	B	B	A	B	A	A	A	B	A	B	-	B	A	A	A
7824	wPt-1330	242.992	7B	0	14	DArT	*	wPt-1330(2)	B	B	A	B	-	-	A	B	A	A	A	B	B	B	B	B	A	A	A	A	A	A	B	A	B	B	B	B	A	B	A	A	A	B	A	B	B	B	A	A	A
7826	4342027	244.049	7B	0	14	e-SNP	*	4342027(19)	B	B	A	B	B	A	A	B	A	A	A	B	B	-	B	B	A	A	A	A	A	A	B	A	B	B	B	B	A	B	A	A	A	B	A	B	B	B	A	A	A
7845	4361652	248.182	7B	0	14	e-SNP		4361652(7)	B	B	A	B	B	A	A	B	A	A	A	B	B	-	A	B	A	A	A	A	A	A	B	A	B	B	B	B	A	B	A	A	A	B	A	B	B	B	A	A	A
7855	3047889	249.587	7B	0	14	SNP		3047889(7)	B	B	A	B	B	A	A	B	A	A	A	B	B	-	B	B	A	A	A	A	A	A	B	A	B	B	B	B	A	B	A	A	A	B	A	B	B	B	A	A	A
7859	3618369	252.511	7B	1	14	e-SNP	***	3618369[2]	B	B	-	B	B	A	A	B	A	-	A	B	B	-	B	B	B	A	-	A	A	A	B	-	B	B	-	B	A	B	A	A	A	-	A	B	B	B	-	-	A
7860	3622770	255.278	7B	1	14	e-SNP	*****	3622770[4]	B	B	A	B	B	A	A	B	A	-	A	B	B	-	-	B	B	A	-	-	A	-	B	A	B	B	B	-	A	B	A	-	-	B	A	B	B	B	A	A	A
7861	wPt-7887	258.327	7B	5	14	DArT	**	wPt-7887(5)[1]	B	B	A	B	B	A	A	B	A	A	A	B	B	B	B	B	A	A	A	A	A	A	B	A	B	B	B	B	A	B	A	A	A	B	A	B	B	B	A	A	A
7866	4361848	260.576	7B	0	14	e-SNP		4361848(3)	B	B	A	B	B	A	A	B	A	A	A	B	-	-	-	B	A	A	A	A	A	A	B	A	B	-	-	B	A	B	A	A	A	B	A	-	B	B	A	A	A
7871	3040889	263.602	7B	4	14	SNP	***	3040889(4)[2]	B	B	B	B	B	A	A	B	A	A	A	B	B	-	B	B	A	A	A	A	A	A	B	A	B	B	B	B	A	B	B	A	A	B	A	B	B	B	A	A	A
7873	tPt-7362	265.074	7B	8	14	DArT	**	tPt-7362(8)[1]	B	B	B	B	B	A	A	B	A	A	A	B	B	B	B	B	A	A	A	A	A	A	B	A	B	B	B	B	A	B	B	A	A	B	A	B	B	B	A	A	A
7881	4372883	267.323	7B	0	14	e-SNP		4372883(2)	B	-	-	-	-	A	A	B	A	A	A	B	-	-	B	B	A	A	A	A	A	A	B	A	-	B	B	B	A	B	B	A	A	A	A	B	B	B	A	A	A
7883	4343503	268.447	7B	3	14	e-SNP	**	4343503(3)[1]	B	B	B	B	B	A	A	B	A	A	A	B	B	-	B	B	A	A	A	A	A	A	B	A	B	B	B	B	A	B	B	A	A	A	-	B	B	B	A	A	A
7886	4347351	270.695	7B	24	14	e-SNP	**	4347351(24)[1]	B	B	B	B	B	A	A	B	A	A	A	B	B	-	B	B	A	A	A	A	A	A	B	A	B	B	B	B	A	B	B	A	A	A	A	B	B	B	A	A	A
7910	tPt-513197	271.819	7B	10	14	DArT	****	tPt-513197(10)[3]	B	B	B	B	B	A	A	B	A	A	A	B	B	B	B	B	A	A	A	A	A	A	B	A	B	B	B	B	A	B	B	A	A	A	A	B	B	B	A	A	A
7920	4344502	277.188	7B	0	14	e-SNP	*	4344502(3)	B	B	B	B	-	A	A	B	A	A	A	B	B	-	-	B	A	A	A	A	A	A	B	A	B	B	B	B	A	B	-	A	A	A	A	A	B	B	A	A	A
7923	4365084	281.966	7B	0	14	e-SNP		4365084(6)	-	B	B	B	A	A	A	B	A	A	A	B	B	-	A	-	A	A	A	A	A	A	B	A	-	B	B	B	A	-	-	A	A	A	A	A	B	-	A	A	A
7929	4216966	284.226	7B	0	14	e-SNP	*	4216966(16)	B	B	B	B	A	A	A	B	A	A	A	B	B	-	A	B	A	A	A	A	A	A	B	A	B	B	B	B	A	B	B	A	A	A	A	A	B	B	A	A	A
7945	4355654	291.021	7B	0	14	e-SNP	*	4355654(6)	B	B	B	B	A	B	A	B	A	A	B	B	B	-	A	B	A	A	A	A	A	A	B	A	B	B	B	B	A	B	B	A	A	A	A	A	B	A	A	A	A
7963	4344315	292.144	7B	0	14	SNP		4344315(15)	B	B	B	A	A	B	A	B	A	A	B	B	B	-	A	B	A	A	A	A	A	A	B	A	B	B	B	B	A	B	B	A	A	A	A	A	B	A	A	A	A
7966	4351766	293.268	7B	0	14	e-SNP		4351766(2)	B	B	B	A	A	B	A	B	A	A	B	B	B	-	-	B	A	A	A	A	A	A	B	A	B	B	B	B	A	B	B	A	A	A	A	A	B	A	A	A	A
7968	4368926	294.392	7B	0	14	e-SNP	*	4368926(2)	B	-	B	B	A	B	A	B	A	A	B	B	B	-	A	B	A	A	-	A	A	A	B	A	B	B	B	B	A	B	B	A	-	A	A	A	B	A	A	A	A
7970	4342220	299.988	7B	11	14	e-SNP	**	4342220(11)[1]	B	B	B	-	B	B	A	B	A	A	B	B	B	-	B	B	A	A	A	A	A	A	B	A	B	B	B	B	A	B	B	A	A	A	A	B	B	A	A	A	A
7981	wPt-6156	302.169	7B	2	14	DArT	**	wPt-6156(2)[1]	B	B	B	B	B	B	A	B	A	A	B	B	B	B	B	B	A	A	A	A	A	A	B	A	B	B	B	B	A	B	B	A	A	A	A	B	B	A	A	A	A
7983	wPt-5138	307.857	7B	1	14	DArT	*******	wPt-5138[6]	B	B	B	-	B	B	A	B	-	-	B	B	-	B	B	B	-	-	A	-	A	A	B	A	B	B	B	B	A	B	B	A	A	A	-	B	B	A	A	A	A
7984	4346219	308.688	7B	4	14	e-SNP	****	4346219(4)[3]	B	B	B	A	B	B	A	B	A	A	B	B	B	-	B	B	A	A	A	-	A	A	B	A	B	B	B	B	A	B	B	A	A	A	A	B	B	A	A	A	A
7988	wPt-7295	309.07	7B	13	14	DArT	****	wPt-7295(13)[3]	B	B	B	A	B	B	A	B	A	A	B	B	B	B	B	B	A	A	A	A	A	A	B	A	B	B	B	B	A	B	B	A	A	A	A	B	B	A	A	A	A
8001	4349617	310.475	7B	1	14	e-SNP	****	4349617[3]	B	-	B	A	B	B	A	B	-	-	B	B	B	-	B	B	A	A	A	B	A	A	B	A	B	B	B	B	A	B	B	A	A	A	A	B	B	A	A	A	A
8002	4218885	311.79	7B	2	14	e-SNP	***	4218885(2)[2]	B	B	B	A	B	B	A	B	A	A	B	B	B	-	A	B	A	A	A	B	A	A	B	A	B	B	B	B	A	B	B	A	A	A	A	B	B	A	A	A	A
8004	3616816	313.139	7B	0	14	SNP		3616816	B	B	B	A	B	B	A	-	A	A	-	B	-	-	A	B	A	A	A	A	A	A	B	A	B	B	B	-	A	B	B	A	A	A	A	B	B	-	A	A	A
8005	4346361	315.816	7B	23	14	e-SNP	**	4346361(23)[1]	B	B	B	A	A	B	A	B	A	A	B	B	B	-	-	B	A	A	A	A	A	A	B	A	B	B	B	B	A	B	B	A	A	A	A	A	B	A	A	A	A
8028	4372528	318.064	7B	69	14	e-SNP	*****	4372528(69)[4]	B	B	B	-	A	B	A	B	-	-	B	B	B	-	A	B	A	A	A	A	A	A	B	A	B	B	B	B	-	B	B	A	-	A	A	A	B	A	A	A	A
8097	4202561	319.188	7B	11	14	e-SNP	**	4202561(11)[1]	B	B	B	A	A	B	A	B	A	A	B	B	B	-	A	B	A	A	A	A	A	A	B	A	B	B	-	B	A	B	B	A	A	A	A	A	B	A	A	A	A
8108	4357196	323.695	7B	2	14	e-SNP	**	4357196(2)[1]	B	B	B	A	A	B	A	B	A	A	B	B	B	-	A	B	A	A	A	A	A	A	B	A	B	B	B	B	A	B	A	A	A	A	A	A	B	A	A	A	A
8110	3041013	329.302	7B	8	14	e-SNP	***	3041013(8)[2]	B	B	B	A	A	B	A	B	A	A	B	B	B	-	B	B	A	A	A	B	A	A	B	A	B	B	B	B	A	B	B	A	A	A	A	A	B	A	A	A	A
8118	4359970	330.707	7B	1	14	SNP	****	4359970[3]	B	B	B	A	B	B	A	B	A	A	B	B	B	-	B	B	A	-	A	B	A	A	B	A	B	B	B	B	A	B	B	A	A	A	A	-	B	A	A	A	A
8119	4350517	333.564	7B	4	14	e-SNP	**	4350517(4)[1]	B	B	B	A	A	B	A	B	A	A	B	B	B	-	B	B	A	A	A	B	A	A	B	A	B	B	B	B	A	B	B	A	A	A	A	A	B	A	A	A	A
8123	4346333	334.98	7B	4	14	e-SNP	**	4346333(4)[1]	B	B	B	A	A	B	A	B	A	A	B	B	B	-	A	B	A	A	A	B	A	A	B	A	B	B	B	B	A	B	B	A	A	A	A	A	B	A	A	A	A
8127	3606676	340.633	7B	5	14	e-SNP	**	3606676(5)[1]	B	B	B	A	A	B	A	B	B	B	B	B	A	-	A	B	A	A	A	B	A	A	B	A	B	B	B	B	A	B	B	A	A	A	A	A	B	A	A	A	A
8132	4344428	342.893	7B	0	14	e-SNP		4344428(2)	B	B	B	A	A	B	A	B	B	B	B	B	A	-	A	B	A	A	A	B	A	A	B	A	A	-	B	B	A	B	B	A	A	A	A	A	B	A	A	A	A
8137	4346703	347.4	7B	0	14	SNP		4346703(4)	-	B	B	A	A	B	A	B	B	B	B	B	A	-	A	B	A	A	A	B	A	A	B	A	A	B	B	B	A	B	B	A	A	A	A	A	B	A	A	A	A
8138	3623588	350.133	7B	1	14	e-SNP	**	3623588[1]	-	B	B	A	A	B	-	B	B	B	B	B	A	-	A	B	A	A	A	B	A	A	B	A	A	B	B	B	A	B	B	A	A	A	A	-	B	A	A	A	A
8140	4359815	351.403	7B	3	14	SNP	**	4359815(3)[1]	B	B	B	A	A	B	A	B	B	B	B	B	A	-	A	B	A	A	A	B	A	A	B	A	A	B	B	B	A	B	B	A	A	A	A	A	B	A	A	A	A
8142	4345232	354.057	7B	5	14	e-SNP	***	4345232(5)[2]	B	B	B	A	A	B	A	B	B	B	B	B	A	-	A	B	A	A	A	B	A	A	B	A	B	B	B	B	A	B	B	A	A	A	A	A	B	A	A	A	A
8147	4201860	356.092	7B	1	14	e-SNP	****	4201860[3]	B	B	B	A	-	B	A	B	B	B	B	B	A	-	B	B	-	A	A	B	A	A	B	A	B	B	B	B	A	B	B	A	A	A	A	A	B	A	A	A	A
8148	4220359	358.127	7B	2	14	e-SNP	****	4220359(2)[3]	B	B	B	A	B	B	A	B	B	B	B	B	A	-	B	B	A	A	A	B	A	A	B	A	B	B	B	B	A	B	B	A	A	A	A	B	B	A	A	A	A
8150	barc182.1	361.221	7B	1	14	DArT	*****	barc182.1[4]	B	B	B	A	B	B	A	B	B	B	B	B	A	B	B	B	A	A	A	B	A	A	B	A	B	B	B	B	A	B	B	A	A	A	A	B	B	A	A	A	A
8151	tPt-8504	371.229	7B	9	14	DArT	**	tPt-8504(9)[1]	B	B	B	A	B	B	A	A	B	B	B	B	A	B	B	B	A	A	A	B	A	A	B	A	A	B	B	B	A	B	B	A	A	A	A	B	B	A	A	A	A
8160	wPt-5690	371.33	7B	0	14	DArT		wPt-5690	B	B	-	A	-	-	A	A	-	B	-	B	A	B	B	B	A	A	A	B	A	A	B	-	A	B	B	B	A	B	B	A	A	A	A	B	B	A	A	A	A
8161	4371704	373.804	7B	0	14	e-SNP		4371704	B	B	B	A	B	B	A	A	B	B	B	-	A	-	B	-	A	A	A	-	A	A	B	A	A	B	-	B	A	B	-	A	A	A	A	B	-	A	A	A	A
8162	4340137	374.129	7B	0	14	e-SNP	*	4340137(4)	B	B	B	A	B	B	A	A	B	B	B	B	A	-	B	B	A	A	A	B	A	A	B	A	A	B	B	B	A	B	B	A	A	A	A	B	B	A	A	A	A
8166	4343021	375.725	7B	0	14	e-SNP		4343021(35)	B	B	B	A	B	B	A	A	B	B	B	B	A	-	A	B	A	A	A	B	A	A	B	A	A	B	B	B	A	B	B	A	A	A	A	B	B	A	A	A	A
8201	4219329	379.101	7B	0	14	e-SNP		4219329(41)	-	B	B	A	A	B	A	A	B	B	B	B	A	-	A	B	A	A	A	B	A	A	B	A	A	B	B	B	A	B	B	A	A	A	A	A	-	A	A	A	A
8242	4207376	381.35	7B	0	14	e-SNP		4207376(11)	B	B	B	A	A	B	A	A	B	B	B	B	A	-	A	B	A	A	A	B	A	A	B	A	A	B	B	B	A	B	B	A	A	A	A	A	B	A	A	A	A
8253	4351336	384.952	7B	1	14	e-SNP	**	4351336[1]	B	B	B	A	A	B	A	A	B	B	B	B	A	-	A	B	A	A	A	B	A	A	B	A	-	B	B	B	A	B	B	A	A	A	A	B	B	A	-	A	A
8254	4343435	386.188	7B	1	14	e-SNP	****	4343435[3]	B	B	B	A	B	B	-	A	B	B	B	B	A	-	A	B	A	A	A	B	A	A	B	A	A	B	B	B	A	B	B	A	A	-	A	B	B	-	A	-	-
8255	4342333	0	1R	0	15	e-SNP	*	4342333(2)	B	B	B	B	B	A	A	B	B	A	B	A	A	-	B	B	B	B	B	A	B	B	B	B	B	B	B	B	B	B	B	A	A	B	A	B	A	A	A	B	B
8257	3615534	2.338	1R	0	15	e-SNP	*	3615534(4)	B	B	B	B	B	A	A	B	B	A	B	A	A	-	B	B	B	B	B	A	B	B	B	B	B	B	B	B	B	B	B	A	A	B	A	B	A	A	A	B	B
8261	4343473	3.53	1R	0	15	e-SNP	*	4343473(13)	B	B	B	B	B	A	A	B	B	A	B	A	A	-	B	B	B	B	B	A	B	B	B	B	B	B	B	B	B	B	B	A	A	B	A	B	A	A	A	B	B
8274	3621402	5.846	1R	0	15	e-SNP		3621402	B	B	B	B	A	A	-	B	B	A	B	A	A	-	-	B	B	B	B	A	B	B	B	B	B	B	B	B	B	B	B	A	A	B	A	A	A	A	A	B	B
8275	rPt-505568	9.278	1R	0	15	DArT		rPt-505568(10)	B	B	B	B	A	A	A	B	B	A	B	A	A	A	B	B	B	B	B	A	B	B	B	B	B	B	B	B	B	B	B	A	A	B	A	A	A	A	A	B	B
8285	tPt-514285	13.785	1R	0	15	DArT		tPt-514285(2)	B	A	B	B	B	A	A	B	B	A	B	A	A	A	B	B	B	B	B	A	B	B	B	B	B	B	B	B	B	B	B	A	A	B	A	A	A	A	A	B	B
8287	4356206	16.958	1R	1	15	e-SNP	**	4356206[1]	B	A	B	B	B	A	A	B	B	A	B	A	A	-	B	B	B	B	B	A	B	B	B	B	B	B	B	B	B	B	B	A	A	B	A	-	A	-	A	B	B
8288	3605612	18.509	1R	0	15	e-SNP		3605612(7)	B	A	B	B	B	A	A	B	B	A	B	A	A	-	B	B	B	B	B	A	B	B	B	B	B	B	B	B	B	B	B	A	A	B	A	-	A	A	A	B	B
8295	4354835	21.659	1R	0	15	e-SNP		4354835(7)	B	A	-	-	A	A	A	B	-	A	-	A	A	-	A	B	-	B	B	A	B	B	B	B	B	B	B	B	B	B	B	A	A	B	A	A	A	A	A	B	B
8302	3605782	25.498	1R	0	15	e-SNP		3605782	B	A	B	B	A	A	A	B	B	A	B	A	A	-	A	B	B	B	B	A	B	B	B	B	B	-	-	-	-	B	B	A	A	B	A	A	A	A	A	-	B
8303	3040623	35.494	1R	0	15	SNP	*	3040623	B	A	B	B	-	A	A	B	B	A	B	A	A	-	-	B	B	B	B	A	-	B	A	B	B	B	A	A	A	A	A	A	A	B	A	-	A	A	A	B	B
8304	3605302	45.584	1R	6	15	e-SNP	****	3605302(6)[3]	B	A	B	B	A	A	A	B	B	A	B	A	A	-	A	B	B	B	B	A	B	B	A	A	B	A	A	A	A	A	A	A	A	A	A	A	A	A	A	A	B
8310	3611670	46.798	1R	10	15	e-SNP	*****	3611670(10)[4]	B	A	B	B	A	A	A	B	B	A	B	A	A	-	A	B	B	B	B	A	B	B	A	A	A	A	A	A	A	A	A	A	A	A	A	A	A	A	A	A	B
8320	rPt-507452	48.023	1R	10	15	DArT	****	rPt-507452(10)[3]	B	A	B	B	-	A	A	B	B	A	B	A	A	A	A	B	B	B	B	A	B	B	A	A	A	A	A	A	A	A	A	A	A	A	A	A	A	A	A	A	B
8330	rPt-507719	49.146	1R	2	15	DArT	****	rPt-507719(2)[3]	B	A	B	B	-	A	A	B	B	A	B	A	A	A	-	B	B	B	B	A	B	B	A	A	B	A	A	A	A	A	A	A	A	A	A	A	A	A	A	A	B
8332	rPt-508726	50.855	1R	1	15	DArT	***	rPt-508726[2]	-	-	B	B	A	A	A	B	B	-	-	A	A	A	-	B	B	B	B	A	B	B	A	A	B	A	A	A	A	A	A	A	A	A	A	A	A	A	A	A	B
8333	3622865	52.519	1R	6	15	e-SNP	***	3622865(6)[2]	B	B	B	B	A	A	A	B	B	A	B	A	A	-	A	B	B	B	B	A	B	B	A	A	B	A	A	A	A	A	A	A	A	A	A	A	A	A	A	A	B
8339	4200489	53.642	1R	2	15	e-SNP	****	4200489(2)[3]	B	B	B	B	A	A	A	B	B	A	B	A	A	-	A	B	B	B	B	A	B	B	A	A	B	A	A	A	A	A	A	A	A	A	A	A	A	A	A	A	B
8341	rPt-508116	54.766	1R	1	15	DArT	****	rPt-508116[3]	B	B	B	B	A	A	A	B	B	A	B	A	A	A	B	B	B	B	B	A	B	B	A	A	B	A	A	A	A	A	A	A	A	A	A	A	A	A	A	A	B
8342	3604944	57.533	1R	19	15	e-SNP	**	3604944(19)[1]	B	B	B	B	B	A	A	B	B	A	B	A	A	-	B	B	B	B	B	A	B	B	A	A	B	A	A	A	A	A	A	A	A	A	A	B	A	A	A	A	B
8361	4356093	59.062	1R	3	15	e-SNP	**	4356093(3)[1]	B	B	B	B	B	A	A	B	B	A	B	A	A	-	B	B	B	B	B	A	B	B	A	-	B	A	A	A	A	A	A	A	A	A	A	B	A	A	A	A	B
8364	3607106	61.783	1R	10	15	e-SNP	***	3607106(10)[2]	B	A	B	B	B	A	A	B	B	A	B	A	A	-	B	B	B	B	B	A	B	B	A	A	B	A	A	A	A	A	A	A	A	A	A	B	A	A	A	A	B
8374	3608386	63.132	1R	20	15	e-SNP	***	3608386(20)[2]	B	A	B	B	B	A	A	B	B	A	B	A	A	-	B	B	B	B	B	A	B	B	A	A	A	A	A	A	A	A	A	A	A	A	A	B	A	A	A	A	B
8394	3609201	64.616	1R	0	15	e-SNP		3609201	B	A	B	B	B	A	A	B	B	A	B	A	A	-	B	B	B	B	B	A	B	B	A	A	A	A	A	A	A	A	A	-	-	A	A	B	A	-	A	A	B
8395	4345905	66.009	1R	4	15	e-SNP	****	4345905(4)[3]	B	A	B	B	-	A	A	B	B	A	B	A	A	-	B	B	B	B	B	A	B	B	A	A	A	A	A	A	A	A	A	A	A	A	A	B	A	A	A	A	B
8399	3041259	113.089	1R	0	15	e-SNP		3041259(37)	A	A	A	B	B	A	A	B	B	A	A	A	A	-	B	B	A	A	B	A	A	A	B	A	A	B	A	A	A	A	B	A	A	A	A	B	B	B	B	A	B
8436	4342116	114.247	1R	0	15	e-SNP		4342116(10)	A	A	A	B	B	A	A	B	B	A	A	A	A	-	B	B	A	A	B	A	A	A	B	A	A	B	A	A	A	A	B	A	A	A	A	B	B	B	B	A	B
8446	3603814	117.871	1R	0	15	e-SNP		3603814(11)	A	A	A	B	A	A	A	B	B	A	A	A	A	-	A	B	A	A	B	A	A	A	B	A	A	B	A	A	A	A	B	A	A	A	A	A	B	B	B	A	B
8457	4349257	120.694	1R	0	15	e-SNP	*	4349257	A	A	A	B	A	A	A	B	B	A	-	A	A	-	A	B	A	A	B	A	A	A	B	A	A	B	A	A	A	A	B	A	A	A	A	A	B	B	B	A	B
8458	4349664	123.585	1R	0	15	e-SNP		4349664(9)	A	A	A	B	-	A	A	B	B	A	A	A	A	-	B	B	A	A	B	A	A	A	B	A	A	B	A	A	A	A	B	A	A	A	A	B	B	B	B	A	B
8467	rPt-507059	128.863	1R	0	15	DArT	*	rPt-507059(3)	A	A	A	B	A	A	A	B	B	A	A	A	A	A	B	B	A	A	B	A	A	A	B	A	A	B	A	A	A	A	B	A	A	A	A	B	B	B	B	A	B
8470	rPt-505873	130.256	1R	0	15	DArT		rPt-505873(10)	A	A	A	B	A	A	A	B	B	A	A	A	A	A	B	B	A	A	B	A	A	A	B	A	A	B	A	A	A	A	B	A	A	A	A	B	B	B	B	A	B
8480	rPt-507790	135.898	1R	0	15	DArT		rPt-507790(7)	A	A	A	B	A	A	A	B	B	A	A	A	A	A	-	B	A	A	B	A	A	A	B	A	A	B	A	A	B	A	B	A	A	A	A	B	B	B	B	B	B
8487	rPt-5412	137.022	1R	0	15	DArT		rPt-5412	A	A	A	B	A	A	A	B	B	A	A	A	A	A	B	B	A	A	B	A	A	A	B	A	A	B	A	A	B	A	B	A	A	A	A	B	B	B	B	A	B
8488	4219875	142.664	1R	0	15	e-SNP		4219875(24)	A	A	A	B	B	A	A	B	B	A	A	A	A	-	B	B	A	A	B	A	A	A	B	A	A	B	A	A	B	A	B	A	A	A	A	B	B	B	B	A	B
8512	3609054	143.844	1R	0	15	e-SNP		3609054(24)	A	A	A	B	B	A	A	B	B	A	A	A	A	-	B	B	A	A	B	A	A	A	B	A	A	B	A	A	B	A	B	A	A	A	A	B	B	B	B	B	B
8536	4204964	146.284	1R	0	15	e-SNP		4204964	A	A	A	B	A	A	A	B	B	A	A	A	A	-	B	B	A	A	B	A	A	A	B	A	A	B	A	A	B	A	-	A	A	A	A	A	B	B	-	-	B
8537	3607029	147.475	1R	0	15	e-SNP		3607029(10)	A	A	A	B	A	A	A	B	B	A	A	A	A	-	A	B	A	A	B	A	A	A	B	A	A	B	A	A	B	A	B	A	A	A	A	A	B	B	B	B	B
8547	3612530	148.666	1R	0	15	e-SNP		3612530(15)	A	A	A	B	A	A	A	B	B	A	A	A	A	-	A	B	A	A	B	A	A	A	B	A	A	B	A	A	B	A	B	A	A	A	A	A	B	B	B	A	B
8562	3603565	149.914	1R	0	15	e-SNP		3603565(4)	A	A	A	B	A	A	A	B	B	A	A	A	A	-	A	B	A	A	B	A	A	A	B	A	A	B	A	A	A	A	B	A	A	A	A	A	B	B	B	A	B
8566	4215936	151.42	1R	0	15	e-SNP		4215936	A	A	-	B	A	A	-	B	B	-	A	A	A	-	A	B	A	A	B	-	A	A	B	-	A	B	-	-	-	-	B	A	-	-	-	A	B	B	B	A	B
8567	3604866	0	2R	0	16	e-SNP		3604866	A	A	B	A	-	B	-	B	A	A	B	B	A	-	-	B	A	B	B	B	A	A	B	-	A	B	A	A	B	A	A	B	B	A	-	-	B	-	B	A	B
8568	3611486	3.083	2R	0	16	e-SNP		3611486(36)	A	A	B	A	A	B	B	B	A	A	B	A	A	-	A	B	A	B	B	B	A	A	B	A	A	B	A	A	B	A	A	B	B	A	B	A	B	B	B	A	B
8604	4215701	4.251	2R	0	16	e-SNP		4215701(24)	A	A	B	A	A	B	B	B	A	A	B	A	A	-	A	B	A	B	B	B	A	A	B	A	A	A	A	A	B	A	A	B	B	A	B	A	B	B	B	A	B
8628	rPt-509191	5.465	2R	0	16	DArT		rPt-509191	A	A	B	A	A	B	B	B	A	A	B	A	A	A	A	B	A	B	B	B	A	A	B	A	A	A	A	A	B	A	A	-	B	A	B	A	B	B	B	A	B
8629	rPt-390554	7.793	2R	0	16	DArT		rPt-390554(5)	A	A	B	A	A	B	B	B	A	A	B	A	A	A	A	B	A	B	B	B	A	A	B	A	A	A	A	A	B	A	A	B	B	A	B	A	A	B	B	A	B
8634	rPt-505391	8.916	2R	0	16	DArT		rPt-505391(3)	A	A	B	A	A	B	B	B	A	A	B	A	A	A	A	B	A	B	B	B	A	A	B	A	A	A	A	A	B	A	A	B	B	A	B	A	A	B	B	A	B
8637	rPt-508776	11.92	2R	0	16	DArT		rPt-508776(3)	A	A	B	A	A	B	B	B	A	A	B	A	A	A	A	B	A	B	B	B	A	A	B	A	A	-	A	A	B	A	A	B	B	A	B	A	B	B	B	A	B
8644	3040752	13.415	2R	5	16	SNP	**	3040752(5)[1]	-	A	B	-	-	B	B	B	-	A	B	A	A	-	-	B	-	B	B	B	-	-	B	A	-	B	A	A	B	A	A	B	B	A	B	-	B	B	B	A	B
8645	4347964	17.197	2R	0	16	e-SNP		4347964(5)	A	A	B	A	B	B	B	B	A	A	B	A	A	-	A	B	A	B	B	B	A	A	B	A	A	B	A	A	B	A	A	B	B	A	B	B	B	B	B	A	B
8650	3046967	17.95	2R	0	16	SNP		3046967(2)	A	A	B	A	-	B	B	B	A	A	B	A	A	-	-	B	A	B	B	B	A	-	B	A	A	B	A	A	B	A	A	B	B	A	B	-	B	B	B	A	B
8652	4345400	18.534	2R	0	16	e-SNP		4345400(6)	A	A	B	A	B	B	B	B	A	A	B	A	A	-	B	B	A	B	B	B	A	A	B	A	A	B	A	A	B	A	A	B	B	A	B	B	B	B	B	A	B
8658	4347007	19.928	2R	0	16	e-SNP		4347007(9)	A	A	B	A	B	B	B	B	A	A	B	A	A	-	B	B	A	B	B	B	A	A	B	A	A	B	A	A	B	A	A	B	B	A	B	B	B	B	B	A	B
8667	4363669	21.31	2R	0	16	e-SNP		4363669(13)	A	A	B	A	B	B	B	B	A	A	B	A	A	-	B	B	A	B	B	B	A	A	-	A	A	A	A	A	B	A	A	B	B	A	B	B	B	B	B	A	B
8680	4344065	23.57	2R	0	16	e-SNP		4344065(31)	A	A	B	A	B	B	B	B	A	A	B	A	A	-	B	B	A	B	B	B	A	A	B	A	A	A	A	A	B	A	A	B	B	A	B	B	A	B	B	A	B
8711	4350688	24.705	2R	0	16	e-SNP		4350688(2)	A	A	B	A	B	B	B	B	A	A	B	A	A	-	B	B	A	B	B	B	A	A	B	A	A	A	A	A	B	A	A	B	B	A	B	B	A	B	B	A	B
8713	4342390	25.84	2R	0	16	e-SNP		4342390(7)	A	A	B	A	B	B	B	B	A	A	B	A	A	-	B	B	A	B	B	B	A	A	B	A	A	A	A	A	B	A	A	B	B	A	B	B	A	B	B	A	B
8720	4360764	26.975	2R	0	16	e-SNP		4360764(28)	A	A	B	A	B	B	B	B	A	A	B	A	A	-	B	B	A	B	B	B	A	A	B	-	A	A	A	A	B	A	A	B	B	A	B	B	A	B	B	-	B
8748	4216851	30.803	2R	0	16	e-SNP		4216851(12)	A	A	B	A	B	B	B	B	A	A	B	B	A	-	B	B	A	B	B	B	A	A	B	A	A	A	A	A	B	A	A	B	B	A	B	B	A	B	B	A	B
8760	4347776	32.096	2R	0	16	e-SNP		4347776(28)	A	A	B	A	B	B	B	B	A	A	B	B	A	-	B	B	A	B	B	B	A	A	B	A	A	A	A	A	B	A	A	B	B	A	B	B	A	B	B	A	B
8788	4346552	35.855	2R	0	16	e-SNP		4346552(3)	A	A	B	A	A	B	B	B	-	A	B	B	A	-	A	B	A	-	B	B	A	A	B	-	-	A	A	A	-	-	A	B	B	A	B	A	A	-	B	A	B
8791	rPt-400316	37.733	2R	0	16	DArT		rPt-400316(3)	A	A	B	A	A	B	B	B	A	A	B	B	A	A	A	B	A	B	B	B	A	A	B	A	A	A	A	A	B	A	A	B	B	A	B	A	A	B	B	A	B
8794	rPt-508312	39.441	2R	0	16	DArT		rPt-508312(4)	A	A	B	A	A	B	-	B	A	A	B	B	A	A	A	B	A	B	B	B	A	A	B	A	A	A	A	A	B	A	A	B	B	A	B	A	A	B	B	A	B
8798	3611332	40.734	2R	0	16	e-SNP		3611332(38)	A	A	B	A	A	B	B	B	A	A	B	B	A	-	A	B	A	B	B	B	A	A	B	A	A	A	A	A	B	A	A	B	B	A	B	A	A	B	B	A	B
8836	4221582	42.037	2R	0	16	e-SNP		4221582	A	A	B	A	A	B	B	B	A	A	B	B	A	-	A	B	A	B	B	B	A	A	B	A	A	A	A	A	B	A	A	B	B	A	B	A	A	B	B	A	B
8837	4202115	44.804	2R	0	16	e-SNP		4202115	A	A	B	A	A	B	B	B	A	A	B	A	A	-	A	B	A	B	B	B	A	A	B	A	A	A	A	A	B	A	A	B	B	A	B	A	A	B	B	A	B
8838	4361440	46.052	2R	0	16	e-SNP		4361440	A	A	B	A	A	-	-	B	A	A	B	A	A	-	A	B	A	B	B	B	A	A	B	A	A	A	A	A	B	A	A	B	B	A	-	A	A	B	-	A	B
8839	4221277	47.31	2R	0	16	e-SNP		4221277(52)	A	A	B	A	A	B	B	B	A	A	B	A	A	-	A	B	A	B	B	B	A	A	B	A	A	A	A	A	B	A	A	B	B	A	B	A	A	B	B	A	B
8891	rPt-399721	49.559	2R	0	16	DArT		rPt-399721(3)	A	A	B	A	A	B	B	B	A	A	B	A	A	A	A	B	A	B	B	B	A	A	B	A	A	A	A	A	B	A	A	B	B	A	B	A	A	B	B	A	B
8894	rPt-398831	50.728	2R	0	16	DArT		rPt-398831(2)	A	A	B	A	A	B	B	B	A	A	B	A	A	A	A	B	A	B	B	B	A	A	B	-	A	A	A	A	B	A	A	B	B	A	B	A	A	-	B	A	B
8896	rPt-509031	0	3R	0	17	DArT		rPt-509031(3)	A	A	-	A	-	B	B	A	B	B	A	B	B	B	B	B	A	B	A	B	B	B	B	A	A	B	A	A	A	B	B	A	A	B	A	B	A	A	A	B	A
8899	3614864	1.146	3R	0	17	e-SNP		3614864(8)	A	A	B	A	B	B	B	A	B	B	A	B	B	-	B	B	A	B	A	B	B	B	B	A	A	B	A	A	A	B	B	A	A	B	A	B	A	A	B	B	A
8907	rPt-7608	4.522	3R	0	17	DArT		rPt-7608(49)	A	A	B	A	B	B	B	A	B	B	A	B	A	B	B	B	A	B	A	B	B	B	B	A	A	B	A	A	A	B	B	A	A	B	A	B	B	A	B	B	A
8956	3603712	6.771	3R	0	17	e-SNP		3603712(57)	A	A	B	A	B	B	B	A	B	B	A	B	A	-	B	B	A	B	A	B	A	A	B	A	A	B	A	A	A	B	B	A	A	B	A	B	B	A	B	B	A
9013	rPt-400826	7.895	3R	0	17	DArT		rPt-400826(5)	A	A	B	A	B	B	B	A	B	B	A	B	A	B	A	B	A	B	A	B	A	A	B	A	A	B	A	A	A	B	B	A	A	B	A	B	B	A	B	B	A
9018	4339269	11.53	3R	0	17	e-SNP		4339269(3)	A	A	B	-	B	B	B	A	B	B	A	B	A	-	-	A	A	B	A	B	A	A	-	A	A	B	A	A	A	B	B	A	A	B	A	B	B	A	A	B	A
9021	4207651	15.177	3R	0	17	e-SNP		4207651(2)	A	A	B	A	A	B	-	A	B	B	A	B	A	-	A	A	A	B	A	B	A	A	B	A	A	B	A	A	A	B	B	A	A	B	A	A	B	A	A	B	A
9023	4349006	16.964	3R	0	17	e-SNP		4349006(59)	-	A	B	-	A	B	B	A	B	B	A	B	A	-	A	B	A	B	-	B	A	A	B	-	A	B	A	A	A	B	B	A	A	B	A	A	B	A	A	B	A
9082	3620782	20.34	3R	0	17	e-SNP		3620782(81)	A	A	B	A	A	B	B	A	B	B	A	B	A	-	A	B	A	B	A	B	B	B	B	A	A	B	A	A	A	B	B	A	A	B	A	A	B	A	A	B	A
9163	4366754	21.554	3R	0	17	e-SNP		4366754(3)	A	A	B	A	A	B	B	A	B	B	A	B	A	-	A	B	A	B	A	B	B	B	B	A	A	B	A	A	A	B	B	A	A	B	A	A	B	A	A	B	A
9166	4373226	22.734	3R	0	17	e-SNP		4373226	A	A	B	A	A	-	B	A	-	B	A	B	A	-	A	B	A	B	A	B	-	B	B	A	A	B	A	A	A	B	B	A	A	B	A	A	A	A	A	B	A
9167	3608842	23.948	3R	0	17	e-SNP		3608842(36)	A	A	B	A	A	B	B	A	B	B	A	B	B	-	A	B	A	B	A	B	B	B	B	A	A	B	A	A	A	B	B	A	A	B	A	A	A	A	A	B	A
9203	4217886	38.186	3R	0	17	e-SNP		4217886	A	A	-	-	A	B	B	A	B	B	B	B	B	-	A	B	A	B	A	B	B	B	B	A	A	B	A	A	-	B	A	A	A	B	A	A	A	B	A	-	A
9204	4355829	42.273	3R	0	17	e-SNP		4355829(4)	A	A	B	B	A	B	B	A	B	B	B	B	B	-	A	B	A	A	A	B	B	B	B	A	A	B	A	A	A	B	A	A	A	B	A	A	A	B	A	B	B
9208	4218414	43.498	3R	0	17	e-SNP		4218414(15)	A	A	B	B	A	B	B	A	B	B	B	B	B	-	A	B	A	A	A	B	B	B	B	A	A	B	A	A	A	B	A	A	A	B	A	A	A	B	A	B	B
9223	3606047	44.723	3R	0	17	e-SNP		3606047(5)	A	A	B	B	A	B	B	A	B	B	B	B	B	-	A	B	A	A	A	B	B	B	B	A	A	B	A	A	A	B	A	A	A	B	A	A	A	B	A	B	B
9228	3604357	46.05	3R	0	17	e-SNP		3604357	A	A	B	B	A	B	A	A	-	B	B	-	B	-	A	-	A	A	A	-	B	B	B	A	A	B	A	A	A	B	A	A	A	B	A	A	A	B	A	B	B
9229	3040944	51.225	3R	0	17	e-SNP		3040944(71)	A	A	B	B	B	B	A	A	B	B	B	B	B	-	B	B	A	A	A	B	B	B	B	A	A	B	A	A	A	B	A	A	A	B	A	B	A	B	B	B	B
9300	rPt-389640	52.428	3R	0	17	DArT		rPt-389640(5)	A	A	B	B	B	B	A	A	B	B	B	B	B	B	B	B	A	A	A	B	B	B	B	A	A	B	A	A	A	B	A	A	A	B	A	B	A	B	-	B	B
9305	rPt-508643	53.552	3R	0	17	DArT		rPt-508643(5)	A	A	B	B	B	B	B	A	B	B	B	B	B	B	B	B	A	A	A	B	B	B	B	A	A	B	A	A	A	B	A	A	A	B	A	B	A	B	B	B	B
9310	4340439	55.8	3R	0	17	e-SNP		4340439(18)	A	A	-	-	B	B	B	A	-	B	B	-	B	-	B	B	A	A	A	B	B	B	-	A	A	B	A	A	A	-	A	A	A	B	A	B	A	B	B	B	B
9328	3615210	56.924	3R	0	17	e-SNP		3615210(21)	A	A	B	B	B	B	B	A	B	B	B	B	B	-	B	B	A	A	A	B	B	B	B	A	A	B	A	A	A	B	A	A	A	B	A	B	A	B	B	B	B
9349	3615497	58.059	3R	0	17	e-SNP	*	3615497(2)	A	A	B	B	B	B	B	A	B	B	B	B	B	-	B	B	A	A	A	B	B	B	B	A	A	B	A	A	A	B	A	A	A	B	A	B	A	B	B	B	B
9351	4358812	60.927	3R	1	17	e-SNP	*****	4358812[4]	-	A	B	B	B	B	B	-	B	B	B	B	B	-	B	B	A	-	A	B	B	B	B	B	-	B	-	A	A	B	A	-	A	B	A	B	B	B	B	B	B
9352	rPt-399468	0	4R	2	18	DArT	******	rPt-399468(2)[5]	A	A	A	A	A	A	A	A	A	A	A	A	A	A	A	A	B	B	B	A	A	A	B	A	B	A	A	A	A	A	A	A	A	A	A	B	A	-	B	A	A
9354	4356435	2.271	4R	5	18	e-SNP	******	4356435(5)[5]	A	A	A	A	-	A	A	A	A	A	A	A	A	-	-	A	B	B	B	A	A	A	B	A	B	A	A	A	A	A	A	A	A	A	A	B	A	B	B	A	A
9359	wPt-7445	7.913	4R	4	18	DArT	******	wPt-7445(4)[5]	A	A	A	A	A	A	A	A	A	A	A	A	A	A	A	A	B	B	B	A	B	B	B	A	B	A	A	A	A	A	A	A	A	A	A	B	A	B	B	A	A
9363	rPt-507026	11.289	4R	3	18	DArT	*******	rPt-507026(3)[6]	A	A	A	A	A	A	A	A	A	A	A	A	A	A	A	A	B	B	B	A	B	B	B	A	B	A	A	A	A	A	A	A	A	A	A	B	A	A	B	A	A
9366	rPt-402590	12.412	4R	1	18	DArT	******	rPt-402590[5]	A	A	A	-	A	A	A	A	A	A	A	A	A	A	A	B	B	B	B	A	B	B	B	A	B	A	A	A	A	A	A	A	A	A	A	B	A	A	B	A	A
9367	rPt-401491	15.337	4R	1	18	DArT	*******	rPt-401491[6]	A	A	A	A	A	A	A	A	A	A	A	A	A	A	A	B	B	B	B	A	B	B	B	A	B	A	A	A	A	A	A	A	A	A	A	-	A	A	B	A	A
9368	rPt-400377	18.036	4R	4	18	DArT	*******	rPt-400377(4)[6]	A	A	A	A	A	A	A	A	A	A	A	A	A	A	A	B	B	B	B	A	B	B	B	A	B	A	A	A	A	A	A	A	A	A	A	B	A	A	B	A	A
9372	rPt-398656	19.16	4R	4	18	DArT	*******	rPt-398656(4)[6]	A	A	A	A	A	A	A	A	A	A	A	A	A	A	A	B	B	B	B	A	B	B	B	A	B	A	A	A	A	A	A	A	A	A	A	B	A	A	B	A	A
9376	rPt-399902	23.667	4R	11	18	DArT	*******	rPt-399902(11)[6]	A	A	A	A	A	A	A	A	A	A	A	A	A	A	A	B	B	B	B	A	B	B	B	A	B	A	A	A	A	A	A	A	A	A	A	B	A	A	B	A	A
9387	4221222	30.896	4R	5	18	e-SNP	****	4221222(5)[3]	A	A	A	A	B	A	-	A	A	A	A	A	A	-	B	B	B	B	B	A	B	B	B	-	B	A	A	A	A	A	A	A	A	A	A	B	A	A	B	A	A
9392	3046144	32.279	4R	2	18	e-SNP	****	3046144(2)[3]	A	A	A	A	B	A	A	A	A	A	A	A	A	-	B	-	B	B	B	A	B	B	B	A	B	-	A	-	A	A	A	A	A	A	A	B	-	A	B	A	A
9394	4358633	38.353	4R	4	18	e-SNP	******	4358633(4)[5]	-	A	A	A	B	A	A	A	A	A	A	A	A	-	B	B	B	B	B	A	B	B	B	A	B	A	A	A	A	A	A	A	A	A	A	B	A	A	B	A	A
9398	4362780	55.312	4R	0	18	e-SNP		4362780	A	B	-	A	B	B	A	A	-	B	B	-	B	-	B	B	B	B	B	A	B	B	B	-	B	A	A	A	-	A	A	A	A	B	A	B	-	-	B	-	-
9399	4341195	58.011	4R	0	18	e-SNP		4341195	A	B	B	A	B	B	A	A	B	B	B	-	B	-	B	B	B	B	B	A	B	B	B	B	B	A	A	A	B	A	A	A	A	B	A	B	-	-	B	A	A
9400	4366177	67.018	4R	0	18	e-SNP	*	4366177	A	B	B	A	A	-	A	A	-	-	-	A	A	-	A	B	B	B	B	A	B	B	B	B	B	A	A	A	-	A	A	A	A	-	A	A	B	A	B	A	A
9403	4365025	73.332	4R	0	18	e-SNP		4365025(20)	A	-	-	A	A	B	-	A	B	-	-	A	A	-	A	B	B	B	B	A	B	B	B	B	B	A	A	A	B	A	A	A	A	-	A	A	B	-	B	A	A
9421	3604450	74.816	4R	0	18	e-SNP		3604450(17)	A	B	B	A	A	B	B	A	B	B	B	A	A	-	A	B	B	B	B	A	B	B	B	B	B	A	A	A	B	A	A	A	A	B	A	A	B	B	B	A	A
9438	rPt-508131	77.83	4R	0	18	DArT		rPt-508131(5)	A	B	B	A	B	B	B	A	B	B	B	A	A	B	A	B	B	B	B	A	B	B	B	B	B	A	A	A	B	A	A	A	A	B	A	B	B	B	B	A	A
9443	3611033	80.079	4R	0	18	e-SNP		3611033(22)	A	B	B	A	B	B	B	A	B	B	B	A	A	-	B	B	B	B	B	A	B	B	B	B	B	A	A	A	B	A	A	A	A	B	A	B	B	B	B	A	A
9465	4343560	86.314	4R	2	18	e-SNP	**	4343560(2)[1]	A	A	B	A	B	B	B	A	B	B	B	A	A	-	B	A	-	B	B	A	A	A	B	B	-	A	-	A	B	A	A	A	A	B	A	B	B	-	-	A	A
9467	4344724	92.605	4R	0	18	e-SNP		4344724(6)	A	A	B	A	B	B	B	A	B	B	B	A	A	-	B	A	B	B	B	A	A	A	B	B	B	A	A	A	B	A	A	A	A	B	A	B	B	B	B	A	A
9473	rPt-402443	93.852	4R	0	18	DArT		rPt-402443(5)	A	A	B	A	B	B	B	A	B	B	B	A	A	B	A	A	B	B	B	A	A	A	B	B	B	A	A	A	B	A	A	A	A	B	A	B	B	B	B	A	A
9478	3605038	96.326	4R	0	18	e-SNP		3605038(3)	A	A	B	A	A	B	B	A	B	B	B	A	A	-	A	A	B	B	B	A	A	A	B	B	B	A	A	A	B	A	A	A	A	B	A	A	B	B	B	A	A
9481	3613221	100.233	4R	0	18	e-SNP		3613221(9)	A	A	B	A	A	B	B	A	B	B	B	A	A	-	A	A	A	B	B	A	A	A	B	B	B	A	A	A	B	A	A	A	A	B	A	A	B	B	B	A	A
9490	3042604	104.151	4R	0	18	e-SNP		3042604(11)	A	A	B	A	B	B	B	A	B	B	B	A	A	-	B	A	A	B	B	A	A	A	B	B	B	A	A	A	B	A	A	A	A	B	A	B	B	B	B	A	A
9501	4350132	105.421	4R	0	18	e-SNP		4350132(5)	A	A	B	A	B	B	B	-	B	B	B	A	A	-	B	A	A	B	B	A	A	A	B	B	B	-	B	-	B	A	A	A	A	B	A	B	B	B	B	A	A
9506	3605620	106.646	4R	0	18	e-SNP		3605620(17)	A	A	B	A	B	B	B	A	B	B	B	A	A	-	B	A	A	B	B	A	A	A	B	B	B	A	B	A	B	A	A	A	A	B	A	B	B	B	B	A	A
9523	4341277	114.151	4R	0	18	e-SNP		4341277(4)	A	A	A	A	B	A	A	A	A	A	A	A	A	-	B	A	A	B	B	A	A	A	B	B	B	A	B	-	B	A	A	A	A	B	A	B	B	B	B	A	A
9527	3048121	116.941	4R	0	18	e-SNP		3048121	-	A	A	A	B	-	A	A	A	A	A	A	A	-	B	A	A	B	B	A	A	A	B	B	B	A	A	A	B	A	A	A	A	B	A	B	B	B	B	-	A
9528	wPt-4487	119.775	4R	0	18	DArT		wPt-4487(3)	A	A	A	A	A	A	A	A	A	A	A	A	A	A	A	A	A	B	B	A	A	A	B	B	B	A	A	A	B	A	A	A	A	B	A	B	B	B	B	A	A
9531	3611142	132.768	4R	0	18	e-SNP	*	3611142	A	A	A	A	A	A	A	A	-	A	A	A	A	-	A	A	A	B	A	A	A	A	B	A	B	A	-	A	-	A	A	A	A	B	A	A	B	B	B	A	A
9532	3616270	136.404	4R	0	18	e-SNP		3616270	A	A	A	A	A	A	A	A	A	B	-	A	A	-	A	A	A	B	A	A	A	A	B	A	B	A	A	B	B	A	A	A	A	B	A	A	B	B	B	A	A
9533	4345445	141.386	4R	0	18	e-SNP		4345445(3)	A	A	A	A	A	B	B	A	B	B	B	A	A	-	A	A	A	B	A	A	A	A	B	A	B	A	-	B	B	A	A	A	A	B	A	A	B	-	B	A	A
9536	4200451	142.757	4R	0	18	e-SNP		4200451(5)	A	A	A	A	A	B	B	A	B	B	B	A	A	-	A	A	A	-	B	A	A	A	B	A	B	A	B	B	B	A	A	A	A	B	A	A	B	B	B	A	A
9541	4355123	143.881	4R	0	18	e-SNP		4355123(32)	A	A	A	A	A	B	B	A	B	B	B	A	A	-	A	A	A	B	B	A	A	A	B	A	B	A	B	B	B	A	A	A	A	B	A	A	B	B	B	A	A
9573	4204923	148.218	4R	0	18	e-SNP		4204923(18)	A	A	A	A	B	B	B	A	B	B	B	A	A	-	B	A	A	B	B	A	A	A	B	A	B	A	B	B	B	A	A	A	A	B	A	B	B	B	B	A	A
9591	rPt-402563	149.51	4R	0	18	DArT		rPt-402563(6)	A	A	A	A	B	B	B	A	B	B	B	A	A	B	B	A	A	B	B	A	A	A	B	A	B	A	B	B	B	A	A	A	A	B	A	B	B	B	B	A	A
9597	rPt-390504	150.634	4R	0	18	DArT		rPt-390504(18)	A	A	A	A	B	B	B	A	B	B	B	A	A	B	B	A	A	B	B	A	A	A	B	A	B	A	B	B	B	A	A	A	A	B	A	B	B	B	B	A	A
9615	4360316	152.883	4R	270	18	e-SNP	**	4360316(270)[1]	-	A	A	-	B	B	B	-	B	B	B	-	A	-	B	A	A	B	B	A	A	A	B	-	B	A	B	B	B	A	A	A	A	B	A	B	B	B	B	-	A
9885	3620564	160.814	4R	0	18	e-SNP		3620564(8)	A	A	A	A	-	-	A	A	A	A	A	A	A	-	B	A	A	B	B	A	A	-	B	A	B	A	B	B	B	A	A	A	A	B	A	B	B	B	B	A	A
9893	tPt-513729	166.456	4R	0	18	DArT		tPt-513729(3)	A	A	A	A	A	A	A	A	A	A	A	A	A	A	B	A	A	B	B	A	A	A	B	A	B	A	B	B	B	A	A	A	A	B	A	B	B	B	B	A	A
9896	rPt-389872	167.579	4R	0	18	DArT		rPt-389872(5)	A	A	A	A	A	A	A	A	A	A	A	A	A	A	B	A	-	B	B	A	A	A	B	A	B	A	B	B	B	A	A	A	A	B	A	B	B	B	B	A	A
9901	rPt-509173	168.703	4R	0	18	DArT		rPt-509173(10)	A	A	A	A	A	A	A	A	A	A	A	A	A	A	B	A	A	B	B	A	A	A	B	A	B	A	B	B	B	A	A	A	A	B	A	B	B	B	B	A	A
9911	rPt-505225	170.952	4R	0	18	DArT		rPt-505225(8)	A	A	A	A	A	A	A	A	A	A	A	A	A	A	B	A	A	B	B	A	A	A	B	A	B	A	B	B	B	A	A	B	A	B	A	B	B	B	B	A	A
9919	rPt-506416	172.076	4R	0	18	DArT		rPt-506416(23)	A	A	A	A	A	A	A	A	A	A	A	A	A	A	B	A	A	B	B	A	A	A	B	A	B	A	B	-	B	A	A	B	A	B	A	B	B	B	B	A	B
9942	3603973	173.211	4R	0	18	e-SNP		3603973(9)	A	A	A	-	-	A	A	A	A	A	A	A	A	-	B	A	A	B	B	A	A	A	B	-	B	A	B	B	B	A	A	B	A	B	A	B	B	B	B	A	B
9959	3043594	173.986	4R	0	18	SNP		3043594(21)	A	A	A	A	-	A	A	A	A	A	A	A	A	-	-	A	A	B	B	A	A	A	B	A	B	A	B	-	B	A	A	B	A	B	A	-	B	B	B	A	B
9972	4371409	175.841	4R	0	18	e-SNP		4371409(2)	A	-	-	A	A	A	-	A	A	A	A	A	A	-	A	A	A	B	B	A	A	-	B	A	B	A	B	B	B	A	A	B	A	B	A	A	B	B	B	A	-
9974	4348289	179.657	4R	0	18	e-SNP		4348289(2)	A	A	A	A	A	B	B	A	-	-	B	A	A	-	A	A	A	B	B	A	A	A	B	A	B	A	B	B	B	A	A	B	A	B	A	A	B	B	B	A	B
9976	3615673	187.577	4R	0	18	e-SNP		3615673	B	A	-	-	A	B	B	B	B	B	B	A	A	-	A	A	A	B	B	A	-	A	B	A	B	A	B	A	B	A	A	A	A	B	A	A	B	B	B	-	B
9977	rPt-398700	192.514	4R	0	18	DArT		rPt-398700(2)	B	A	A	-	A	B	B	B	B	-	B	A	A	A	B	A	A	B	B	A	A	A	B	A	B	A	B	A	B	A	A	B	A	A	A	B	B	B	B	A	B
9979	4340828	193.739	4R	0	18	e-SNP		4340828(7)	B	A	A	B	B	B	B	B	B	B	B	A	A	-	B	A	A	B	B	A	A	A	B	A	B	A	B	A	B	-	A	B	A	A	A	B	B	B	B	A	B
9986	rPt-506433	0	5R	0	19	DArT		rPt-506433(3)	A	B	A	-	B	A	B	-	B	B	B	A	A	A	B	A	A	A	A	A	B	B	B	B	A	B	B	B	B	A	B	A	B	A	B	A	B	A	B	B	B
9989	rPt-390757	1.18	5R	0	19	DArT		rPt-390757(2)	A	B	A	A	B	A	B	B	B	B	A	A	A	A	B	A	A	A	A	A	B	B	B	-	A	B	B	-	B	A	B	A	B	A	B	A	B	A	B	B	B
9991	rPt-402644	4.556	5R	0	19	DArT		rPt-402644(7)	A	B	A	A	B	A	B	B	B	B	A	A	B	A	B	A	A	A	A	A	B	B	B	B	A	B	A	B	B	A	A	A	B	A	B	A	B	A	B	B	B
9998	rPt-390294	6.805	5R	0	19	DArT		rPt-390294	A	B	A	A	B	A	B	B	B	B	A	A	B	A	B	A	A	A	A	A	B	B	B	B	A	B	A	B	B	A	A	A	B	A	B	A	B	A	B	B	B
9999	rPt-390522	7.929	5R	0	19	DArT		rPt-390522(4)	A	B	A	A	B	A	B	B	B	B	A	B	B	A	B	A	A	A	A	A	B	B	B	B	A	B	A	B	B	A	A	A	B	A	B	A	B	A	B	B	B
10003	rPt-507500	11.937	5R	0	19	DArT		rPt-507500	A	B	A	A	B	A	B	B	B	B	A	B	-	A	B	A	A	A	A	A	-	B	B	B	A	B	A	B	B	A	A	-	B	A	B	A	B	A	A	B	B
10004	rPt-508925	14.851	5R	0	19	DArT		rPt-508925	A	B	A	A	B	A	B	B	B	B	A	B	B	-	B	A	A	A	A	A	B	B	B	B	A	B	A	B	B	A	A	B	B	A	B	A	B	A	A	B	B
10005	3041878	18.069	5R	0	19	SNP	*	3041878	A	B	A	A	-	B	B	-	-	B	A	-	B	-	-	A	A	A	A	A	-	B	B	-	A	-	A	B	-	A	A	-	-	A	B	-	B	A	A	B	B
10006	3608752	20.441	5R	0	19	e-SNP		3608752(15)	A	B	A	A	A	A	-	B	B	B	A	B	B	-	A	A	A	A	A	A	B	B	B	B	A	B	A	B	-	A	A	B	B	A	B	A	B	A	A	B	B
10021	4339461	21.959	5R	0	19	e-SNP		4339461(3)	A	B	A	A	A	A	B	B	B	B	A	B	B	-	A	A	A	A	A	A	B	B	B	B	A	B	A	B	B	A	A	B	B	A	B	A	B	A	A	B	B
10024	4343102	24.162	5R	0	19	e-SNP		4343102	A	B	A	A	A	A	B	B	B	B	A	B	B	-	A	A	A	A	A	A	B	B	B	B	A	B	A	B	B	A	A	A	B	A	B	A	B	A	A	B	B
10025	4205026	27.606	5R	1	19	e-SNP	***	4205026[2]	A	B	A	A	A	A	B	B	B	B	A	B	B	-	A	A	A	A	A	A	A	B	-	B	A	-	A	B	-	A	A	A	B	A	-	A	B	A	-	B	B
10026	3040546	29.765	5R	0	19	e-SNP		3040546(7)	A	B	A	A	A	A	B	B	B	B	A	B	B	-	A	A	A	A	A	A	B	B	B	B	A	B	A	B	B	A	A	A	B	A	B	A	B	A	B	B	B
10033	3047417	31.406	5R	0	19	e-SNP		3047417(22)	A	B	A	A	A	A	B	B	B	B	A	B	B	-	A	A	A	A	A	A	B	B	B	B	A	B	A	B	B	A	A	A	B	A	B	A	B	A	B	B	B
10055	3615774	32.811	5R	0	19	e-SNP		3615774(21)	A	B	A	A	A	A	B	B	B	B	-	A	B	-	A	A	A	A	A	A	B	B	B	B	A	B	A	B	B	A	A	A	B	A	B	A	B	A	B	B	B
10076	3610765	35.634	5R	0	19	e-SNP		3610765(5)	A	B	A	A	A	A	B	B	B	B	A	A	B	-	A	A	A	A	A	A	B	B	B	B	A	B	A	B	B	A	A	A	B	A	B	A	B	A	B	B	B
10081	4341499	37.016	5R	0	19	e-SNP		4341499(8)	A	B	A	A	A	A	B	B	B	B	A	A	B	-	A	A	A	A	A	A	B	B	B	B	A	B	B	B	B	A	A	A	B	A	B	A	B	A	B	B	B
10089	3609297	38.455	5R	0	19	e-SNP		3609297(37)	A	B	A	A	A	A	B	B	B	B	A	A	A	-	A	A	A	A	A	A	B	B	B	B	A	B	B	B	B	A	A	A	B	A	B	A	B	A	B	-	B
10126	4212874	41.041	5R	0	19	e-SNP		4212874	A	B	A	A	A	A	B	B	-	B	B	A	A	-	A	A	A	A	A	A	B	B	B	B	A	B	B	B	B	A	A	A	B	A	B	A	B	A	B	B	B
10127	3612321	42.39	5R	0	19	e-SNP		3612321(7)	A	B	A	A	A	A	B	B	B	B	B	A	A	-	A	A	A	A	A	A	B	B	B	B	A	B	B	B	B	A	B	A	B	A	B	A	B	A	B	B	B
10134	3608273	46.478	5R	0	19	e-SNP		3608273(10)	A	B	A	A	B	A	B	B	B	B	B	A	A	-	B	A	A	A	A	A	B	B	B	B	A	B	B	B	B	A	B	A	B	A	B	B	B	A	B	B	B
10144	3614123	49.233	5R	0	19	e-SNP		3614123(9)	A	B	A	A	B	A	B	B	B	B	A	A	A	-	B	A	A	A	A	A	B	B	B	B	A	B	B	B	B	A	B	A	B	A	B	B	B	A	B	B	B
10153	4345547	50.548	5R	0	19	e-SNP		4345547(5)	A	B	A	A	B	A	B	B	B	B	A	A	A	-	B	A	A	A	A	A	B	B	B	B	A	B	B	B	B	A	A	A	B	A	B	B	B	A	B	B	B
10158	4352888	51.807	5R	0	19	e-SNP		4352888(7)	A	B	A	A	B	A	B	B	B	B	A	A	B	-	B	A	A	A	A	A	B	B	B	B	A	B	B	B	B	A	A	A	B	A	B	B	B	A	B	B	B
10165	4348760	55.725	5R	0	19	e-SNP		4348760(10)	A	B	A	A	B	A	B	B	B	B	A	A	B	-	B	A	A	A	A	A	B	B	B	B	A	B	A	B	B	A	A	A	B	A	B	B	B	A	B	B	B
10175	3607617	56.984	5R	0	19	e-SNP		3607617(15)	A	B	A	A	B	A	B	B	B	B	A	B	B	-	B	A	A	A	A	A	B	B	B	B	A	B	A	B	B	A	A	A	B	A	B	B	B	A	B	B	B
10190	4352373	58.231	5R	0	19	e-SNP		4352373(4)	A	B	A	A	B	A	B	B	B	B	A	B	B	-	B	A	A	A	A	A	B	B	B	B	A	B	A	B	B	A	A	A	B	A	B	B	B	A	B	B	B
10194	4339240	59.501	5R	0	19	e-SNP		4339240(15)	A	B	A	A	B	A	B	B	B	B	A	B	B	-	B	A	A	A	A	A	B	B	B	B	A	B	A	B	B	A	A	A	B	A	B	B	B	A	A	B	B
10209	4341429	62.031	5R	0	19	e-SNP		4341429	A	B	A	A	B	A	B	B	B	B	A	B	B	-	B	A	A	A	A	A	B	B	B	B	A	B	A	B	B	A	A	B	B	A	B	B	B	-	A	B	B
10211	4362694	63.29	5R	0	19	e-SNP		4362694(16)	-	B	A	A	B	A	B	B	B	B	A	B	B	-	B	A	A	A	A	A	B	B	B	B	A	B	-	B	B	A	A	B	B	-	B	B	B	A	A	B	B
10226	4213124	64.83	5R	0	19	e-SNP		4213124(11)	A	B	A	A	B	A	B	B	B	B	A	B	B	-	B	A	A	A	A	A	B	B	B	B	A	B	A	B	A	A	A	B	B	A	B	B	B	A	A	B	B
10237	3603632	66.336	5R	0	19	e-SNP		3603632(7)	A	B	A	A	B	A	A	B	B	B	A	B	B	-	B	A	A	A	A	A	B	B	B	B	A	B	A	B	A	A	A	B	B	A	B	B	B	A	A	B	B
10244	3603459	69.373	5R	0	19	e-SNP		3603459(22)	A	B	A	A	B	A	A	B	B	B	A	B	B	-	B	A	A	A	A	A	B	B	B	B	A	B	A	B	A	A	A	B	B	A	B	B	B	A	A	B	B
10266	4203723	70.789	5R	0	19	e-SNP		4203723(2)	A	A	A	A	B	A	A	B	B	B	A	B	B	-	B	A	A	A	A	A	B	B	B	B	A	B	A	B	A	A	A	B	B	A	B	B	B	A	A	B	B
10268	rPt-389261	72.284	5R	0	19	DArT		rPt-389261(41)	A	A	A	A	B	A	A	B	B	B	A	B	B	A	B	A	-	A	A	A	B	B	B	B	A	B	-	B	A	A	A	B	B	-	B	-	B	-	A	B	B
10309	3615679	78.907	5R	0	19	e-SNP		3615679(3)	A	B	B	B	B	B	A	B	B	B	B	B	B	-	B	A	A	A	A	A	B	B	B	B	A	B	A	B	A	A	A	B	B	A	B	B	B	A	A	B	B
10312	rPt-508420	80.211	5R	0	19	DArT		rPt-508420(2)	A	B	B	B	B	B	A	B	B	B	B	B	B	A	B	A	A	A	A	A	B	B	B	B	A	B	A	B	A	A	A	B	B	A	B	A	B	A	A	B	B
10314	4356596	82.482	5R	0	19	e-SNP		4356596	-	B	-	B	-	B	B	B	B	B	B	B	B	-	-	A	A	A	A	A	B	B	B	B	A	B	A	B	A	A	A	B	B	A	B	-	B	A	A	B	B
10315	4216281	84.843	5R	0	19	e-SNP		4216281(6)	A	B	B	B	A	B	A	B	B	B	B	B	B	-	A	A	A	A	A	A	B	B	B	B	A	B	A	B	A	A	A	B	B	A	B	A	B	A	A	B	B
10321	4339929	87.802	5R	0	19	e-SNP		4339929	A	-	-	B	A	A	A	B	B	B	-	B	B	-	A	A	A	A	A	A	B	B	B	B	A	B	A	B	A	A	A	B	B	A	B	A	B	A	A	B	B
10322	3624321	90.681	5R	0	19	e-SNP	*	3624321(16)	A	A	A	A	A	A	A	B	B	B	A	B	B	-	A	A	A	A	A	A	B	B	B	B	A	B	A	B	A	A	A	B	B	A	B	A	B	A	A	B	B
10338	3046063	93.009	5R	0	19	e-SNP		3046063(58)	A	B	A	A	A	A	A	B	B	B	A	B	B	-	A	A	A	A	A	A	B	B	B	B	A	B	A	B	A	A	A	B	B	A	B	A	B	A	A	B	B
10396	4373163	97.085	5R	1	19	e-SNP	******	4373163[5]	A	B	A	A	A	A	A	B	B	B	A	B	B	-	A	A	A	A	A	A	A	A	-	-	A	B	A	A	A	A	A	-	B	A	B	A	B	A	A	-	-
10397	3607542	123.425	5R	19	19	e-SNP	******	3607542(19)[5]	A	A	A	A	A	B	A	B	A	A	B	B	B	-	A	A	A	A	B	A	A	A	B	B	A	B	A	A	A	A	A	B	A	A	A	A	A	A	A	B	B
10416	3621496	124.605	5R	1	19	e-SNP	*******	3621496[6]	A	A	A	A	A	-	A	-	A	A	B	B	B	-	A	A	A	A	B	A	A	A	B	B	A	B	A	A	A	A	A	B	A	A	A	A	A	A	A	B	B
10417	3606663	125.751	5R	4	19	e-SNP	*******	3606663(4)[6]	A	A	A	A	A	B	A	B	A	A	B	B	B	-	A	A	A	A	B	A	A	A	B	B	A	B	A	A	A	A	A	B	A	A	A	A	A	A	A	A	B
10421	4221761	126.886	5R	36	19	e-SNP	******	4221761(36)[5]	A	A	A	A	A	B	A	B	A	A	B	B	B	-	A	A	A	A	B	A	A	A	B	B	A	B	A	A	A	A	A	B	A	A	A	A	A	A	A	A	B
10457	3046885	128.055	5R	18	19	e-SNP	*******	3046885(18)[6]	A	A	A	A	A	B	A	B	A	A	B	B	A	-	A	A	A	A	B	A	A	A	B	B	A	B	A	A	A	A	A	B	A	A	A	A	A	A	A	A	B
10475	3620736	129.28	5R	6	19	e-SNP	*******	3620736(6)[6]	A	A	A	A	A	B	A	A	A	A	B	B	A	-	A	A	A	A	B	A	A	A	B	B	A	B	A	A	A	A	A	B	A	A	A	A	A	A	A	A	B
10481	4205489	130.46	5R	5	19	e-SNP	*******	4205489(5)[6]	A	A	A	A	A	B	A	A	A	A	B	B	A	-	A	A	A	A	B	A	A	A	B	B	A	B	A	A	A	A	A	B	A	A	A	A	A	A	A	A	B
10486	3612979	135.215	5R	25	19	e-SNP	*******	3612979(25)[6]	A	A	B	A	A	B	A	A	A	A	B	B	A	-	A	A	A	A	B	A	A	A	B	B	A	B	A	A	A	A	A	B	A	A	A	A	A	A	A	A	B
10511	3046936	137.588	5R	31	19	e-SNP	*******	3046936(31)[6]	A	A	B	A	A	B	A	A	A	A	B	B	A	-	A	A	A	A	B	A	A	A	B	B	A	A	A	A	A	A	A	B	A	A	A	A	A	A	A	A	B
10542	3603692	138.813	5R	46	19	e-SNP	******	3603692(46)[5]	A	A	B	A	A	B	A	A	A	A	B	B	A	-	A	A	A	A	B	A	A	A	B	B	A	A	A	A	A	A	A	B	A	A	A	A	A	A	A	A	B
10839	3607683	139.993	5R	296	19	SNP	******	3607683(296)[5]	A	A	B	A	A	B	A	A	A	A	B	B	A	-	A	A	A	A	B	A	A	A	B	B	A	A	A	A	A	A	A	B	A	A	A	A	A	A	A	A	B
10884	3612950	141.173	5R	1	19	e-SNP	******	3612950[5]	A	A	B	A	A	B	A	A	-	A	B	B	A	-	A	A	A	A	B	A	A	A	B	B	A	A	A	A	A	A	A	B	A	A	A	A	A	A	A	A	B
10885	3607434	142.33	5R	1	19	e-SNP	*******	3607434[6]	A	A	B	A	A	B	A	A	A	A	B	B	A	-	A	A	A	A	B	A	A	A	B	B	A	A	A	A	A	A	A	B	A	A	A	A	A	A	A	A	B
10886	3604115	143.477	5R	86	19	e-SNP	*******	3604115(86)[6]	A	A	B	A	A	B	A	A	A	A	B	B	A	-	A	A	A	A	B	A	A	A	B	B	A	A	A	A	A	A	A	B	A	A	A	A	A	A	A	A	B
10972	3622590	145.849	5R	6	19	e-SNP	*******	3622590(6)[6]	A	A	B	A	A	B	A	A	A	A	B	B	A	-	A	A	A	A	B	A	A	A	B	B	A	B	A	A	A	A	A	B	A	A	A	A	A	A	A	A	B
10978	3605294	146.984	5R	61	19	e-SNP	*******	3605294(61)[6]	A	A	B	A	A	B	A	A	A	A	B	B	A	-	A	A	A	A	B	A	A	A	B	B	A	B	A	A	A	A	A	B	A	A	A	A	A	A	A	A	B
11039	3040968	150.484	5R	41	19	e-SNP	******	3040968(41)[5]	A	A	B	A	B	B	A	A	A	A	B	B	A	-	B	A	A	A	B	A	A	A	B	B	A	B	A	A	A	A	A	B	A	A	A	B	A	A	A	A	B
11080	3611246	155.07	5R	25	19	e-SNP	*****	3611246(25)[4]	A	A	A	A	B	B	A	B	A	A	B	B	A	-	B	A	A	A	B	A	A	A	B	B	A	B	A	A	A	A	A	B	A	A	A	B	A	A	A	A	B
11105	4341531	157.319	5R	5	19	e-SNP	*****	4341531(5)[4]	A	A	A	A	B	B	A	B	A	A	B	B	B	-	B	A	A	A	B	A	A	A	B	B	A	B	A	A	A	A	A	B	A	A	A	B	A	A	A	A	B
11110	4343941	158.454	5R	10	19	e-SNP	****	4343941(10)[3]	A	A	A	A	B	B	A	B	A	A	B	B	B	-	B	A	A	A	B	A	A	A	B	B	A	B	A	A	A	A	A	B	A	A	A	B	A	A	A	B	B
11120	rPt-390144	161.277	5R	1	19	DArT	*******	rPt-390144[6]	-	A	A	A	A	B	-	B	A	A	-	B	B	-	B	A	A	A	B	A	-	A	-	B	A	B	A	A	A	A	A	-	A	A	A	A	A	A	A	B	B
11121	rPt-399743	164.089	5R	4	19	DArT	******	rPt-399743(4)[5]	A	A	A	A	A	B	A	B	A	A	B	B	B	B	B	A	A	A	B	A	A	A	B	B	A	B	A	A	A	A	A	B	A	A	A	A	A	A	A	A	B
11125	rPt-506350	166.338	5R	11	19	DArT	*******	rPt-506350(11)[6]	A	A	A	A	A	B	A	A	A	A	B	B	A	B	B	A	A	A	B	A	A	A	B	B	A	B	A	A	A	A	A	B	A	A	A	A	A	A	A	A	B
11136	tPt-513922	169.714	5R	7	19	DArT	*******	tPt-513922(7)[6]	A	A	B	A	A	B	A	A	A	A	B	B	A	B	B	A	A	A	B	A	A	A	B	B	A	B	A	A	A	A	A	B	A	A	A	A	A	A	A	A	B
11143	rPt-508323	171.962	5R	4	19	DArT	******	rPt-508323(4)[5]	A	A	B	A	A	B	A	A	A	A	B	B	A	B	B	A	A	A	B	A	A	A	B	B	A	B	A	A	A	A	A	B	A	A	A	A	A	A	A	A	B
11147	rPt-401845	174.211	5R	4	19	DArT	******	rPt-401845(4)[5]	A	A	B	A	A	B	A	A	A	A	B	B	A	B	B	A	A	A	B	A	A	A	B	B	A	A	A	A	A	A	A	B	A	A	A	A	A	A	A	A	B
11151	rPt-508893	175.335	5R	2	19	DArT	******	rPt-508893(2)[5]	A	A	B	A	A	-	A	A	A	A	B	B	A	B	B	A	A	A	B	A	A	A	B	B	A	A	A	A	A	A	A	B	A	A	A	A	A	A	A	A	B
11153	rPt-390596	176.459	5R	4	19	DArT	****	rPt-390596(4)[3]	A	A	B	A	A	B	A	A	A	A	B	B	A	B	B	A	A	A	B	A	A	A	B	B	A	A	A	A	A	A	A	B	A	A	A	A	A	A	A	A	B
11157	3043172	180.23	5R	25	19	e-SNP	*****	3043172(25)[4]	A	A	B	A	B	B	A	A	A	A	B	B	A	-	B	A	A	A	B	A	A	A	B	B	A	A	A	A	A	A	A	B	A	A	A	-	A	A	A	A	B
11238	3617980	182.085	5R	67	19	SNP	*****	3617980(67)[4]	A	A	B	A	B	B	A	A	A	A	B	B	A	-	B	A	A	A	B	A	A	A	B	B	A	A	A	A	A	A	A	B	A	A	A	B	A	A	A	A	B
11249	4346981	183.388	5R	2	19	e-SNP	**	4346981(2)[1]	A	A	B	A	B	B	A	A	A	A	B	B	-	-	B	-	-	A	B	A	A	A	B	B	A	-	-	A	A	A	A	B	A	A	A	B	A	-	A	A	B
11251	4340131	186.099	5R	4	19	e-SNP	*****	4340131(4)[4]	A	A	-	A	B	B	A	A	A	A	-	-	A	-	B	A	A	A	B	A	A	A	B	B	A	A	A	A	A	A	A	B	A	A	A	B	A	A	A	A	B
11255	3618225	187.391	5R	1	19	SNP	****	3618225[3]	A	A	B	A	B	B	A	A	A	A	B	-	A	-	B	A	A	A	B	A	A	A	-	B	A	A	A	A	A	A	A	B	A	A	A	B	A	A	A	A	B
11256	3048244	188.729	5R	2	19	SNP	****	3048244(2)[3]	A	A	B	A	-	B	A	A	B	A	B	B	A	-	-	A	A	A	B	A	A	A	B	B	A	A	A	A	A	A	A	B	A	A	A	-	A	A	A	A	B
11344	4346026	189.999	5R	112	19	SNP	***	4346026(112)[2]	A	A	B	A	B	B	A	A	B	A	B	B	A	-	B	A	A	A	B	A	A	A	B	B	A	A	A	A	A	A	A	B	A	A	A	B	A	A	A	A	B
11370	rPt-507354	193.375	5R	6	19	DArT	***	rPt-507354(6)[2]	A	A	B	A	A	B	A	A	B	A	B	B	A	B	B	A	A	A	B	A	A	A	B	B	A	A	A	A	A	A	A	B	A	A	A	A	A	A	A	A	B
11376	rPt-505151	194.498	5R	1	19	DArT	******	rPt-505151[5]	A	A	-	A	A	-	A	A	-	A	-	A	A	-	B	A	A	A	-	A	A	A	B	B	A	A	-	A	A	A	A	-	A	A	A	A	A	A	A	A	B
11377	wms136	195.622	5R	1	19	DArT	****	wms136[3]	A	A	B	A	A	-	A	A	-	A	B	A	A	B	B	A	A	-	B	A	A	A	B	B	A	A	A	A	A	A	A	B	A	A	A	A	A	A	A	A	B
11378	rPt-390157	197.871	5R	15	19	DArT	***	rPt-390157(15)[2]	A	A	B	A	A	B	A	A	B	A	B	B	A	B	B	A	A	A	B	A	A	A	B	B	A	A	A	A	A	B	A	B	A	A	A	A	A	A	A	A	B
11393	rPt-509534	198.995	5R	3	19	DArT	**	rPt-509534(3)[1]	A	A	B	A	A	B	A	A	B	A	B	B	A	B	B	A	A	A	B	A	A	A	B	B	A	A	A	A	A	B	A	B	A	A	A	A	A	A	A	A	B
11396	rPt-402162	201.243	5R	6	19	DArT	**	rPt-402162(6)[1]	A	A	B	B	A	B	A	A	B	A	B	B	A	B	B	B	A	A	B	A	A	A	B	B	A	A	A	A	A	B	A	B	A	A	A	A	A	A	A	A	B
11402	3041432	203.886	5R	22	19	e-SNP	***	3041432(22)[2]	A	A	B	B	A	B	A	A	B	A	B	B	A	-	A	B	A	A	B	A	A	A	B	B	A	A	A	A	A	B	A	B	A	A	A	A	A	A	A	A	B
11424	3618693	206.495	5R	10	19	e-SNP	****	3618693(10)[3]	A	A	B	A	A	B	A	A	B	A	B	B	A	-	A	A	A	A	B	A	A	A	B	B	A	A	A	A	A	B	A	B	A	A	A	A	A	A	A	A	B
11434	4340945	209.116	5R	63	19	e-SNP	*****	4340945(63)[4]	A	A	B	A	A	B	A	A	B	A	B	B	A	-	A	A	A	A	B	A	A	A	B	B	A	A	A	A	A	A	A	B	A	A	A	A	A	A	A	A	B
11497	3603553	213.622	5R	93	19	e-SNP	****	3603553(93)[3]	A	A	B	A	A	B	A	A	B	A	B	B	A	-	A	A	A	A	B	A	A	A	B	B	A	A	A	A	A	B	A	B	A	A	A	A	A	A	A	A	B
11591	3603675	216.423	5R	14	19	e-SNP	****	3603675(14)[3]	A	A	B	A	-	B	A	A	B	A	B	B	A	-	B	A	A	A	B	A	A	A	B	B	A	A	A	A	A	B	A	B	A	A	A	-	A	A	A	A	B
11604	3048043	218.604	5R	120	19	e-SNP	**	3048043(120)[1]	B	A	B	A	B	B	A	A	B	A	B	B	A	-	B	A	A	A	B	A	A	A	B	B	A	A	A	A	A	B	A	B	A	A	A	B	A	A	A	A	B
11724	4200428	219.84	5R	19	19	e-SNP	**	4200428(19)[1]	B	A	B	A	B	B	A	A	B	A	B	B	A	-	B	A	A	A	B	A	A	A	B	B	A	A	A	A	A	B	A	B	A	A	A	B	A	A	A	A	B
11743	4349868	221.077	5R	4	19	e-SNP	**	4349868(4)[1]	B	A	B	B	B	B	A	A	B	A	B	B	A	-	B	A	A	A	-	A	A	A	-	B	A	A	A	A	A	B	A	B	A	A	A	B	A	A	A	A	B
11747	4204714	222.313	5R	0	19	e-SNP	*	4204714(30)	B	A	B	B	B	B	A	A	B	A	B	B	A	-	B	B	A	A	B	A	A	A	B	B	A	A	A	A	A	B	A	B	A	A	A	B	A	A	A	A	B
11777	4358930	228.422	5R	0	19	e-SNP		4358930(4)	B	-	B	B	B	B	A	A	B	B	B	B	B	-	B	B	A	-	-	-	-	A	B	B	A	-	A	A	A	B	-	B	-	-	A	B	A	A	A	-	B
11781	4356810	233.03	5R	0	19	e-SNP		4356810	B	A	B	B	B	B	A	A	B	A	B	B	B	-	B	B	A	A	B	A	A	A	B	B	A	A	A	A	A	B	A	B	A	A	A	B	A	A	A	A	B
11785	3046190	235.346	5R	4	19	SNP	**	3046190(4)[1]	-	A	B	A	-	B	A	A	B	A	B	B	A	-	-	B	A	A	B	A	A	A	B	-	A	A	A	A	A	B	A	B	A	A	A	-	A	A	A	A	B
11786	3042085	238.282	5R	0	19	e-SNP		3042085	-	A	B	A	B	B	-	-	B	-	B	B	A	-	B	B	A	-	B	A	-	A	B	B	A	A	-	-	-	A	A	B	A	-	-	B	-	-	A	A	B
11787	3607569	241.534	5R	0	19	e-SNP		3607569	B	A	B	A	B	B	A	A	B	A	B	B	A	-	B	B	A	A	B	A	-	B	B	B	-	-	-	A	-	B	A	B	A	-	-	B	-	-	-	-	B
11788	4221295	247.119	5R	0	19	e-SNP		4221295	B	A	B	A	B	B	-	-	B	B	B	B	B	-	B	B	-	B	B	-	A	-	B	B	A	A	A	A	A	B	A	B	A	B	-	B	A	-	-	A	B
11789	4341932	0	6R	0	20	e-SNP	*	4341932(11)	B	A	B	A	A	A	B	A	-	B	B	A	A	-	A	B	B	A	A	A	B	B	A	A	B	A	A	A	A	A	A	A	A	A	A	A	B	B	A	A	A
11800	rPt-506668	4.507	6R	0	20	DArT		rPt-506668(4)	B	A	B	A	B	-	B	A	B	B	B	A	A	A	A	B	B	A	A	A	B	B	A	A	B	A	A	A	A	A	A	A	A	A	A	B	B	B	A	A	A
11804	3611186	7.882	6R	0	20	e-SNP		3611186(23)	B	A	B	A	B	A	B	A	B	B	B	A	A	-	B	B	B	A	A	A	B	B	A	A	B	A	A	A	A	A	A	A	A	A	A	B	B	B	A	A	A
11827	4344076	10.435	6R	0	20	e-SNP		4344076(2)	B	A	B	A	B	A	B	A	B	B	B	A	A	-	B	B	B	A	-	A	B	B	B	A	B	A	A	-	-	-	A	A	-	A	-	B	B	B	A	A	A
11829	3623117	18.678	6R	0	20	e-SNP		3623117	B	-	-	-	B	-	B	A	B	B	B	A	-	-	B	B	B	A	B	A	B	B	B	A	-	A	A	B	B	A	A	A	A	B	B	B	B	B	A	A	B
11830	3605722	28.721	6R	21	20	e-SNP	**	3605722(21)[1]	B	A	B	A	B	A	B	A	B	B	B	A	A	-	B	B	B	A	B	A	B	B	B	A	B	A	A	B	B	B	A	A	B	B	B	B	B	B	A	A	B
11851	3606053	30.969	6R	11	20	e-SNP	**	3606053(11)[1]	B	A	B	A	B	A	B	A	B	B	B	A	A	-	B	B	B	A	B	A	B	B	B	A	B	A	A	B	B	B	A	A	B	B	B	B	B	B	A	A	B
11862	3605937	35.476	6R	0	20	e-SNP		3605937(18)	B	A	B	A	B	A	B	A	B	B	B	A	A	-	B	B	B	A	B	A	B	B	B	A	B	A	A	B	B	B	A	A	B	B	B	-	B	B	A	A	A
11880	3045715	39.462	6R	0	20	e-SNP	*	3045715(10)	B	A	B	A	B	A	B	A	A	B	B	A	A	-	B	B	B	A	B	A	B	B	B	A	B	A	B	B	B	B	A	A	B	B	B	B	B	B	A	A	A
11890	rPt-399827	42.229	6R	0	20	DArT		rPt-399827(2)	B	A	B	A	B	A	B	A	A	B	B	A	A	A	A	B	B	A	B	A	B	B	B	A	B	A	B	B	B	B	A	A	B	B	B	B	B	B	A	A	A
11892	rPt-399922	43.364	6R	0	20	DArT	*	rPt-399922	B	A	B	A	B	A	B	A	B	B	B	A	-	A	A	B	B	A	B	A	B	B	B	A	B	A	B	B	B	B	A	A	B	B	B	B	B	B	A	A	A
11893	rPt-505345	44.499	6R	3	20	DArT	**	rPt-505345(3)[1]	B	A	B	A	B	-	B	A	B	B	B	A	A	A	A	B	B	A	B	A	B	B	B	A	B	A	B	B	B	B	A	B	B	B	B	B	B	B	A	A	A
11896	rPt-508379	45.623	6R	0	20	DArT	*	rPt-508379	B	A	B	A	B	A	B	A	A	-	B	A	A	A	A	B	B	A	B	A	B	B	B	A	B	A	B	B	B	B	A	B	B	B	B	B	B	B	A	A	A
11897	3047876	48.592	6R	7	20	e-SNP	**	3047876(7)[1]	B	A	B	A	B	A	B	A	A	B	B	A	A	-	B	B	B	A	B	A	B	B	B	A	B	A	B	B	B	B	A	B	B	B	B	B	B	B	A	A	A
11905	4366615	49.446	6R	2	20	SNP	***	4366615(2)[2]	B	A	B	A	-	A	B	A	A	B	-	-	A	-	-	B	B	A	B	-	-	B	B	A	B	A	B	B	B	B	-	-	B	B	B	-	B	B	-	-	A
11906	3615688	50.076	6R	0	20	e-SNP	*	3615688(18)	B	A	B	A	B	A	B	A	A	B	A	A	A	-	B	B	B	A	B	A	B	B	B	A	B	A	B	B	B	B	A	B	B	B	B	B	B	B	A	A	A
11924	3045646	52.809	6R	0	20	e-SNP		3045646(34)	B	A	B	A	B	A	B	A	A	B	A	A	A	-	B	B	B	A	B	A	B	B	B	A	B	A	B	B	B	B	A	B	A	B	A	B	B	B	A	A	A
11958	4355569	55.012	6R	0	20	e-SNP		4355569	B	A	B	A	B	A	B	A	A	B	A	A	A	-	A	B	B	A	B	A	B	B	B	A	B	A	B	B	B	B	A	B	A	B	A	-	B	B	A	A	A
11960	3604001	56.417	6R	0	20	SNP		3604001(3)	-	A	B	A	-	A	-	A	A	B	A	A	A	-	-	B	B	A	B	A	B	B	B	A	B	A	B	B	B	B	A	B	A	B	A	-	B	B	A	A	A
11962	4220583	56.867	6R	0	20	e-SNP		4220583(156)	B	A	B	A	B	A	B	A	A	-	A	A	A	-	B	B	B	A	-	A	B	B	B	A	B	A	-	B	B	B	A	B	A	-	A	B	-	B	A	A	A
12118	4341764	60.243	6R	0	20	e-SNP		4341764(34)	B	A	B	A	B	-	B	A	A	B	A	A	A	-	B	B	B	A	B	A	B	B	B	A	B	A	B	B	B	B	A	B	A	B	A	B	B	B	B	A	A
12152	4349166	62.491	6R	0	20	e-SNP		4349166(23)	B	A	B	A	B	B	A	A	A	B	A	A	A	-	B	B	B	A	B	A	B	B	B	A	B	A	B	B	B	B	A	B	A	B	A	B	B	B	B	A	A
12175	3610863	64.74	6R	0	20	e-SNP	*	3610863(29)	B	B	B	A	B	B	A	A	A	B	A	A	A	-	B	B	B	A	B	A	B	B	B	A	B	A	B	B	B	B	A	B	A	B	A	B	B	B	B	A	A
12204	4347145	68.828	6R	2	20	e-SNP	*******	4347145(2)[6]	B	B	B	-	B	B	A	A	A	B	A	A	-	-	B	B	B	-	B	-	B	B	B	-	B	A	B	B	B	B	-	B	-	B	B	B	B	B	B	-	-
12206	4204860	71.561	6R	1	20	e-SNP	*******	4204860[6]	B	B	B	A	B	B	-	-	A	B	A	A	A	-	B	B	B	A	B	-	B	B	B	-	B	-	B	B	B	B	-	B	A	B	B	B	B	B	B	-	B
12207	3612164	74.982	6R	2	20	e-SNP	****	3612164(2)[3]	B	B	B	A	B	B	A	A	A	B	A	A	A	-	B	B	B	A	B	A	B	B	B	A	B	A	B	B	B	B	A	B	A	B	A	B	B	B	B	A	B
12210	4350021	80.624	6R	0	20	e-SNP		4350021(11)	-	-	A	A	B	A	A	A	A	-	A	A	A	-	B	B	B	A	B	A	B	B	B	A	B	A	B	B	B	B	A	B	A	B	A	B	B	B	B	A	B
12220	3605122	82.276	6R	0	20	e-SNP	*	3605122(18)	B	B	B	A	B	A	A	A	A	B	A	A	A	-	B	B	B	A	B	A	B	B	B	A	B	A	B	B	B	B	A	B	A	B	A	B	B	B	B	A	B
12240	3620578	87.383	6R	0	20	e-SNP		3620578(247)	-	B	-	A	B	B	A	A	A	B	A	A	A	-	B	-	-	A	B	A	B	-	B	A	B	A	B	B	B	-	A	-	A	B	A	B	B	B	B	A	A
12487	3618231	89.058	6R	0	20	SNP	*	3618231(4)	B	B	B	A	-	B	A	A	A	B	A	A	A	-	-	B	B	A	B	A	B	B	B	A	B	A	B	B	B	B	-	B	A	B	A	-	B	B	B	A	A
12489	3608333	91.239	6R	0	20	e-SNP		3608333(3)	B	B	B	A	A	B	A	A	A	B	A	A	A	-	-	B	B	A	B	A	B	B	B	A	B	A	B	B	B	B	A	B	A	B	A	A	B	B	B	A	A
12492	3607677	91.318	6R	0	20	e-SNP		3607677(169)	B	B	B	A	A	B	A	A	A	B	A	A	A	-	A	B	B	A	B	A	B	B	B	A	B	A	B	B	B	B	A	B	A	B	A	A	B	B	B	A	A
12663	3045911	92.577	6R	0	20	SNP		3045911(4)	-	B	B	A	-	B	A	A	A	B	A	A	A	-	-	B	B	A	B	A	B	B	B	A	B	A	B	B	B	B	A	B	A	B	A	-	B	B	B	A	A
12665	3608581	95.592	6R	0	20	e-SNP		3608581	B	B	B	A	A	B	A	A	A	B	A	A	A	-	A	-	B	A	-	A	B	-	-	A	-	A	-	B	B	B	A	B	A	B	A	A	B	-	-	A	A
12666	4365411	97.379	6R	0	20	e-SNP		4365411	B	B	B	A	A	-	A	A	A	B	A	A	A	-	A	B	B	A	B	A	B	B	-	A	B	A	B	B	B	B	A	B	A	B	A	A	B	B	B	A	A
12667	4349279	97.783	6R	0	20	e-SNP		4349279(3)	B	B	B	A	A	B	A	A	A	B	A	A	A	-	A	-	B	A	B	A	B	B	B	A	B	A	B	B	B	B	A	B	A	B	A	A	B	B	B	A	A
12670	4202806	102.914	6R	0	20	e-SNP		4202806(26)	B	B	-	A	A	A	A	A	A	B	A	A	A	-	A	B	B	A	B	A	B	B	B	A	B	A	B	B	B	B	A	B	A	B	A	A	B	B	B	A	B
12696	3604943	105.5	6R	0	20	e-SNP	*	3604943(8)	B	B	B	A	A	B	A	A	A	B	A	A	A	-	-	B	B	A	B	A	B	B	B	A	B	A	B	B	B	B	A	B	A	B	A	A	B	B	B	A	B
12704	scm304.2	113.431	6R	0	20	DArT		scm304.2(5)	-	B	-	A	-	-	A	A	A	B	A	A	A	A	A	B	B	-	-	A	B	B	B	A	B	A	B	B	B	B	A	B	A	B	A	B	B	B	B	A	A
12709	rPt-401349	115.68	6R	0	20	DArT	*	rPt-401349(6)	B	B	B	A	B	B	A	A	B	B	A	A	A	A	A	B	B	A	B	A	B	B	B	A	B	A	B	B	B	B	A	B	A	B	A	B	B	B	B	A	A
12715	rPt-507486	116.804	6R	0	20	DArT		rPt-507486(3)	B	B	B	A	B	B	A	A	B	B	A	A	A	A	A	B	B	A	B	A	B	B	B	A	B	A	B	B	B	B	A	B	A	B	A	B	B	B	B	A	A
12718	rPt-6792	120.18	6R	0	20	DArT		rPt-6792(6)	B	A	B	A	B	A	B	A	B	B	A	A	A	A	A	B	B	A	B	A	B	B	B	A	B	A	B	B	B	B	A	B	A	B	A	B	B	B	B	A	A
12724	rPt-410769	121.304	6R	0	20	DArT		rPt-410769(10)	B	A	B	A	B	A	B	A	B	B	A	A	A	A	A	B	B	A	B	A	B	B	B	A	B	A	B	B	B	B	A	B	A	B	A	B	B	B	A	A	A
12734	rPt-5537	123.552	6R	0	20	DArT		rPt-5537(3)	B	A	B	A	-	A	B	A	A	B	A	A	A	A	A	B	B	A	B	A	B	B	B	A	B	A	B	B	B	B	A	B	A	B	A	B	B	B	A	A	A
12737	rPt-389437	124.676	6R	0	20	DArT		rPt-389437(2)	B	A	B	A	B	A	B	A	A	B	A	A	A	A	A	B	B	A	B	A	B	B	B	A	B	A	B	B	B	B	A	B	A	B	A	-	B	B	A	A	A
12739	rPt-400998	127.589	6R	2	20	DArT	**	rPt-400998(2)[1]	B	A	B	-	B	B	B	A	-	B	-	A	A	-	-	B	B	A	B	A	B	B	B	A	B	A	B	B	B	B	A	B	A	B	A	B	B	B	B	A	A
12741	rPt-5403	130.3	6R	0	20	DArT		rPt-5403(12)	B	B	B	A	B	B	A	A	A	B	A	A	A	A	A	B	B	A	B	A	B	B	B	A	B	A	B	B	B	B	A	B	A	B	A	B	B	B	B	A	A
12753	3040673	135.942	6R	0	20	e-SNP	*	3040673(322)	B	B	B	A	-	B	A	A	A	B	A	A	A	-	-	B	B	A	B	A	B	B	B	A	B	A	B	B	B	B	A	B	A	B	A	-	B	B	B	A	A
13075	4344654	137.223	6R	0	20	e-SNP		4344654	B	B	B	A	A	B	A	A	A	B	A	A	A	-	A	B	B	A	B	A	B	B	B	A	B	A	B	B	B	-	A	B	A	B	A	A	B	B	B	A	A
13076	4361279	137.65	6R	0	20	e-SNP		4361279(2)	B	B	B	A	A	B	A	A	A	B	A	A	A	-	A	-	-	A	B	A	B	B	-	A	B	A	B	B	B	B	A	B	A	-	A	A	B	B	B	A	A
13078	3610737	138.965	6R	0	20	e-SNP		3610737	B	B	B	A	A	B	A	A	A	-	A	A	A	-	A	B	B	A	B	A	B	B	B	A	B	A	B	B	B	B	A	B	A	B	A	A	B	B	B	A	A
13079	4207640	141.811	6R	0	20	e-SNP		4207640(2)	B	A	B	A	A	B	A	A	A	B	A	A	A	-	A	B	B	A	B	A	B	B	B	A	B	A	B	B	B	B	A	B	A	B	A	A	B	-	B	A	A
13081	4340869	145.006	6R	0	20	e-SNP		4340869(15)	B	A	B	A	A	B	B	-	A	B	A	A	A	-	A	B	B	A	B	-	B	B	B	A	B	A	B	B	B	-	A	B	A	B	A	A	B	B	-	A	A
13096	3623272	146.714	6R	0	20	e-SNP		3623272(7)	B	A	B	A	A	A	B	A	A	B	A	A	A	-	A	B	B	A	B	A	B	B	B	A	B	A	B	B	B	B	A	B	A	B	A	A	B	B	B	A	A
13103	3604312	148.378	6R	0	20	e-SNP		3604312(134)	B	A	B	A	A	A	B	A	A	B	A	A	A	-	A	B	B	A	B	A	B	B	B	A	B	A	B	B	B	B	A	B	A	B	A	A	B	B	A	A	A
13237	4346490	156.309	6R	0	20	e-SNP		4346490(17)	B	A	B	A	A	A	B	A	A	B	-	A	A	-	A	B	B	A	B	A	B	B	B	A	B	A	B	B	B	B	A	B	B	B	B	A	B	B	A	A	A
13254	4350791	157.534	6R	0	20	e-SNP		4350791(3)	B	A	B	A	A	A	B	A	A	B	B	A	A	-	B	B	B	A	B	A	B	B	B	A	B	A	B	B	B	B	A	B	B	B	B	A	B	B	A	A	A
13257	4357747	158.793	6R	0	20	e-SNP		4357747(7)	B	A	B	A	A	A	B	A	A	B	B	A	A	-	B	B	B	A	B	A	B	B	B	A	B	A	B	B	B	B	-	A	B	B	B	A	B	B	A	A	A
13264	3603593	160.119	6R	0	20	e-SNP		3603593(12)	B	A	B	A	A	A	B	A	A	B	B	A	A	-	A	B	B	A	B	A	B	B	B	A	B	A	B	B	B	B	A	A	B	B	B	A	B	B	A	A	A
13276	3606588	163.935	6R	0	20	e-SNP		3606588(18)	B	A	B	A	A	A	B	A	B	B	B	A	A	-	A	B	B	A	B	A	B	B	B	A	B	A	A	B	B	B	A	A	B	B	B	A	B	B	A	A	A
13294	4353425	166.432	6R	0	20	e-SNP		4353425(5)	B	A	B	A	A	A	B	A	B	B	B	A	A	-	A	B	B	A	B	A	B	B	B	A	B	A	A	B	B	B	A	A	B	B	B	A	B	B	A	A	B
13299	3605086	167.881	6R	0	20	e-SNP	*	3605086(32)	B	A	B	A	A	A	B	A	B	B	B	A	A	-	A	B	B	A	B	A	B	B	B	A	B	A	A	B	B	B	A	A	B	B	B	A	B	B	A	A	B
13331	4341023	170.93	6R	0	20	e-SNP		4341023(27)	B	A	B	A	A	A	B	A	B	B	-	A	A	-	A	-	B	A	B	A	B	B	B	A	B	A	A	B	B	B	A	A	B	B	B	A	B	B	A	A	B
13358	3620326	172.054	6R	0	20	e-SNP		3620326	-	A	B	A	A	A	-	-	A	B	B	A	A	-	A	B	B	A	B	A	B	B	B	A	B	A	A	B	B	-	A	A	B	-	B	A	B	B	A	A	B
13359	rPt-410888	174.303	6R	0	20	DArT		rPt-410888(3)	B	A	B	A	A	A	B	A	A	-	-	A	A	A	A	B	B	A	B	-	B	B	B	A	B	A	A	B	B	B	A	A	B	-	B	B	B	-	A	A	B
13362	rPt-390262	178.809	6R	0	20	DArT		rPt-390262(2)	B	A	B	A	B	A	B	A	A	B	B	A	A	A	A	B	B	A	B	A	B	B	B	A	B	A	A	B	B	B	A	A	B	B	B	B	B	B	A	A	B
13364	rPt-508824	180.012	6R	0	20	DArT		rPt-508824	B	A	-	A	B	A	B	A	-	B	B	A	A	A	A	B	B	A	B	A	B	B	B	A	B	A	A	B	B	B	A	A	B	B	B	B	B	B	A	A	B
13365	rPt-400318	191.36	6R	0	20	DArT		rPt-400318(4)	B	A	B	A	B	A	B	A	B	B	B	A	A	A	A	B	-	A	B	-	-	B	B	A	-	A	A	B	B	B	A	A	B	B	B	B	B	B	A	A	B
13369	rPt-410850	192.484	6R	0	20	DArT		rPt-410850(3)	B	A	B	A	B	A	B	A	A	B	B	A	A	A	A	B	B	A	B	B	B	B	B	A	B	A	A	B	-	B	A	A	B	B	B	-	B	B	A	A	B
13372	scm180	194.732	6R	0	20	DArT	*	scm180	B	A	B	A	B	A	B	A	B	B	B	A	A	A	A	B	B	A	B	B	B	B	B	A	B	A	A	B	B	B	A	A	B	B	B	B	B	B	A	A	B
13373	rPt-509330	195.856	6R	0	20	DArT	*	rPt-509330(4)	B	A	B	A	B	A	B	A	B	B	B	A	A	A	A	B	B	A	B	B	B	B	B	A	B	A	A	B	B	B	A	A	B	B	B	B	B	-	B	A	B
13377	3047593	200.363	6R	0	20	e-SNP	*	3047593(19)	-	A	B	A	-	A	B	A	B	B	B	A	A	-	B	B	B	A	B	B	B	B	B	A	B	A	A	B	B	B	A	A	B	B	B	B	B	B	A	A	B
13396	3605110	202.06	6R	96	20	e-SNP	**	3605110(96)[1]	B	A	B	A	B	A	B	A	B	B	B	A	A	-	B	B	B	A	B	B	B	B	B	A	B	A	A	B	B	B	A	A	B	B	B	B	B	B	A	A	B
13492	4360931	203.757	6R	4	20	e-SNP	***	4360931(4)[2]	B	A	B	A	B	A	B	A	B	B	B	-	A	-	B	B	B	A	B	B	B	B	B	A	B	A	A	B	B	B	A	A	B	B	B	B	B	B	A	A	B
13497	4352708	209.399	6R	0	20	e-SNP		4352708(2)	-	A	B	A	A	A	B	A	B	B	B	A	A	-	A	B	B	A	B	B	B	B	B	A	B	A	A	B	B	B	A	A	-	B	B	A	B	B	B	A	-
13498	3616778	211.141	6R	1	20	SNP	**	3616778[1]	B	A	B	-	-	A	B	A	B	B	B	A	A	-	-	B	B	A	B	-	B	B	B	A	B	A	A	B	B	B	A	A	B	B	B	-	B	B	B	A	B
13499	3621767	213.233	6R	1	20	e-SNP	**	3621767[1]	-	A	-	A	-	A	-	A	B	-	B	A	A	-	B	B	B	A	B	B	B	B	B	A	B	A	A	B	B	B	A	A	B	B	B	B	B	B	B	A	B
13500	3040588	213.255	6R	116	20	e-SNP	***	3040588(116)[2]	B	A	B	A	B	A	B	A	B	B	B	A	A	-	B	B	B	A	B	B	B	B	B	A	B	A	A	B	B	B	A	A	B	B	B	B	B	B	B	A	B
13616	4342036	215.481	6R	2	20	e-SNP	****	4342036(2)[3]	B	A	B	A	B	A	B	A	B	B	B	A	A	-	B	B	B	A	B	B	B	B	B	A	B	A	A	B	B	B	A	A	B	B	B	B	B	B	B	A	B
13618	3624215	217.46	6R	2	20	e-SNP	****	3624215(2)[3]	B	A	B	A	B	A	B	A	B	B	B	A	A	-	B	B	B	A	B	B	B	B	B	A	B	A	A	B	B	B	A	A	B	B	B	B	B	B	B	A	B
13620	4357229	218.887	6R	2	20	e-SNP	*******	4357229(2)[6]	B	A	B	-	B	A	B	A	B	B	B	A	-	-	B	B	B	A	B	B	B	B	B	-	B	A	A	B	B	B	A	-	B	B	B	B	B	B	B	A	B
13622	3618833	219.674	6R	1	20	e-SNP	*******	3618833[6]	B	A	B	A	B	-	B	-	B	B	B	-	-	-	B	B	B	A	B	B	B	B	B	-	B	A	A	B	B	B	-	A	B	B	B	B	B	B	B	A	B
13623	3044945	220.46	6R	2	20	e-SNP	****	3044945(2)[3]	B	A	B	A	B	A	B	A	B	B	B	A	A	-	B	B	B	A	B	B	B	B	B	A	B	A	A	B	B	B	A	A	B	B	B	B	B	B	B	A	B
13625	3611355	225.148	6R	36	20	e-SNP	****	3611355(36)[3]	B	A	B	A	B	A	B	A	B	B	B	A	A	-	B	B	B	A	B	B	B	B	B	A	B	A	A	B	B	B	A	A	B	B	B	B	B	B	B	A	B
13661	tPt-4479	229.655	6R	4	20	DArT	*****	tPt-4479(4)[4]	B	A	B	-	B	A	B	A	-	B	B	A	A	-	A	B	B	A	B	B	B	B	B	A	B	A	A	B	B	B	A	-	B	B	B	B	B	B	B	A	B
13665	3620271	233.031	6R	33	20	e-SNP	**	3620271(33)[1]	B	A	B	A	A	A	B	A	B	B	B	A	A	-	A	B	B	A	B	B	B	B	B	A	B	A	A	B	B	B	A	A	B	B	B	A	B	B	B	A	B
13699	4339846	235.279	6R	13	20	e-SNP	**	4339846(13)[1]	-	A	-	A	A	A	-	A	B	-	B	A	A	-	A	B	B	A	B	B	B	B	B	A	B	A	A	B	B	B	A	A	B	B	B	A	B	B	B	A	B
13711	4359510	241.845	6R	4	20	e-SNP	***	4359510(4)[2]	B	A	B	-	A	A	B	A	B	B	B	A	A	-	A	B	B	-	B	B	B	B	B	A	B	A	A	B	B	-	A	A	B	B	B	A	B	B	B	A	B
13715	4216370	243.182	6R	0	20	e-SNP	*	4216370(11)	B	A	B	A	A	A	B	A	B	B	B	A	A	-	A	B	B	A	B	B	B	B	B	A	B	A	A	B	B	B	A	A	B	B	B	A	B	B	B	A	B
13726	4345862	247.689	6R	0	20	e-SNP		4345862(19)	B	A	B	B	A	A	B	A	B	B	B	A	A	-	A	B	B	A	B	B	B	B	B	A	B	A	A	B	B	B	A	A	B	B	B	A	B	B	B	A	B
13745	4371228	250.016	6R	0	20	e-SNP		4371228	-	A	-	-	A	A	B	A	B	B	B	A	A	-	A	B	B	A	B	B	B	B	B	A	B	A	A	B	B	B	A	A	B	-	B	A	B	B	B	A	-
13746	4348791	252.186	6R	0	20	e-SNP	*	4348791(24)	B	A	B	B	A	A	B	A	B	B	-	A	A	-	A	B	B	A	B	B	B	B	B	A	B	A	A	B	B	B	A	A	B	B	B	A	B	B	B	A	B
13770	rPt-508462	256.693	6R	0	20	DArT	*	rPt-508462	B	A	B	B	B	A	B	A	A	B	B	A	A	A	A	B	B	A	B	B	B	B	B	A	B	A	A	B	B	B	A	A	B	B	B	B	B	B	B	A	B
13771	rPt-509453	257.817	6R	0	20	DArT		rPt-509453(7)	B	A	B	B	B	-	B	A	A	B	B	A	A	A	A	B	B	A	B	B	B	B	B	A	B	A	A	B	B	B	A	A	B	B	B	B	B	B	B	A	B
13778	wms247	260.065	6R	0	20	DArT	*	wms247(34)	B	A	B	B	B	A	B	A	B	B	B	A	A	A	A	B	B	A	B	B	B	B	B	A	B	A	A	B	B	B	-	A	B	B	B	B	B	B	B	A	B
13812	4203033	263.644	6R	0	20	e-SNP	*	4203033(55)	B	A	B	B	A	A	B	A	B	B	B	A	A	-	A	B	B	A	B	B	B	B	B	A	B	A	A	B	B	B	A	A	B	B	B	A	B	B	B	A	B
13867	4349714	264.836	6R	0	20	e-SNP		4349714(5)	B	A	B	B	A	A	B	A	B	B	B	A	A	-	A	B	B	A	B	B	B	B	B	A	B	A	A	B	B	B	A	A	B	B	B	A	B	B	B	A	A
13872	4343516	266.094	6R	0	20	e-SNP		4343516	B	A	B	B	A	A	B	A	A	B	B	A	A	-	A	B	B	A	B	B	-	-	B	A	B	A	A	B	B	B	A	A	B	B	B	A	B	-	B	A	A
13873	4349390	268.534	6R	0	20	e-SNP		4349390	-	A	-	-	A	-	-	A	A	A	-	A	A	-	A	B	B	A	B	B	B	B	B	A	B	A	A	B	B	B	A	A	B	B	B	A	B	B	B	A	B
13874	4340225	269.759	6R	0	20	e-SNP		4340225(5)	B	A	B	B	A	A	B	A	A	A	B	A	A	-	A	B	B	A	-	B	B	B	B	A	B	A	A	B	B	B	A	A	B	B	B	A	B	B	B	A	B
13879	4204102	274.64	6R	0	20	e-SNP	*	4204102(22)	B	A	B	B	A	A	B	A	B	B	B	A	A	-	A	B	B	A	B	B	B	B	B	A	B	A	A	B	B	B	A	A	B	B	B	A	B	B	B	A	B
13901	4345860	275.876	6R	1	20	SNP	**	4345860[1]	B	A	B	B	A	A	B	A	B	B	B	A	A	-	A	B	B	A	B	B	B	B	B	A	B	A	A	B	B	B	A	A	B	B	B	B	B	B	B	A	B
13902	rPt-506000	277.056	6R	6	20	DArT	**	rPt-506000(6)[1]	B	A	B	B	B	A	B	A	B	B	B	A	A	A	A	B	B	A	B	B	B	B	B	A	B	A	A	B	B	B	A	A	B	B	B	B	B	B	B	A	B
13908	rPt-400789	278.18	6R	0	20	DArT		rPt-400789(2)	B	A	B	B	B	A	B	A	A	-	-	A	A	A	A	B	B	A	B	B	B	B	B	A	B	A	A	B	B	B	A	A	B	B	B	B	B	B	B	A	B
13910	4205185	279.765	6R	8	20	e-SNP	**	4205185(8)[1]	B	A	B	B	B	A	B	A	B	B	B	A	A	-	-	B	B	A	B	B	B	B	B	A	B	A	A	B	B	B	A	A	B	B	B	B	B	B	B	A	B
13918	4344253	283.096	6R	11	20	e-SNP	****	4344253(11)[3]	B	A	B	B	B	A	B	A	B	B	B	A	A	-	B	B	B	A	B	B	B	B	B	A	B	A	A	B	B	B	A	A	B	B	B	B	B	B	B	B	B
13929	3623690	284.321	6R	1	20	e-SNP	****	3623690[3]	B	A	B	B	B	-	B	A	B	B	B	A	A	-	B	B	B	A	B	B	B	B	B	A	B	A	A	B	B	B	A	A	B	A	B	B	B	B	B	B	B
13930	3603336	285.557	6R	21	20	e-SNP	****	3603336(21)[3]	B	A	B	B	B	A	B	A	B	B	B	A	A	-	B	B	B	A	B	B	B	B	B	A	B	A	A	B	B	B	A	A	B	A	B	B	B	B	B	B	B
13951	4220839	291.7	6R	2	20	e-SNP	*******	4220839(2)[6]	B	A	B	B	B	-	B	-	B	B	B	-	-	-	B	B	B	-	B	B	B	B	B	A	B	-	A	B	B	B	B	-	B	A	B	B	B	B	B	B	B
13953	3610082	299.159	6R	15	20	e-SNP	****	3610082(15)[3]	B	A	B	B	B	A	B	A	B	B	B	A	A	-	B	B	B	A	B	B	B	B	B	A	B	A	A	B	B	B	A	A	B	A	B	B	B	B	B	B	B
13968	4207478	300.384	6R	1	20	SNP	****	4207478[3]	B	A	B	B	-	A	B	A	B	B	B	A	A	-	-	B	B	A	B	B	B	B	B	A	B	A	A	B	B	B	A	A	B	B	B	-	B	B	B	B	B
13969	4345568	304.167	6R	2	20	e-SNP	*******	4345568(2)[6]	B	A	B	B	B	A	B	A	B	B	B	A	A	-	B	B	B	A	B	B	B	B	B	-	B	-	-	B	B	B	-	A	B	B	B	B	B	B	B	-	B
13971	3042033	315.255	6R	25	20	e-SNP	**	3042033(25)[1]	B	A	B	B	A	A	B	A	B	B	B	A	A	-	A	B	B	A	B	B	B	B	B	A	B	A	A	B	B	B	A	A	B	B	B	A	B	B	B	B	B
13996	4347139	316.547	6R	2	20	e-SNP	**	4347139(2)[1]	B	A	B	B	A	A	B	A	B	B	B	A	A	-	A	B	B	A	B	B	B	B	B	A	B	A	A	B	B	B	A	A	B	A	B	A	B	B	B	B	-
13998	4347821	317.829	6R	46	20	e-SNP	**	4347821(46)[1]	-	A	B	B	A	A	B	A	B	B	B	A	A	-	A	B	B	A	B	B	B	B	B	A	B	A	-	B	B	B	A	A	B	A	B	A	B	B	B	B	B
14044	rPt-411354	320.077	6R	1	20	DArT	***	rPt-411354[2]	B	A	B	B	B	-	B	A	B	B	B	A	A	A	A	B	B	A	B	B	B	B	B	A	B	A	A	B	B	B	A	A	B	A	B	B	B	-	B	B	B
14045	rPt-507631	321.201	6R	2	20	DArT	***	rPt-507631(2)[2]	B	A	B	B	B	-	B	A	A	B	B	A	A	A	A	B	B	A	B	B	B	B	B	A	B	A	A	B	B	B	A	A	B	A	B	B	B	B	B	B	B
14047	rPt-506212	321.684	6R	2	20	DArT	**	rPt-506212(2)[1]	-	A	B	B	B	A	B	A	A	-	B	A	A	A	A	B	B	A	B	B	B	B	B	A	B	A	A	B	B	B	A	A	B	-	B	B	B	B	B	B	B
14049	rPt-399597	322.325	6R	7	20	DArT	**	rPt-399597(7)[1]	B	A	B	B	B	A	B	A	A	B	B	A	A	A	A	B	B	A	B	B	B	B	B	A	B	A	A	B	B	B	A	A	B	A	B	B	B	B	B	B	B
14056	rPt-508374	322.448	6R	4	20	DArT	**	rPt-508374(4)[1]	B	A	B	B	B	A	B	A	-	B	B	A	A	A	A	B	B	A	B	B	B	B	B	A	B	A	A	B	B	B	A	A	B	A	B	B	B	B	B	B	B
14062	4352371	323.988	6R	5	20	SNP	****	4352371(5)[3]	B	A	B	B	-	A	B	A	B	B	B	A	A	-	-	-	B	A	B	B	B	B	B	A	B	A	A	B	B	B	-	A	B	A	B	-	B	B	B	B	B
14065	4205045	327.759	6R	2	20	e-SNP	**	4205045(2)[1]	-	A	B	B	A	A	B	A	B	B	B	A	A	-	A	B	B	A	B	B	B	B	B	A	B	A	-	B	B	B	A	A	B	A	-	A	-	B	B	B	-
14067	4343721	327.95	6R	15	20	e-SNP	***	4343721(15)[2]	A	A	B	B	A	A	B	A	B	B	B	A	A	-	A	B	B	A	B	B	B	B	B	A	B	A	A	B	B	B	A	A	B	A	B	A	B	B	B	B	B
14082	4357055	328.861	6R	1	20	e-SNP	*******	4357055[6]	-	-	B	B	A	-	B	-	B	-	-	A	A	-	A	B	B	-	B	B	B	B	B	-	B	A	-	B	B	B	A	-	B	A	B	A	B	B	B	B	B
14083	4341545	330.198	6R	3	20	e-SNP	**	4341545(3)[1]	A	A	-	B	A	A	B	A	B	-	A	A	A	-	A	B	B	A	B	B	B	B	B	A	B	A	B	-	B	B	A	A	B	A	B	A	B	B	B	B	B
14086	3604337	331.816	6R	34	20	e-SNP	***	3604337(34)[2]	A	A	B	B	A	A	B	A	B	B	B	A	A	-	A	B	B	A	B	B	B	B	B	A	B	A	B	B	B	B	A	A	B	A	B	A	B	B	B	B	B
14120	4359420	334.2	6R	7	20	e-SNP	****	4359420(7)[3]	A	A	B	B	A	A	B	A	B	B	B	A	A	-	A	B	B	A	B	B	B	B	B	A	B	A	B	B	B	B	A	A	B	A	B	A	B	B	B	B	B
14127	3605464	336.517	6R	30	20	e-SNP	****	3605464(30)[3]	A	A	B	B	A	A	B	A	B	B	B	A	A	-	A	B	B	A	B	B	B	B	B	A	B	A	B	B	B	B	A	A	B	A	B	A	B	B	B	B	-
14157	3618637	338.068	6R	33	20	e-SNP	*******	3618637(33)[6]	A	-	B	B	A	-	B	A	B	B	B	A	A	-	A	B	B	A	B	B	B	B	B	B	B	A	B	B	B	B	A	A	B	A	B	A	B	B	B	B	B
14190	rPt-505447	342.574	6R	3	20	DArT	****	rPt-505447(3)[3]	A	A	B	B	B	A	B	A	B	B	B	A	A	A	A	B	B	A	B	B	B	B	B	B	B	A	B	B	B	B	A	A	B	A	B	B	B	B	B	B	B
14193	rPt-399948	344.823	6R	3	20	DArT	**	rPt-399948(3)[1]	A	A	B	B	B	A	B	A	B	B	B	A	A	A	A	B	-	A	B	B	B	B	B	A	B	A	B	B	B	B	A	A	B	A	B	B	B	-	-	B	B
14196	rPt-400935	345.947	6R	0	20	DArT	*	rPt-400935	A	A	B	-	B	A	-	A	B	B	B	A	A	A	A	B	-	A	B	B	B	B	B	A	-	A	B	B	B	B	A	A	B	A	B	B	B	-	B	B	B
14197	rPt-398626	347.07	6R	0	20	DArT	*	rPt-398626(4)	A	A	B	-	B	-	B	A	B	-	B	A	A	A	A	B	B	A	B	B	-	B	B	A	B	A	B	-	-	B	A	A	B	A	B	B	B	B	B	B	B
14201	rPt-399421	350.446	6R	3	20	DArT	****	rPt-399421(3)[3]	A	A	B	B	-	A	B	A	-	B	B	A	A	A	A	B	B	A	B	B	B	B	B	A	B	A	A	B	B	B	A	-	B	A	B	B	B	B	B	B	B
14204	3604778	354.364	6R	6	20	e-SNP	****	3604778(6)[3]	A	A	B	B	B	A	B	A	B	B	B	A	A	-	B	B	B	A	B	B	B	B	B	A	B	A	A	B	B	B	A	A	B	A	B	B	B	B	B	B	B
14210	3613876	355.634	6R	23	20	e-SNP	*****	3613876(23)[4]	A	A	B	B	B	A	B	A	B	B	B	A	A	-	B	B	B	A	B	B	B	B	B	A	B	A	B	B	B	B	A	A	B	A	B	B	B	B	B	B	B
14233	4202053	356.848	6R	2	20	e-SNP	*******	4202053(2)[6]	A	A	B	B	B	A	B	A	B	B	B	A	A	-	B	B	B	A	B	B	B	B	B	-	B	A	B	B	B	B	-	A	B	A	B	B	B	B	B	B	B
14235	4204839	358.062	6R	4	20	e-SNP	******	4204839(4)[5]	A	A	B	B	B	A	B	A	B	B	B	A	A	-	B	B	B	A	B	B	B	B	B	A	B	A	B	B	B	B	A	A	B	A	B	B	B	B	B	B	B
14239	4217031	360.57	6R	14	20	e-SNP	******	4217031(14)[5]	A	A	B	B	B	A	B	A	B	B	B	A	A	-	B	B	B	A	B	B	B	B	B	-	B	A	B	B	B	B	A	A	B	A	B	B	B	B	B	B	B
14253	4213428	365.065	6R	1	20	e-SNP	****	4213428[3]	A	A	A	B	B	A	B	A	B	B	A	A	A	-	B	B	B	A	B	B	B	B	B	B	B	A	B	B	B	B	A	A	B	A	B	B	B	B	B	B	B
14254	3606159	369.583	6R	8	20	e-SNP	******	3606159(8)[5]	A	A	A	B	B	A	B	A	B	B	A	A	A	-	B	B	B	-	B	B	B	B	B	B	B	A	B	B	B	B	A	A	B	A	B	B	B	B	B	B	B
14262	4353891	371.381	6R	4	20	e-SNP	******	4353891(4)[5]	A	A	A	B	B	A	B	A	B	B	A	A	A	-	B	B	B	B	B	B	B	B	B	B	B	A	B	B	B	B	A	A	B	A	B	B	B	B	B	B	B
14266	rPt-509167	375.209	6R	4	20	DArT	****	rPt-509167(4)[3]	A	A	A	B	B	A	B	A	B	B	A	A	A	B	A	B	B	B	B	B	B	B	B	B	B	A	B	B	B	-	A	A	B	A	B	B	B	B	B	B	B
14270	rPt-505870	377.458	6R	1	20	DArT	***	rPt-505870[2]	A	A	A	B	B	A	B	A	B	B	A	A	A	-	A	B	B	A	B	B	B	B	B	B	B	A	B	B	B	B	A	A	B	A	B	B	B	B	B	B	B
14271	4201137	379.706	6R	6	20	e-SNP	***	4201137(6)[2]	A	A	A	B	A	A	B	A	B	B	A	A	A	-	A	B	B	A	B	B	B	B	B	B	B	A	B	B	B	B	A	A	B	A	B	A	B	B	B	B	B
14277	4215469	381.527	6R	1	20	e-SNP	****	4215469[3]	A	A	A	B	A	A	B	A	B	B	A	A	A	-	A	B	B	B	B	B	-	B	B	B	B	A	B	B	B	B	A	A	B	A	B	A	B	B	B	B	B
14278	4202378	383.078	6R	17	20	e-SNP	***	4202378(17)[2]	A	A	A	B	A	A	B	A	B	B	A	A	A	-	A	B	B	B	B	B	B	B	B	B	B	A	B	B	B	B	A	A	B	A	B	A	B	B	B	B	B
14295	4373130	0	7R(3B)	6	21	e-SNP	*******	4373130(6)[6]	A	A	B	B	-	B	B	B	A	A	A	B	A	-	-	A	A	A	A	A	A	A	A	A	A	A	A	A	A	A	A	A	B	A	B	-	A	A	A	A	A
14301	4200909	2.711	7R(3B)	13	21	e-SNP	*******	4200909(13)[6]	A	A	B	B	B	B	B	B	A	A	A	B	A	-	B	A	A	A	A	A	A	A	A	A	A	A	A	A	A	A	A	A	A	A	A	B	A	A	A	A	A
14314	4201150	6.753	7R(3B)	18	21	e-SNP	*******	4201150(18)[6]	A	A	A	B	B	B	B	A	A	B	A	B	A	-	-	A	A	A	A	A	A	A	A	A	A	A	A	A	A	A	A	A	A	A	A	B	A	A	A	A	A
14332	3603961	10.129	7R(3B)	1	21	SNP	*******	3603961[6]	A	A	A	B	B	A	B	B	A	B	B	B	A	-	B	A	-	-	A	A	A	A	A	A	A	A	-	A	A	A	A	A	A	A	A	B	A	A	-	A	A
14333	4352900	11.253	7R(3B)	33	21	e-SNP	*******	4352900(33)[6]	B	A	A	B	B	A	B	B	-	B	B	B	A	-	B	A	A	A	A	A	A	A	A	A	A	A	A	A	A	A	A	A	A	A	A	B	A	A	A	A	A
14366	3606799	13.13	7R(3B)	1	21	e-SNP	*******	3606799[6]	B	A	A	B	A	A	B	B	A	B	B	B	-	-	B	A	A	A	A	A	A	A	A	A	A	A	A	A	A	A	A	A	-	A	A	-	A	A	A	A	A
14367	3603826	15.075	7R(3B)	11	21	e-SNP	*******	3603826(11)[6]	B	A	A	B	A	A	B	B	A	B	B	B	A	-	A	A	A	A	A	A	A	A	A	A	A	A	A	A	A	A	A	A	A	A	A	-	A	A	A	A	A
14379	3603564	16.873	7R(3B)	7	21	e-SNP	*******	3603564(7)[6]	-	A	A	B	B	A	B	B	A	B	B	B	A	-	A	A	A	A	A	A	A	A	A	A	A	A	A	A	A	A	A	A	A	A	A	B	A	A	A	A	A
14385	4359106	18.222	7R(3B)	5	21	e-SNP	*******	4359106(5)[6]	B	A	A	B	B	A	B	B	B	B	B	B	A	-	A	A	A	A	A	A	A	A	A	A	A	A	A	A	A	A	A	A	A	A	A	B	A	A	A	A	A
14390	3608959	20.786	7R(3B)	11	21	e-SNP	*******	3608959(11)[6]	B	B	A	B	B	A	B	B	B	A	B	B	A	-	A	A	A	A	A	A	A	A	A	A	A	A	A	A	A	A	A	A	A	A	A	B	A	A	A	A	A
14401	3608470	22.034	7R(3B)	5	21	e-SNP	*******	3608470(5)[6]	B	B	A	B	B	A	B	B	B	A	B	B	A	-	B	A	A	A	A	A	A	A	A	A	A	A	A	A	A	A	A	A	A	A	A	B	A	A	A	A	A
14406	3044129	27.028	7R(3B)	75	21	e-SNP	*******	3044129(75)[6]	B	B	B	B	B	B	B	-	B	B	B	B	B	-	B	A	A	A	A	A	A	A	A	A	A	A	A	A	A	A	A	A	A	A	A	B	A	A	A	A	A
14481	4220148	31.534	7R(3B)	2	21	e-SNP	*******	4220148(2)[6]	B	B	B	A	B	B	B	B	B	B	-	B	-	-	B	A	A	A	A	A	A	A	A	A	-	-	A	A	A	A	A	A	-	A	-	B	-	A	A	A	A
14483	3623204	37.176	7R(3B)	21	21	e-SNP	*******	3623204(21)[6]	B	B	B	A	B	A	A	B	B	B	B	B	B	-	B	A	A	A	A	A	A	A	A	A	A	A	A	A	A	A	A	A	A	A	A	B	A	A	A	A	A
14504	3604313	40.01	7R(3B)	34	21	e-SNP	*******	3604313(34)[6]	B	B	B	A	A	A	A	B	B	B	B	B	B	-	B	A	A	A	A	A	A	A	A	A	A	A	A	A	A	A	A	A	A	A	A	A	A	A	A	A	A
14546	3041072	41.382	7R(3B)	16	21	SNP	*******	3041072(16)[6]	B	B	B	A	A	A	B	B	B	B	B	B	B	-	B	A	A	A	A	A	A	A	A	A	A	A	A	A	A	A	A	A	A	A	A	A	A	A	A	A	A
14554	wPt-4364	42.798	7R(3B)	229	21	DArT	*******	wPt-4364(229)[6]	B	B	B	A	A	A	B	B	B	B	B	B	B	-	A	A	A	A	A	A	A	A	A	A	A	A	A	A	A	A	A	A	A	A	A	A	A	A	A	A	A
14783	4348678	45.396	7R(3B)	6	21	e-SNP	*******	4348678(6)[6]	B	B	B	B	A	B	B	B	B	B	B	B	B	-	-	A	A	A	A	A	A	A	A	A	A	A	A	A	A	A	A	A	A	A	A	A	A	A	A	A	A
14822	3042090	46.778	7R(3B)	35	21	SNP	*******	3042090(35)[6]	B	B	B	B	A	B	B	A	B	B	B	B	B	-	A	A	A	A	A	A	A	A	A	A	A	A	A	A	A	A	A	A	A	A	A	A	A	A	A	A	A
14824	3605199	49.545	7R(3B)	3	21	e-SNP	*******	3605199(3)[6]	-	B	B	B	-	B	A	-	B	B	B	-	B	-	A	A	A	A	A	A	A	A	A	A	-	A	A	A	A	A	A	A	A	A	A	A	A	A	A	A	A
14827	3609715	55.187	7R(3B)	29	21	e-SNP	*******	3609715(29)[6]	B	B	B	B	B	B	B	A	B	B	B	B	B	-	A	A	A	A	A	A	A	A	A	A	A	A	A	A	A	A	A	A	A	A	A	A	A	A	A	A	A
14856	rPt-506033	58.563	7R(3B)	31	21	DArT	*******	rPt-506033(31)[6]	-	B	B	-	B	B	B	B	-	B	B	B	B	A	A	A	A	A	A	A	A	A	-	A	A	A	A	A	A	A	A	A	A	A	A	A	A	A	A	A	A
14887	wPt-6160	59.686	7R(3B)	15	21	DArT	*******	wPt-6160(15)[6]	B	B	B	B	A	B	B	B	B	B	B	B	B	A	A	A	A	A	A	A	A	A	A	A	A	A	A	A	A	A	A	A	A	A	A	A	A	A	A	A	A
14903	3047515	65.624	7R(3B)	2	21	SNP	*******	3047515(2)[6]	B	B	B	A	A	B	B	A	-	B	-	B	A	-	A	A	A	A	A	A	A	A	A	A	A	A	A	A	A	A	A	A	A	A	A	A	A	A	A	A	A
14904	4344674	67.58	7R(3B)	13	21	e-SNP	*******	4344674(13)[6]	B	B	B	A	A	B	B	A	B	A	A	B	A	-	-	A	A	A	A	A	A	A	A	A	A	A	A	A	A	A	A	A	A	A	A	A	A	A	A	A	A
14917	4355933	73.222	7R(3B)	2	21	e-SNP	*******	4355933(2)[6]	A	B	B	B	A	B	B	A	B	A	A	B	A	-	-	A	A	A	A	A	A	A	A	A	A	A	A	A	A	A	A	A	A	A	A	A	A	A	A	A	A
14919	3612855	74.829	7R(3B)	27	21	e-SNP	*******	3612855(27)[6]	A	B	A	B	A	B	B	A	B	A	A	B	A	-	A	A	A	A	A	A	A	A	A	A	A	A	A	A	A	A	A	A	A	A	A	A	A	A	A	A	A
14946	3603401	76.594	7R(3B)	37	21	e-SNP	*******	3603401(37)[6]	A	B	A	B	A	B	B	A	B	A	B	B	A	-	A	A	A	A	A	A	A	A	A	A	A	A	A	A	A	A	A	A	A	A	A	A	A	A	A	A	A
14983	3611680	81.101	7R(3B)	29	21	e-SNP	*******	3611680(29)[6]	A	B	A	B	A	B	A	A	B	A	-	B	A	-	A	A	A	A	A	A	A	A	A	A	A	A	A	A	A	A	A	A	A	A	A	A	A	A	A	A	A
15013	3603672	84.037	7R(3B)	3	21	SNP	*******	3603672(3)[6]	A	B	A	B	A	B	A	A	-	A	-	B	A	-	-	A	A	A	-	A	A	A	A	A	A	A	A	A	A	A	A	A	A	A	-	B	A	A	A	A	A
15015	4205480	86.725	7R(3B)	6	21	e-SNP	*******	4205480(6)[6]	A	B	A	B	B	B	A	A	B	A	A	B	A	-	B	A	A	A	A	A	A	A	A	A	A	A	A	A	A	A	A	A	A	A	A	B	A	A	A	A	A
15021	4340266	88.366	7R(3B)	56	21	e-SNP	*******	4340266(56)[6]	A	B	A	B	B	B	A	A	A	A	A	B	A	-	B	A	A	A	A	A	A	A	A	A	A	A	A	A	A	A	A	A	A	A	A	B	A	A	A	A	A
15077	4344162	90.119	7R(3B)	11	21	e-SNP	*******	4344162(11)[6]	A	B	A	B	B	B	A	A	A	A	-	B	A	-	A	A	A	A	A	A	A	A	A	A	A	A	A	A	A	A	A	A	A	A	A	B	A	A	A	A	A
15088	4215000	90.715	7R(3B)	1	21	e-SNP	*******	4215000[6]	A	B	A	B	B	-	-	A	A	A	A	B	A	-	A	A	A	A	A	A	A	A	A	A	A	A	A	A	A	A	A	A	A	A	A	B	A	A	A	A	A
15089	4353228	91.243	7R(3B)	6	21	e-SNP	*******	4353228(6)[6]	A	B	A	B	B	-	B	A	A	A	A	-	A	-	A	A	A	A	A	A	A	A	A	A	A	A	A	A	A	A	A	A	A	A	A	B	A	A	A	A	A
15095	4363596	95.15	7R(3B)	2	21	e-SNP	*******	4363596(2)[6]	A	A	A	B	B	B	B	A	A	B	A	A	A	-	A	A	A	A	A	A	A	A	A	A	A	A	A	A	A	A	A	A	A	A	A	B	A	A	A	A	A
15097	3619034	96.498	7R(3B)	1	21	e-SNP	*******	3619034[6]	A	A	A	B	B	B	B	A	A	B	A	A	A	-	B	A	-	A	A	A	A	A	A	A	A	A	A	A	A	A	A	A	A	A	A	B	A	A	A	A	A
15098	3610302	103.03	7R(3B)	13	21	e-SNP	*******	3610302(13)[6]	A	B	A	A	B	B	B	B	B	B	A	B	A	-	B	A	A	A	A	A	A	A	A	A	A	A	A	A	A	A	A	A	A	A	A	B	A	A	A	A	A
15111	3614311	104.311	7R(3B)	5	21	e-SNP	*******	3614311(5)[6]	A	B	A	A	B	B	B	B	B	B	A	B	A	-	A	A	A	A	A	A	A	A	A	A	A	A	A	A	A	A	A	A	A	A	A	B	A	A	A	A	A
15116	4363250	105.603	7R(3B)	1	21	e-SNP	*******	4363250[6]	A	B	-	A	B	B	B	B	B	B	B	B	A	-	A	A	A	A	A	A	A	A	A	A	A	A	A	A	A	A	A	A	A	A	A	B	A	A	A	A	A
15117	3609096	106.817	7R(3B)	12	21	e-SNP	*******	3609096(12)[6]	A	B	A	A	B	B	B	B	B	B	B	B	A	-	B	A	A	A	A	A	A	A	A	A	A	A	A	A	A	A	A	A	A	A	A	B	A	A	A	A	A
15129	3624601	109.246	7R(3B)	1	21	e-SNP	*******	3624601[6]	A	B	A	A	B	B	B	B	B	A	B	B	B	-	B	A	A	A	A	A	A	A	A	A	A	A	A	A	A	A	A	A	A	A	A	B	A	A	A	A	A
15130	4371066	110.459	7R(3B)	1	21	SNP	*******	4371066[6]	A	B	A	A	B	B	B	B	B	A	B	B	B	-	A	A	A	A	A	A	A	A	A	A	A	A	A	A	A	A	A	A	A	A	A	B	A	A	A	A	A
15131	4344473	111.729	7R(3B)	7	21	e-SNP	*******	4344473(7)[6]	A	B	A	A	B	B	B	B	A	A	B	B	B	-	A	A	A	A	A	A	A	-	A	A	A	A	A	A	A	A	A	A	A	A	A	B	A	A	-	A	A
15138	3047555	114.203	7R(3B)	1	21	SNP	*******	3047555[6]	A	B	A	A	B	B	B	B	A	A	B	B	B	-	B	A	A	A	A	A	A	A	A	A	A	A	A	A	A	A	A	A	A	A	A	A	A	A	A	A	A
15139	4349808	115.484	7R(3B)	6	21	e-SNP	*******	4349808(6)[6]	A	B	A	A	A	B	B	B	A	A	B	B	B	-	B	A	A	A	A	A	A	A	A	A	A	A	A	A	A	A	A	A	A	A	A	A	A	A	A	A	A
15145	3620677	116.709	7R(3B)	3	21	e-SNP	*******	3620677(3)[6]	A	B	A	A	A	B	B	B	A	A	B	B	B	-	A	A	A	A	A	A	A	A	-	A	A	A	A	A	A	A	A	A	A	A	A	A	A	A	A	A	A
15148	3613296	120.424	7R(3B)	9	21	e-SNP	*******	3613296(9)[6]	A	B	A	A	A	B	B	B	B	B	B	B	A	-	A	A	A	A	A	A	A	A	A	A	A	A	A	A	A	A	A	A	A	A	A	A	A	A	A	A	A
15157	3603400	121.638	7R(3B)	1	21	e-SNP	*******	3603400[6]	B	B	A	A	A	B	B	B	B	B	B	B	A	-	A	A	A	A	A	A	A	A	A	A	A	A	A	A	A	A	A	A	A	A	A	A	A	A	A	A	A
15158	4355853	122.829	7R(3B)	2	21	e-SNP	*******	4355853(2)[6]	B	B	A	A	A	B	B	B	B	B	B	B	A	-	B	A	A	A	A	A	A	A	A	A	A	A	A	A	A	A	A	A	A	A	A	A	A	A	A	A	A
15160	4340467	123.998	7R(3B)	4	21	e-SNP	*******	4340467(4)[6]	A	B	A	A	A	B	B	B	B	B	-	B	A	-	B	A	A	A	A	A	A	A	A	A	A	A	A	A	A	A	A	A	A	A	A	A	A	A	A	A	A
15164	4348575	127.374	7R(3B)	38	21	e-SNP	*******	4348575(38)[6]	A	B	A	A	A	B	B	A	B	B	B	A	B	-	B	A	A	A	A	A	A	A	A	A	A	A	A	A	A	A	A	A	A	A	A	A	A	A	A	A	A
15202	4373700	129.015	7R(3B)	2	21	e-SNP	*******	4373700(2)[6]	A	B	A	A	A	B	B	A	B	B	B	A	B	-	B	A	A	A	A	A	A	A	A	A	A	A	A	A	A	A	A	A	A	A	A	B	A	A	A	A	A
15204	3605426	130.746	7R(3B)	41	21	e-SNP	*******	3605426(41)[6]	A	B	A	A	B	B	B	A	B	B	B	A	B	-	B	A	A	A	A	A	A	A	A	A	A	A	A	A	A	A	A	A	A	A	A	B	A	A	A	A	A
15245	3047324	133.265	7R(3B)	1	21	SNP	*******	3047324[6]	A	B	A	A	B	B	B	A	B	B	B	A	B	-	A	A	A	A	A	A	A	A	A	-	A	A	A	A	A	A	A	A	A	A	A	A	A	A	A	A	A
15275	3040826	134.568	7R(3B)	43	21	SNP	*******	3040826(43)[6]	A	B	A	A	A	B	B	A	B	B	B	A	B	-	A	A	A	A	A	A	A	A	A	A	A	A	A	A	A	A	A	A	A	A	A	A	A	A	A	A	A
15289	4208116	137.29	7R(3B)	1	21	SNP	*******	4208116[6]	A	B	A	B	A	B	B	A	B	B	A	A	B	-	A	A	A	A	A	A	A	A	A	A	-	A	A	A	A	A	A	A	A	A	A	A	A	A	A	A	A
15290	4340463	138.673	7R(3B)	16	21	e-SNP	*******	4340463(16)[6]	A	B	A	B	A	B	B	A	B	A	A	A	B	-	A	A	A	A	A	A	A	A	A	A	A	A	A	A	A	A	A	A	A	A	A	A	A	A	A	A	A
15306	3041426	139.954	7R(3B)	8	21	e-SNP	*******	3041426(8)[6]	B	B	A	B	A	B	B	A	B	A	A	A	B	-	A	A	A	A	A	A	A	A	A	A	A	A	A	A	A	A	A	A	A	A	A	A	A	A	A	A	A
15314	3615245	141.291	7R(3B)	4	21	e-SNP	*******	3615245(4)[6]	B	B	A	B	A	B	B	A	B	A	A	A	B	-	B	A	A	A	A	A	A	A	A	A	A	A	A	A	A	A	A	A	A	A	A	A	A	A	A	A	A
15322	4356515	143.821	7R(3B)	6	21	SNP	*******	4356515(6)[6]	B	B	A	B	B	B	B	A	B	A	A	A	B	-	B	A	A	A	A	A	A	A	A	A	A	A	A	A	A	A	A	A	A	A	A	B	A	A	A	A	A
15324	4364196	145.058	7R(3B)	2	21	e-SNP	*******	4364196(2)[6]	A	B	A	B	B	B	B	A	B	A	A	A	B	-	B	A	A	A	A	A	A	A	A	A	A	A	A	A	A	A	A	A	A	A	A	B	A	A	A	A	A
15326	4346063	148.998	7R(3B)	2	21	e-SNP	*******	4346063(2)[6]	A	B	A	B	B	A	B	A	A	A	A	A	A	-	B	A	A	A	A	A	A	A	A	A	A	A	A	A	A	A	A	A	A	A	A	B	A	A	A	A	A
15328	4345730	150.729	7R(3B)	3	21	e-SNP	*******	4345730(3)[6]	-	B	A	A	B	A	B	A	A	A	A	A	A	-	B	A	A	A	A	A	A	A	A	A	A	A	A	A	A	A	A	A	A	A	A	B	A	A	A	A	A
15331	3043544	154.275	7R(3B)	13	21	e-SNP	*******	3043544(13)[6]	B	A	A	A	B	A	B	A	A	A	A	B	A	-	B	A	A	A	A	A	A	A	A	A	A	A	A	A	A	A	A	A	A	A	A	B	A	A	A	A	A
15344	3620952	155.533	7R(3B)	6	21	e-SNP	*******	3620952(6)[6]	B	A	A	A	B	A	B	B	-	A	A	B	A	-	B	A	A	A	A	A	A	A	A	A	A	A	A	A	A	A	A	A	A	A	A	B	A	A	A	A	A
15350	3041367	158.909	7R(3B)	3	21	e-SNP	*******	3041367(3)[6]	B	A	A	A	B	A	B	A	A	A	A	B	A	-	B	A	A	A	A	A	A	A	A	A	A	A	A	A	A	A	A	A	A	A	A	-	A	A	A	A	A
15353	3610641	165.087	7R(3B)	9	21	e-SNP	*******	3610641(9)[6]	A	A	B	A	B	A	A	A	A	A	B	B	A	-	A	A	A	A	A	A	A	A	A	A	A	A	A	A	A	A	A	A	A	A	A	B	A	A	A	A	A
15362	4219889	166.3	7R(3B)	2	21	e-SNP	*******	4219889(2)[6]	A	A	B	A	B	A	A	A	A	-	B	B	A	-	B	A	A	A	A	A	A	A	A	A	A	A	A	A	A	A	A	A	A	A	A	B	A	A	A	A	A
15364	4204587	167.581	7R(3B)	27	21	e-SNP	*******	4204587(27)[6]	A	A	B	A	B	A	A	A	B	A	B	B	A	-	B	A	A	A	A	A	A	A	A	A	A	A	A	A	A	A	A	A	A	A	A	B	A	A	A	A	A
15391	3621745	169.988	7R(3B)	1	21	e-SNP	*******	3621745[6]	A	A	B	A	B	B	A	A	-	A	-	A	A	-	B	A	A	A	A	A	A	A	A	A	A	A	A	A	A	A	A	A	A	A	A	B	A	A	A	A	A
15393	4341886	172.473	7R(3B)	77	21	e-SNP	*******	4341886(77)[6]	-	A	B	A	B	B	B	A	B	B	B	A	-	-	B	A	A	A	A	-	A	A	A	A	-	A	-	-	A	A	A	A	A	A	A	-	A	A	A	A	-
15469	3605912	175.849	7R(3B)	3	21	e-SNP	*******	3605912(3)[6]	A	A	B	A	B	A	A	A	B	B	B	A	B	-	B	A	A	A	A	A	A	A	A	A	A	A	A	A	A	A	A	A	A	A	A	B	A	A	A	A	A
15472	3624443	176.973	7R(3B)	14	21	e-SNP	*******	3624443(14)[6]	A	A	A	A	B	A	A	A	B	B	B	A	B	-	B	A	A	A	A	A	A	A	A	A	A	A	A	A	A	A	A	A	A	A	A	B	A	A	A	A	A
15486	4341885	178.096	7R(3B)	2	21	e-SNP	*******	4341885(2)[6]	A	A	A	B	B	A	A	A	-	B	B	A	B	-	-	A	A	A	A	A	A	A	A	A	A	A	A	A	A	A	A	A	A	-	A	B	A	A	A	A	A
15488	3606317	185.063	7R(3B)	11	21	e-SNP	*******	3606317(11)[6]	A	A	B	-	B	B	A	A	A	A	A	A	B	-	B	A	A	A	A	-	A	A	A	A	A	A	A	A	A	A	A	A	A	A	A	B	A	A	A	A	A
15499	4215441	186.344	7R(3B)	8	21	e-SNP	*******	4215441(8)[6]	A	A	B	B	B	A	A	A	A	A	A	A	B	-	B	A	A	A	A	A	A	A	A	A	A	A	A	A	A	A	A	A	A	A	A	B	A	A	A	A	A
15507	4355542	187.985	7R(3B)	1	21	e-SNP	*******	4355542[6]	A	A	B	B	B	A	-	A	B	A	A	A	B	-	B	A	A	A	A	A	A	-	A	A	A	A	A	A	A	A	A	A	A	A	A	B	A	A	A	A	A
15508	4367977	192.661	7R(3B)	1	21	SNP	*******	4367977[6]	A	A	B	A	B	A	B	A	B	B	A	A	B	-	B	A	A	A	A	A	A	A	A	A	A	A	A	A	A	A	A	A	A	A	A	-	A	A	A	A	A
15509	3042625	194.291	7R(3B)	1	21	SNP	*******	3042625[6]	A	A	B	A	A	A	B	A	B	B	A	A	B	-	B	A	A	A	A	A	A	A	A	A	A	A	A	A	A	A	A	A	A	A	A	-	A	A	A	A	A
15510	4212507	195.853	7R(3B)	1	21	e-SNP	*******	4212507[6]	A	A	B	B	A	A	-	A	B	B	A	A	B	-	B	A	A	A	A	A	A	A	A	A	A	A	A	A	A	A	A	A	A	A	A	A	A	A	A	A	A
15511	4348399	197.258	7R(3B)	9	21	e-SNP	*******	4348399(9)[6]	A	A	B	B	A	A	B	A	B	B	A	A	B	-	A	A	A	A	A	A	A	A	A	A	A	A	A	A	A	A	A	A	A	A	A	A	A	A	A	A	A
15520	4217835	198.708	7R(3B)	11	21	e-SNP	*******	4217835(11)[6]	A	A	B	A	A	A	B	A	B	B	A	A	B	-	A	A	A	A	A	A	A	A	A	A	A	A	A	A	A	A	A	A	A	A	A	A	A	A	A	A	A
15531	4218950	200.889	7R(3B)	1	21	e-SNP	*******	4218950[6]	A	A	B	A	B	A	B	A	B	B	A	A	B	-	-	A	A	A	A	A	A	A	A	A	A	A	A	A	A	A	A	A	A	A	A	-	A	A	A	A	A
15532	4360227	202.924	7R(3B)	3	21	e-SNP	*******	4360227(3)[6]	A	A	B	A	B	A	A	A	B	B	A	A	B	-	A	A	A	A	A	A	A	A	A	A	A	A	A	A	A	A	A	A	A	A	A	B	A	A	A	A	A
15535	4352861	206.3	7R(3B)	4	21	e-SNP	*******	4352861(4)[6]	A	B	A	A	B	A	A	A	B	A	A	A	B	-	A	A	A	A	A	A	A	A	A	A	A	A	A	A	A	A	A	A	A	A	A	B	A	A	A	A	A
15539	4341702	207.424	7R(3B)	2	21	e-SNP	*******	4341702(2)[6]	A	B	A	A	-	-	A	B	B	A	A	A	B	-	A	A	A	A	A	A	A	A	A	A	A	A	A	A	A	A	A	A	A	A	A	B	A	A	A	A	A
15541	3620797	209.74	7R(3B)	15	21	e-SNP	*******	3620797(15)[6]	A	B	A	A	B	A	A	B	B	A	A	A	B	-	B	A	A	A	A	A	A	A	A	A	A	A	A	A	A	A	A	A	A	A	A	B	A	A	A	A	A
15556	3604940	211.921	7R(3B)	5	21	e-SNP	*******	3604940(5)[6]	A	B	A	A	B	A	A	A	B	A	A	A	B	-	B	A	A	A	A	A	A	A	A	A	A	A	A	A	A	A	A	A	A	A	A	B	A	A	A	A	A
15561	4344594	217.563	7R(3B)	8	21	e-SNP	*******	4344594(8)[6]	A	A	A	A	B	A	A	A	B	A	B	A	B	-	B	A	A	A	A	A	A	A	A	A	A	A	A	A	A	A	A	A	A	A	A	B	A	A	A	A	A
15569	3613576	221.866	7R(3B)	4	21	e-SNP	*******	3613576(4)[6]	A	A	B	A	B	A	A	A	A	A	A	A	B	-	B	A	A	A	A	A	A	A	A	A	A	A	A	A	A	A	A	A	A	A	A	B	A	A	A	A	A
15573	4340832	223.192	7R(3B)	5	21	e-SNP	*******	4340832(5)[6]	A	A	B	A	B	B	A	A	A	A	A	A	B	-	B	A	A	A	A	A	A	A	A	A	A	A	A	A	A	A	A	A	A	A	A	B	A	A	A	A	A
15581	4368427	224.518	7R(3B)	6	21	SNP	*******	4368427(6)[6]	A	A	B	-	B	B	A	-	A	A	A	A	A	-	B	A	A	A	A	A	A	A	A	A	A	A	A	A	A	A	A	A	A	A	A	B	A	A	A	A	A
15584	4339479	227.296	7R(3B)	2	21	e-SNP	*******	4339479(2)[6]	B	B	B	A	B	-	A	A	-	A	A	-	A	-	-	A	A	A	A	A	A	A	A	A	A	A	A	A	A	A	A	A	A	A	A	B	A	A	A	A	A
15586	4373606	229.939	7R(3B)	39	21	e-SNP	*******	4373606(39)[6]	B	B	B	A	B	B	B	A	A	B	A	-	A	-	B	A	A	A	A	A	A	A	A	A	A	-	A	A	A	A	A	A	A	A	A	B	A	A	A	A	A
15625	4346574	232.402	7R(3B)	11	21	e-SNP	*******	4346574(11)[6]	B	B	B	A	A	B	B	A	A	B	A	A	A	-	B	A	A	A	A	A	A	A	A	A	A	A	A	A	A	A	A	A	A	A	A	A	A	A	A	A	A
15649	3047481	233.694	7R(3B)	17	21	SNP	*******	3047481(17)[6]	B	B	B	A	A	B	B	A	A	B	A	A	A	-	A	A	A	A	A	A	A	A	A	A	A	A	A	A	A	A	A	A	A	A	A	A	A	A	A	A	A
15653	3604052	235.324	7R(3B)	1	21	e-SNP	*******	3604052[6]	B	B	B	-	A	-	-	A	-	B	B	A	-	-	A	A	A	A	A	A	A	A	A	A	A	A	A	A	A	A	A	A	A	A	A	A	A	A	A	A	A
15654	3603744	240.091	7R(3B)	96	21	e-SNP	*******	3603744(96)[6]	A	A	A	A	A	B	B	A	B	B	B	A	A	-	A	A	A	A	A	A	A	A	A	A	A	A	A	A	A	A	A	A	A	A	A	A	A	A	A	A	A
15750	3606503	244.598	7R(3B)	49	21	e-SNP	*******	3606503(49)[6]	B	A	A	B	A	B	B	B	B	B	B	A	A	-	-	A	A	A	A	A	A	A	A	A	A	A	A	A	A	A	A	A	A	A	A	A	A	A	A	A	A
15799	4350090	248.821	7R(3B)	3	21	e-SNP	*******	4350090(3)[6]	B	B	A	B	A	A	B	B	B	-	B	B	A	-	A	A	A	-	A	A	A	A	A	A	A	A	A	A	A	A	-	A	A	A	A	A	A	A	A	A	A
15802	3614142	250.226	7R(3B)	30	21	e-SNP	*******	3614142(30)[6]	B	B	A	A	A	A	-	B	B	B	-	-	A	-	A	A	A	A	A	A	A	A	A	A	A	A	A	A	A	A	A	A	A	A	A	A	A	A	A	A	A
15832	4344056	255.868	7R(3B)	25	21	e-SNP	*******	4344056(25)[6]	-	B	A	-	A	B	B	B	B	B	B	B	-	-	A	A	A	A	B	A	-	-	A	A	A	A	A	A	A	A	A	A	A	A	A	A	A	-	B	A	A
15857	3610732	258.466	7R(3B)	3	21	e-SNP	*******	3610732(3)[6]	A	B	A	A	B	B	B	B	B	B	B	B	A	-	A	A	A	A	B	A	A	A	A	A	A	A	A	A	A	A	A	A	A	A	A	B	A	A	B	A	A
15860	3621050	259.848	7R(3B)	3	21	e-SNP	*******	3621050(3)[6]	A	B	A	A	B	B	B	B	B	B	B	B	A	-	B	A	A	A	B	A	A	A	A	A	A	A	A	A	A	A	A	A	A	A	A	B	A	A	B	A	A
15863	4365780	261.208	7R(3B)	3	21	e-SNP	*******	4365780(3)[6]	A	B	A	A	B	B	B	B	B	B	A	B	A	-	B	A	A	A	B	A	A	A	A	A	A	A	A	A	A	A	A	A	A	A	A	B	A	A	B	A	A
15866	4353330	262.635	7R(3B)	7	21	e-SNP	*******	4353330(7)[6]	A	-	-	A	-	B	B	-	-	B	A	B	B	-	B	A	A	A	B	A	A	A	A	A	A	A	A	A	A	A	A	A	A	A	A	B	A	A	B	A	A
15873	3618924	272.072	7R(3B)	1	21	e-SNP	*******	3618924[6]	A	A	B	A	B	B	A	B	B	A	A	B	B	-	B	A	A	A	A	A	A	A	A	A	A	A	A	A	A	A	A	A	A	A	A	B	A	A	A	A	A
15874	4204842	274.106	7R(3B)	1	21	e-SNP	*******	4204842[6]	A	A	B	A	-	B	A	B	-	A	A	B	B	-	B	A	A	A	A	A	A	A	A	A	A	A	A	A	A	A	A	A	A	A	A	A	A	A	A	A	A
15891	3047772	276.017	7R(3B)	19	21	SNP	*******	3047772(19)[6]	A	A	B	A	A	B	A	B	B	B	A	B	B	-	B	A	A	A	A	A	A	A	A	A	A	A	A	A	A	A	A	A	A	A	A	A	A	A	A	A	A
15894	4365325	277.355	7R(3B)	59	21	e-SNP	*******	4365325(59)[6]	A	A	B	A	A	B	A	B	B	B	A	-	B	-	A	A	A	A	A	A	A	A	A	A	A	A	A	A	A	A	A	A	A	A	A	A	A	A	A	A	A
15953	3606351	284.138	7R(3B)	89	21	e-SNP	*******	3606351(89)[6]	A	A	B	A	B	B	A	B	B	B	A	B	B	-	-	A	A	A	A	A	A	A	A	A	A	A	A	A	A	A	A	A	A	A	A	B	A	A	A	A	A
16042	4339252	285.689	7R(3B)	5	21	e-SNP	*******	4339252(5)[6]	A	A	B	A	B	B	A	B	B	B	A	A	B	-	B	A	A	A	A	A	A	A	A	A	A	A	A	A	A	A	A	A	A	A	A	B	A	A	A	A	A
16047	3623706	288.726	7R(3B)	1	21	e-SNP	*******	3623706[6]	A	A	B	A	B	B	A	B	B	A	A	A	A	-	B	A	A	A	A	A	A	A	A	A	A	A	A	A	A	A	A	A	A	A	A	B	A	A	A	A	A
16048	4360644	293.142	7R(3B)	4	21	e-SNP	*******	4360644(4)[6]	B	A	-	A	B	B	-	B	B	A	A	A	A	-	B	A	A	A	A	A	A	A	A	A	A	A	A	A	A	A	A	A	A	A	A	B	A	A	A	A	A
16052	3040574	298.784	7R(3B)	123	21	e-SNP	*******	3040574(123)[6]	B	A	A	B	B	B	B	B	B	B	B	A	A	-	B	A	A	A	A	A	A	A	A	A	A	A	A	A	A	A	A	A	A	A	A	B	A	A	A	A	A
[truncated: 49 more columns]
