# Supplementary material for: Genetic Map of Triticale Integrating Microsatellite, DArT and SNP Markers
Source: PLoS One. 2015 Dec 30;10(12):e0145714. doi: 10.1371/journal.pone.0145714 (PMC4696847; doi:10.1371/journal.pone.0145714)
Supplement: S2 Table — (XLSX) [file pone.0145714.s003.xlsx]

## Sheet: Table S2
Locus (Clone ID)	Locus (map name)	Position [cM]	Chrom.
	group 1A
wPt-9752	wPt-9752	0	1A
wPt-8770	wPt-8770(3)	2.531	1A
wPt-6280	wPt-6280	4.779	1A
4354575	4354575(34)	5.982	1A
4204543	4204543	6.072	1A
4219466	4219466	8.343	1A
4216153	4216153(4)	8.421	1A
4220235	4220235(2)	9.646	1A
4204114	4204114(6)	10.815	1A
4205547	4205547	11.995	1A
4339801	4339801	13.175	1A
4205829	4205829(13)	14.411	1A
4343539	4343539(3)[1]	16.773	1A
4357893	4357893[2]	19.202	1A
3614467	3614467	20.427	1A
3041688	3041688(19)[3]	21.64	1A
4354671	4354671(3)[3]	22.91	1A
4204236	4204236(2)[5]	25.474	1A
4340140	4340140(10)[3]	29.279	1A
4214911	4214911[2]	30.516	1A
4340396	4340396[6]	32.483	1A
3047742	3047742(29)[2]	34.191	1A
wPt-3560	wPt-3560(8)[2]	36.44	1A
3610736	3610736(2)[2]	37.564	1A
4219112	4219112(12)[1]	38.688	1A
wPt-5776	wPt-5776(2)	40.936	1A
wPt-0527	wPt-0527	42.06	1A
4371009	4371009	44.759	1A
4370120	4370120	46.097	1A
tPt-514058	tPt-514058(3)[1]	48.83	1A
3046417	3046417(2)[1]	51.473	1A
3042009	3042009(6)[1]	52.743	1A
3620723	3620723(2)[3]	54.395	1A
4357779	4357779(4)[3]	57.827	1A
4208880	4208880[2]	60.696	1A
3047821	3047821(2)[1]	62.123	1A
4342320	4342320(3)[2]	63.449	1A
3606911	3606911[1]	65.698	1A
3045136	3045136(3)	66.822	1A
3041133	3041133(5)	67.945	1A
wPt-3698	wPt-3698(2)[1]	69.069	1A
wPt-1906	wPt-1906(2)[1]	71.318	1A
wPt-8172	wPt-8172	73.567	1A
4218922	4218922(16)	75.275	1A
4216157	4216157(2)[5]	80.326	1A
4217876	4217876(53)	85.968	1A
4210414	4210414	87.845	1A
4214888	4214888(12)	89.644	1A
3045204	3045204(2)[3]	90.666	1A
4203545	4203545(4)	91.408	1A
4367034	4367034(3)	93.24	1A
4356907	4356907(9)	94.982	1A
4371051	4371051	99.081	1A
3610956	3610956[3]	101.184	1A
4201552	4201552[1]	102.656	1A
tPt-513702	tPt-513702[6]	103.544	1A
wms164	wms164(42)[1]	104.094	1A
3046999	3046999(3)[1]	106.174	1A
4365496	4365496[1]	108.209	1A
4215153	4215153(14)[2]	109.535	1A
3045353	3045353(16)[1]	110.861	1A
4214900	4214900[1]	112.266	1A
4345050	4345050	117.863	1A
4339702	4339702(10)	119.819	1A
4203704	4203704(18)	124.404	1A
4217353	4217353	128.232	1A
4202074	4202074(26)	132.286	1A
4357261	4357261(3)	136.928	1A
4221657	4221657(5)	138.502	1A
4212513	4212513	139.884	1A
3045599	3045599	140.671	1A
4371347	4371347(5)[1]	141.311	1A
4362015	4362015(11)	145.818	1A
4363781	4363781(2)	149.194	1A
wPt-7184	wPt-7184(2)[1]	152.57	1A
4342778	4342778(2)	154.177	1A
4215554	4215554(8)	162.766	1A
4351734	4351734(2)[1]	171.854	1A
4354569	4354569(2)[1]	177.245	1A
4342377	4342377(3)	179.832	1A
4369143	4369143	181.192	1A
4344179	4344179(3)	182.574	1A
4341156	4341156(10)[1]	186.605	1A
3623651	3623651[2]	187.931	1A
4340989	4340989(2)	194.989	1A
4340811	4340811(2)	199.088	1A
4346867	4346867(4)	205.505	1A
3612691	3612691(5)	208.092	1A
4347389	4347389(3)	209.418	1A
3605666	3605666	210.677	1A
3607358	3607358(11)	211.98	1A
4345822	4345822(7)	214.747	1A
4343106	4343106(15)	216.073	1A
4359187	4359187(2)	217.591	1A
3041927	3041927	220.865	1A
4348060	4348060	229.292	1A
4339519	4339519(2)	230.652	1A
3605754	3605754(2)	233.104	1A
3046547	3046547(2)	233.755	1A
4343034	4343034	234.396	1A
3623600	3623600	236.082	1A
3616496	3616496(2)	238.263	1A
4371918	4371918	242.057	1A
4201333	4201333(2)	245.873	1A
3040667	3040667	248.99	1A
4347107	4347107(3)	252.151	1A
wPt-7339	wPt-7339	254.659	1A
3045811	3045811(2)	255.884	1A
4346012	4346012(3)	257.255	1A
3614790	3614790(8)	261.026	1A
3041521	3041521	262.633	1A
4342207	4342207(9)	264.803	1A
3048055	3048055	274.426	1A
4345480	4345480(3)	280.204	1A
3040579	3040579(5)	281.53	1A
3607803	3607803(2)	284.726	1A
3609725	3609725(5)	286.389	1A
4353654	4353654(23)	287.738	1A
gdm149	gdm149(10)	293.175	1A
4362112	4362112	295.525	1A
4353632	4353632(4)	297.875	1A
3041365	3041365(3)	301.635	1A
	group 2A
4345647	4345647	0	2A
4343451	4343451	2.418	2A
4209845	4209845(51)	3.586	2A
4345074	4345074(5)	4.766	2A
4350497	4350497(11)	7.116	2A
4218930	4218930(6)	8.274	2A
wPt-8403	wPt-8403(3)	14.086	2A
wPt-9302	wPt-9302	16.876	2A
wPt-9793	wPt-9793(2)	20.839	2A
4350929	4350929(9)	27.622	2A
3044206	3044206(15)	31.438	2A
4371063	4371063(73)	33.248	2A
4350185	4350185(2)	37.777	2A
3606844	3606844(3)	40.026	2A
4346796	4346796(3)	42.658	2A
3044842	3044842	43.973	2A
4210774	4210774(6)	48.842	2A
3616899	3616899	50.202	2A
4351610	4351610(7)	51.326	2A
4350539	4350539(15)	58.109	2A
4358131	4358131(11)	59.322	2A
3603847	3603847(2)	60.592	2A
4344011	4344011(4)	64.476	2A
4207946	4207946(13)	68.293	2A
4368596	4368596	69.653	2A
4354971	4354971	71.417	2A
4213005	4213005(3)	75.008	2A
4355493	4355493[1]	89.771	2A
wPt-0638	wPt-0638(4)[1]	92.323	2A
4356787	4356787(2)[1]	96.977	2A
3616383	3616383	101.892	2A
4215443	4215443	136.655	2A
4362999	4362999(2)	140.257	2A
4352168	4352168(2)	142.595	2A
4342125	4342125(10)	144.9	2A
4362309	4362309	149.18	2A
wms339	wms339(2)	156.192	2A
wms95	wms95(2)	157.316	2A
3042839	3042839	162.492	2A
4371163	4371163(52)	164.077	2A
4343078	4343078(9)	166.325	2A
3047278	3047278	167.022	2A
4369002	4369002(6)	167.449	2A
4200640	4200640(142)	168.753	2A
4219997	4219997(5)	171.339	2A
4339588	4339588(2)	173.915	2A
4343745	4343745(5)	177.663	2A
3042091	3042091(2)	180.34	2A
4366837	4366837	181.261	2A
4207475	4207475	181.733	2A
4201257	4201257(24)	184.455	2A
4347663	4347663(7)	187.831	2A
4361979	4361979(7)	191.207	2A
4355155	4355155(10)	193.681	2A
3048208	3048208(9)	196.233	2A
3621371	3621371(18)	202.479	2A
3607296	3607296(2)	204.132	2A
3041123	3041123	206.313	2A
3623420	3623420(2)	240.812	2A
3603521	3603521(14)	243.331	2A
4347654	4347654(4)	245.659	2A
wPt-0277	wPt-0277(2)	246.67	2A
3613098	3613098	248.03	2A
3616494	3616494(3)	249.334	2A
3621009	3621009(3)	252.552	2A
3610220	3610220(13)	256.968	2A
wPt-1722	wPt-1722	262.621	2A
3612539	3612539(7)	266.008	2A
4347101	4347101[4]	271.752	2A
	group 3A
4354056	4354056(4)[1]	0	3A
4341859	4341859	9.088	3A
3621181	3621181(3)	12.069	3A
3606151	3606151(52)	13.26	3A
4373219	4373219	14.159	3A
4220450	4220450(17)	15.406	3A
4340618	4340618(12)	18.884	3A
3610931	3610931(2)	23.39	3A
3617164	3617164(16)	26.168	3A
4220238	4220238	27.607	3A
wPt-2317	wPt-2317(4)	29.012	3A
3611422	3611422(46)	31.339	3A
3617171	3617171[4]	32.992	3A
4351110	4351110(3)[6]	58.792	3A
4364485	4364485[5]	60.309	3A
3047888	3047888	71.527	3A
3606026	3606026(4)	72.741	3A
4218606	4218606(4)	75.068	3A
4364634	4364634	77.261	3A
4348695	4348695(7)	79.566	3A
3046358	3046358(2)[1]	82.942	3A
4203601	4203601(7)	86.318	3A
wPt-3697	wPt-3697(4)	89.694	3A
wPt-0313	wPt-0313(3)	96.522	3A
3606783	3606783	110.651	3A
4350603	4350603(2)	111.909	3A
4348722	4348722(3)	113.067	3A
4348762	4348762(7)	116.499	3A
4343854	4343854(2)[1]	118.782	3A
4361952	4361952(8)[1]	122.225	3A
4342915	4342915(7)	126.223	3A
4355318	4355318	127.538	3A
4368241	4368241(3)	128.931	3A
4346554	4346554(5)	130.291	3A
4344747	4344747	131.516	3A
4343187	4343187(4)	132.808	3A
4208019	4208019(2)	135.35	3A
3041254	3041254(13)	136.699	3A
3043825	3043825(2)	137.991	3A
3619488	3619488(93)	142.498	3A
wPt-11619	wPt-11619	143.621	3A
3044325	3044325	146.569	3A
4220093	4220093	171.577	3A
4359532	4359532(10)	172.824	3A
wPt-4407	wPt-4407(4)	177.331	3A
wPt-3348	wPt-3348(2)	178.455	3A
wPt-2478	wPt-2478(3)	180.703	3A
4345535	4345535[1]	186.14	3A
4351403	4351403(11)	194.348	3A
4206296	4206296(2)	198.832	3A
wPt-1655	wPt-1655	203.441	3A
	group 4A
4360537	4360537	0	4A
4221730	4221730	2.429	4A
4350282	4350282(3)	7.015	4A
3042775	3042775(3)	11.578	4A
3043317	3043317	12.803	4A
4347354	4347354(3)	15.254	4A
3621624	3621624	17.728	4A
4355029	4355029(3)	21.545	4A
4204547	4204547	29.188	4A
4352824	4352824	30.413	4A
4365330	4365330(3)	31.694	4A
4373381	4373381	32.998	4A
4373080	4373080(2)	34.279	4A
4356433	4356433	37.644	4A
3046892	3046892(2)	39.397	4A
3603579	3603579(6)	41.263	4A
wms610	wms610(2)	42.893	4A
4341930	4341930(9)	44.399	4A
3611911	3611911(6)	46.648	4A
4364656	4364656(9)	59.269	4A
3047816	3047816	60.685	4A
3622846	3622846	62.135	4A
4343873	4343873	68.084	4A
4205283	4205283(11)	75.187	4A
3605420	3605420	77.436	4A
3610569	3610569(15)[3]	78.56	4A
4352130	4352130(4)	92.385	4A
4342261	4342261	100.708	4A
3613305	3613305	103.205	4A
4356897	4356897	110.239	4A
3041392	3041392	118.528	4A
3046898	3046898	119.686	4A
4357848	4357848	125.646	4A
4221469	4221469(6)	126.86	4A
3044203	3044203(16)	132.502	4A
wPt-0162	wPt-0162	140.433	4A
wPt-2946	wPt-2946	142.231	4A
4350749	4350749(3)	146.681	4A
4215275	4215275(7)	148.131	4A
4202914	4202914(4)	152.219	4A
4339558	4339558	154.603	4A
3610377	3610377(12)	159.392	4A
4203041	4203041	162.949	4A
wPt-6728	wPt-6728(4)[1]	166.46	4A
wPt-5857	wPt-5857	170.967	4A
3621502	3621502[3]	174.704	4A
3615293	3615293	175.929	4A
4349675	4349675	180.764	4A
wPt-7280	wPt-7280(5)[4]	186.862	4A
3619840	3619840[1]	190.283	4A
3611654	3611654(4)	191.429	4A
4365276	4365276(15)	193.7	4A
4370576	4370576(19)	198.729	4A
4351114	4351114(7)	200.46	4A
4344260	4344260(20)	204.977	4A
4348876	4348876	206.304	4A
wPt-6662	wPt-6662(2)	211.15	4A
wPt-0610	wPt-0610(2)	217.373	4A
wPt-5271	wPt-5271(21)	226.032	4A
4357132	4357132(26)	228.539	4A
3042657	3042657(14)	232.073	4A
3042545	3042545(38)	233.197	4A
4351242	4351242(5)	236.257	4A
4340085	4340085[1]	236.976	4A
3617200	3617200(2)	237.695	4A
4342213	4342213(5)	239.989	4A
4349336	4349336(11)	241.147	4A
4360864	4360864(9)	243.474	4A
3605499	3605499(11)	244.62	4A
4344647	4344647(5)	246.914	4A
4348993	4348993(17)	248.038	4A
	group 5A
gdm109.1	gdm109.1	0	5A
4208567	4208567(2)	2.35	5A
4219641	4219641(10)	6.879	5A
3625094	3625094(7)	8.003	5A
3617196	3617196	9.88	5A
4363857	4363857(2)	13.64	5A
4356078	4356078(3)	20.973	5A
3047343	3047343(7)	23.402	5A
4339587	4339587(4)	24.638	5A
3041464	3041464(8)	25.874	5A
4340093	4340093(2)	27.11	5A
4216384	4216384	29.663	5A
4357827	4357827(2)	30.978	5A
3043203	3043203	32.18	5A
4350558	4350558	34.688	5A
4340020	4340020(13)	35.981	5A
4367805	4367805	36.711	5A
3044443	3044443	37.149	5A
4363101	4363101(4)	39.657	5A
4367643	4367643	43.281	5A
tPt-3642	tPt-3642(3)	50.982	5A
barc40	barc40	54.403	5A
wmc327.1	wmc327.1	100.113	5A
4203444	4203444(7)	101.305	5A
4213283	4213283(7)	105.528	5A
4345284	4345284(3)[3]	110.375	5A
4368313	4368313(3)	112.207	5A
4214269	4214269	115.888	5A
4218925	4218925	117.158	5A
4341460	4341460(9)[1]	120.76	5A
4356682	4356682(7)[1]	121.94	5A
4366442	4366442[1]	124.301	5A
3620730	3620730(4)[1]	125.481	5A
4353980	4353980(2)[1]	126.717	5A
4368744	4368744(2)[1]	132.359	5A
4350228	4350228(14)	133.483	5A
4353559	4353559(2)	137.31	5A
4339481	4339481	138.086	5A
4216859	4216859(11)	139.108	5A
4353963	4353963[1]	141.042	5A
4347652	4347652(2)	142.93	5A
4344233	4344233	144.133	5A
3045186	3045186(12)	147.983	5A
wPt-1370	wPt-1370(2)	149.231	5A
4216659	4216659(7)	150.782	5A
3613189	3613189(3)[1]	152.265	5A
4365654	4365654	153.625	5A
3045457	3045457	155.097	5A
4359341	4359341(2)	158.225	5A
4362531	4362531(7)	163.321	5A
4202406	4202406	165.739	5A
4361545	4361545(3)[1]	168.382	5A
4349294	4349294(7)	170.012	5A
4200927	4200927(6)	171.754	5A
3616918	3616918(2)	174.003	5A
3614843	3614843(5)	177.379	5A
3046411	3046411[1]	179.83	5A
3041308	3041308[2]	187.496	5A
4206836	4206836(12)[1]	188.699	5A
3617292	3617292(5)[1]	190.351	5A
3621811	3621811(27)[1]	192.071	5A
3603612	3603612(3)[1]	194.319	5A
4204440	4204440	198.045	5A
3624618	3624618(2)	199.282	5A
3618483	3618483(2)	200.585	5A
4343370	4343370(16)	201.833	5A
3603636	3603636	203.103	5A
wPt-5250	wPt-5250	205.61	5A
4361004	4361004	207.859	5A
4343261	4343261(2)	210.119	5A
4351416	4351416(13)	214.626	5A
3618419	3618419	215.761	5A
4356445	4356445(27)	216.884	5A
3619312	3619312	220.26	5A
3046125	3046125[1]	223.095	5A
3041757	3041757(5)[1]	225.884	5A
3622319	3622319(6)[1]	227.008	5A
3611786	3611786	228.132	5A
3621301	3621301(2)	229.807	5A
wPt-1052	wPt-1052[1]	231.504	5A
wPt-3334	wPt-3334(2)[1]	232.628	5A
wms126	wms126(2)	240.133	5A
3041346	3041346(4)	242.01	5A
4346817	4346817(18)	243.325	5A
3046832	3046832(5)	244.618	5A
3043362	3043362	246.202	5A
4349867	4349867(2)	256.468	5A
3609239	3609239	265.788	5A
3045867	3045867(4)	267.046	5A
3045535	3045535	268.35	5A
3612414	3612414(7)	269.732	5A
3615965	3615965(2)	272.398	5A
tPt-6495	tPt-6495(2)	283.829	5A
4370290	4370290(6)	285.144	5A
3040691	3040691(4)	290.592	5A
4344403	4344403(2)	293.145	5A
3044480	3044480	295.687	5A
4339914	4339914(10)	296.889	5A
3040778	3040778(10)	299.476	5A
tPt-514325	tPt-514325	300.712	5A
3609759	3609759(2)	303.783	5A
4219535	4219535	306.753	5A
4211542	4211542(9)	309.734	5A
4200566	4200566(3)	311.983	5A
3621212	3621212(4)	313.118	5A
3612267	3612267(2)[5]	337.332	5A
4339990	4339990[6]	340.29	5A
4357182	4357182(6)[6]	341.852	5A
3047926	3047926[6]	344.27	5A
	group 6A
wPt-7775	wPt-7775(61)	0	6A
4341373	4341373(10)	2.305	6A
4361467	4361467	5.715	6A
4205867	4205867(2)	6.85	6A
3624591	3624591(47)	9.11	6A
4369112	4369112(7)	10.526	6A
3606580	3606580(2)	13.394	6A
3616555	3616555(6)	14.72	6A
4343067	4343067(4)	17.6	6A
3609097	3609097[4]	22.867	6A
3612599	3612599(7)[4]	26.084	6A
4343061	4343061(3)[1]	29.46	6A
4342774	4342774(4)	32.938	6A
4353708	4353708	34.084	6A
3618283	3618283(2)	36.423	6A
3618366	3618366(2)	37.58	6A
3614464	3614464	38.772	6A
3047844	3047844(2)[1]	42.339	6A
4214806	4214806(11)[1]	43.542	6A
4358647	4358647(2)[1]	47.087	6A
wms169	wms169	55.122	6A
wPt-5310	wPt-5310[4]	64.593	6A
3042739	3042739	68.919	6A
4345009	4345009(2)	70.796	6A
3607195	3607195	76.506	6A
	group 7A
wPt-6824	wPt-6824(3)	0	7A
wPt-9207	wPt-9207(3)	3.85	7A
wPt-0393	wPt-0393	4.974	7A
wPt-3572	wPt-3572(5)	7.234	7A
wPt-5590	wPt-5590(5)[1]	10.61	7A
wPt-6668	wPt-6668(5)	11.734	7A
4219303	4219303(5)	19.665	7A
3604826	3604826(18)	21.351	7A
4364630	4364630[2]	22.767	7A
3610023	3610023(2)[2]	24.16	7A
4202836	4202836(14)[5]	29.802	7A
4350355	4350355(3)	31.455	7A
3613499	3613499(4)[1]	33.174	7A
4217245	4217245(18)[1]	34.298	7A
4341349	4341349(8)	37.674	7A
4202907	4202907(3)	38.393	7A
4344015	4344015(22)	38.843	7A
4373055	4373055(2)	40.124	7A
4368158	4368158(6)	42.001	7A
3619830	3619830(9)	45.106	7A
4344808	4344808(5)	46.309	7A
4205073	4205073(3)	48.118	7A
3606220	3606220(19)	50.063	7A
3619219	3619219(43)	52.177	7A
3605365	3605365(19)	54.561	7A
4339754	4339754(17)	55.932	7A
4344622	4344622(3)	61.323	7A
3611876	3611876(3)	68.106	7A
3047548	3047548(2)	80.751	7A
4206051	4206051	82.044	7A
3622597	3622597	83.943	7A
3608774	3608774	89.358	7A
4207812	4207812(4)	92.203	7A
3608608	3608608(7)[1]	95.5	7A
4349499	4349499(7)	105.754	7A
4369293	4369293	120.199	7A
4349274	4349274(3)	121.896	7A
4348067	4348067(18)	138.179	7A
4345616	4345616(4)	143.821	7A
4345423	4345423(40)	149.463	7A
4218284	4218284[3]	164.225	7A
4201375	4201375[4]	173.22	7A
4221110	4221110(11)	185.161	7A
4205670	4205670(20)	187.05	7A
4352862	4352862(27)	188.781	7A
wPt-3002	wPt-3002(6)	194.423	7A
4201616	4201616(12)	198.929	7A
4341288	4341288(61)	200.48	7A
4344250	4344250(5)	208.469	7A
4343136	4343136(31)	210.234	7A
4371648	4371648	213.057	7A
4351964	4351964	214.484	7A
3618646	3618646(5)	215.878	7A
4362943	4362943	217.361	7A
3044245	3044245(14)	218.901	7A
3611541	3611541	221.961	7A
4205868	4205868	223.568	7A
3620303	3620303	228.143	7A
4209430	4209430(2)	230.594	7A
3048194	3048194	235.078	7A
4345219	4345219(90)	236.528	7A
wPt-6887	wPt-6887(3)	244.148	7A
4341507	4341507(11)	251.378	7A
3623475	3623475(5)	254.314	7A
4358390	4358390	255.011	7A
4340537	4340537	255.539	7A
4361968	4361968(2)	256.809	7A
4345204	4345204(2)	258.124	7A
4361775	4361775(4)	259.371	7A
4346295	4346295(7)	263.334	7A
4341699	4341699(17)	266.71	7A
4373178	4373178(3)	270.086	7A
4352657	4352657(5)	272.628	7A
4345861	4345861	273.943	7A
4201602	4201602	276.552	7A
4220854	4220854(22)	279.105	7A
4353355	4353355(40)	281.826	7A
4214498	4214498(11)	284.751	7A
3610663	3610663	288.601	7A
4353462	4353462	289.838	7A
3612485	3612485(11)	291.051	7A
4343303	4343303(11)	292.332	7A
4201850	4201850(6)	293.569	7A
4220558	4220558(15)	294.872	7A
3046348	3046348(2)	298.034	7A
4339246	4339246(2)	302.291	7A
3045302	3045302(2)	304.371	7A
4215440	4215440(28)	305.72	7A
4353091	4353091(3)[1]	307.012	7A
4219076	4219076(2)[1]	309.542	7A
4363219	4363219(5)	311.037	7A
4343901	4343901(2)	312.532	7A
3615087	3615087(7)	315.536	7A
4350083	4350083(23)[1]	318.562	7A
4348851	4348851(4)[1]	321.938	7A
3624710	3624710[1]	323.928	7A
3621171	3621171[1]	325.67	7A
4349323	4349323(21)[1]	327.558	7A
3622191	3622191	328.738	7A
3621887	3621887(4)[2]	331.133	7A
4365533	4365533(3)[6]	343.503	7A
3041789	3041789(4)[6]	344.661	7A
3609915	3609915(6)[6]	346.932	7A
wPt-4831	wPt-4831(4)[6]	353.692	7A
wPt-11723	wPt-11723(2)[6]	355.142	7A
wPt-6896	wPt-6896(2)[6]	358.879	7A
3040697	3040697[5]	361.578	7A
4343604	4343604(30)[4]	363.838	7A
4363035	4363035(10)[3]	364.962	7A
4339259	4339259(22)[3]	366.086	7A
3616213	3616213(2)[4]	368.414	7A
3609366	3609366(3)[5]	369.571	7A
4340923	4340923[5]	370.717	7A
3620492	3620492(2)[6]	371.875	7A
4370309	4370309(3)[5]	382.152	7A
	group 1B
tPt-1772	tPt-1772[6]	0	1B
wPt-1912	wPt-1912(8)[2]	4.291	1B
wPt-7708	wPt-7708(2)	10.982	1B
tPt-5080	tPt-5080(9)	12.826	1B
wPt-7422	wPt-7422(4)	14.366	1B
4357531	4357531(2)	20.737	1B
3616981	3616981(3)	22.266	1B
4344128	4344128(7)[1]	24.807	1B
4347286	4347286[2]	29.257	1B
4344247	4344247[1]	32.351	1B
4218326	4218326(15)	33.587	1B
4343392	4343392(38)[1]	35.836	1B
4343725	4343725(4)[2]	39.212	1B
4216702	4216702[3]	40.336	1B
3616145	3616145[1]	41.459	1B
wPt-3098	wPt-3098[1]	45.468	1B
wPt-2859	wPt-2859(6)[1]	48.607	1B
4340628	4340628(9)[1]	56.181	1B
3624904	3624904	62.735	1B
4201437	4201437[1]	64.928	1B
4212884	4212884(2)[3]	67.672	1B
3619582	3619582[2]	70.597	1B
wPt-0308	wPt-0308[2]	71.979	1B
tPt-5249	tPt-5249	73.103	1B
wPt-1603	wPt-1603(2)[2]	74.238	1B
4344789	4344789(12)[2]	75.71	1B
4216397	4216397[2]	78.669	1B
3615556	3615556[3]	81.514	1B
4354005	4354005(13)[3]	84.394	1B
4203094	4203094(9)[2]	87.386	1B
4201674	4201674[1]	89.039	1B
4369022	4369022[1]	90.567	1B
4344512	4344512(3)[1]	95.164	1B
4347405	4347405(11)	96.772	1B
3618812	3618812(7)[1]	102.175	1B
3603480	3603480(57)[1]	103.894	1B
3613066	3613066	105.074	1B
3603496	3603496(6)[2]	107.447	1B
4362274	4362274(2)[5]	108.706	1B
4348656	4348656(2)[3]	112.307	1B
4342666	4342666[6]	113.78	1B
4345310	4345310[5]	117.913	1B
3613159	3613159[3]	119.43	1B
3604690	3604690(38)[2]	120.599	1B
3610198	3610198(4)[3]	121.756	1B
4369117	4369117[6]	122.745	1B
4201300	4201300(10)[4]	124.083	1B
tPt-5675	tPt-5675(8)[5]	125.555	1B
4203983	4203983(10)[5]	128.604	1B
wPt-4982	wPt-4982(3)[5]	129.739	1B
wPt-2725	wPt-2725(4)[3]	133.115	1B
3605646	3605646(8)[3]	135.498	1B
4340874	4340874(3)[2]	139.202	1B
3619131	3619131(10)[2]	144.116	1B
3604249	3604249(2)[1]	146.669	1B
wPt-5899	wPt-5899(54)[2]	150.045	1B
4363711	4363711[1]	151.461	1B
4371570	4371570[2]	154.127	1B
4372036	4372036(8)[1]	155.464	1B
4345821	4345821(2)[2]	160.81	1B
4343484	4343484(8)[3]	163.577	1B
4355202	4355202(2)[5]	168.084	1B
4352052	4352052(2)[5]	168.859	1B
wPt-1876	wPt-1876(40)[1]	169.207	1B
3611096	3611096(13)[3]	172.583	1B
3625074	3625074(8)[3]	173.977	1B
4363005	4363005(9)[2]	181.023	1B
4203947	4203947[4]	182.327	1B
4350395	4350395(4)[3]	184.778	1B
wPt-7188	wPt-7188[6]	186.993	1B
wPt-6240	wPt-6240(5)[6]	192.885	1B
3619673	3619673(14)[2]	197.211	1B
4342381	4342381(12)[2]	198.514	1B
4360263	4360263(20)[3]	203.021	1B
4344750	4344750(96)[3]	207.527	1B
3614159	3614159(21)[2]	210.035	1B
4211396	4211396(5)[1]	211.373	1B
4356467	4356467(2)[1]	214.027	1B
3619206	3619206(31)[2]	215.33	1B
4373886	4373886[1]	218.131	1B
4203939	4203939[1]	219.48	1B
4200657	4200657(2)[1]	220.84	1B
wPt-0705	wPt-0705(2)[1]	222.222	1B
4355039	4355039(10)[2]	223.38	1B
3616450	3616450(25)[1]	224.526	1B
4347591	4347591(3)[2]	225.65	1B
4213128	4213128[2]	226.785	1B
3047986	3047986(64)[4]	229.101	1B
4204770	4204770(3)[3]	231.451	1B
3609628	3609628(18)[3]	232.62	1B
4346281	4346281[5]	233.811	1B
4368110	4368110[4]	237.311	1B
	group 2B
3607138	3607138(2)	0	2B
3615273	3615273	1.146	2B
3619370	3619370(5)	2.304	2B
4341334	4341334(6)	9.339	2B
4362430	4362430(5)	11.632	2B
4344975	4344975(3)	16.139	2B
4350667	4350667(7)	22.922	2B
4343739	4343739(7)	24.046	2B
4360063	4360063(2)	25.169	2B
4362339	4362339(15)	26.293	2B
4342800	4342800(6)	30.8	2B
4342979	4342979(6)	34.221	2B
4220071	4220071(6)	35.918	2B
4200529	4200529(13)	37.548	2B
4347900	4347900(4)	39.47	2B
4341875	4341875(2)	41.347	2B
wmc434	wmc434(2)	43.168	2B
4346253	4346253(30)	49.951	2B
4347500	4347500(24)	53.327	2B
4359108	4359108(2)	57.834	2B
3616542	3616542	61.424	2B
4345252	4345252	66.259	2B
3611095	3611095(25)	77.147	2B
4372168	4372168	78.384	2B
4373189	4373189(2)	81.049	2B
4371266	4371266(3)	82.375	2B
4352428	4352428(12)	83.668	2B
wPt-8404	wPt-8404(5)	86.142	2B
tPt-4627	tPt-4627(4)	87.265	2B
3611369	3611369(3)	88.502	2B
4216908	4216908(3)	90.942	2B
3040599	3040599(2)	98.527	2B
3604065	3604065	104.272	2B
3623603	3623603(5)	109.982	2B
3618106	3618106	110.982	2B
4353314	4353314(2)	112.229	2B
4346154	4346154(3)	117.871	2B
wPt-4327	wPt-4327(7)	124.654	2B
tPt-514208	tPt-514208	128.03	2B
4218943	4218943	128.603	2B
wPt-1920	wPt-1920	129.154	2B
4343115	4343115	133.966	2B
4349411	4349411(5)	138.325	2B
3609619	3609619	139.46	2B
4344895	4344895(4)	142.87	2B
3614518	3614518(6)	148.569	2B
3614407	3614407(2)	149.704	2B
3609757	3609757	152.696	2B
3605144	3605144	155.711	2B
4348676	4348676(2)	158.704	2B
3605048	3605048(3)	160.097	2B
3610657	3610657(21)	161.502	2B
3615270	3615270(6)	162.783	2B
3615295	3615295(2)	165.449	2B
3611591	3611591(4)	166.572	2B
3625135	3625135(3)	172.214	2B
3042580	3042580	176.777	2B
4368783	4368783(2)	183.618	2B
wms388	wms388(10)	184.741	2B
4341611	4341611(5)	185.876	2B
3045604	3045604(2)	188.136	2B
4339678	4339678	190.498	2B
4203940	4203940(2)	206.159	2B
4364361	4364361(2)	207.35	2B
4366364	4366364	212.583	2B
3624222	3624222(7)	219.114	2B
3623303	3623303	223.53	2B
3613471	3613471(5)	224.946	2B
4215436	4215436(2)	229.589	2B
4215420	4215420(8)	231.23	2B
4344258	4344258(2)[2]	231.859	2B
wPt-0510	wPt-0510(2)	233.432	2B
4203269	4203269(3)	235.208	2B
4350290	4350290	236.636	2B
4354300	4354300(5)	240.825	2B
4212637	4212637	241.578	2B
4350232	4350232(4)	242.387	2B
4345664	4345664(4)	246.17	2B
3612251	3612251(6)	248.734	2B
4210202	4210202	252.663	2B
3041446	3041446(5)	259.446	2B
3606237	3606237[1]	261.796	2B
wPt-7350	wPt-7350(3)	263.055	2B
wPt-0471	wPt-0471[1]	263.448	2B
4217283	4217283(6)	267.66	2B
4348969	4348969(8)	273.325	2B
4339546	4339546(15)	274.73	2B
4349694	4349694	280.087	2B
4345829	4345829(3)	281.492	2B
3043563	3043563(2)	286.327	2B
3043858	3043858	293.867	2B
wPt-7161	wPt-7161	296.228	2B
4355138	4355138[1]	297.914	2B
4204344	4204344[5]	303.42	2B
4220996	4220996(2)	306.592	2B
wPt-2266	wPt-2266(2)[1]	316.881	2B
4205771	4205771(2)[1]	318.354	2B
4360174	4360174(3)[5]	319.77	2B
4353092	4353092[3]	321.073	2B
3612503	3612503(6)[3]	322.535	2B
4220995	4220995(9)[2]	323.849	2B
3043542	3043542[3]	325.176	2B
4355653	4355653[1]	327.751	2B
4341615	4341615[1]	329.055	2B
4347657	4347657(2)[2]	330.302	2B
4339592	4339592(6)[4]	335.398	2B
4217494	4217494[3]	337.039	2B
4200858	4200858(19)[1]	338.77	2B
4347083	4347083(3)[3]	339.894	2B
4346186	4346186(12)[3]	341.018	2B
4354517	4354517(4)[2]	343.267	2B
4340107	4340107(8)[1]	344.39	2B
4367027	4367027(10)[2]	345.514	2B
4362775	4362775(3)[2]	346.638	2B
4359132	4359132(12)[1]	347.762	2B
wPt-4917	wPt-4917(14)[1]	348.886	2B
tPt-513343	tPt-513343(32)	350.009	2B
4349113	4349113(7)[2]	353.385	2B
4354892	4354892(8)[2]	355.634	2B
3613621	3613621(21)[1]	359.01	2B
4373583	4373583(15)[2]	362.386	2B
tPt-513165	tPt-513165[3]	365.976	2B
	group 3B
4348374	4348374(3)[1]	0	3B
wPt-0142	wPt-0142	13.692	3B
wPt-1171	wPt-1171	17.181	3B
4340087	4340087	26.663	3B
4340490	4340490(4)	33.824	3B
3611056	3611056	46.721	3B
3621683	3621683	50.865	3B
4204661	4204661(3)	55.044	3B
4340656	4340656(2)	61.632	3B
4219262	4219262	64.376	3B
4343571	4343571(7)	65.534	3B
4345330	4345330(4)[1]	67.175	3B
3614036	3614036[5]	76.798	3B
3624138	3624138[2]	79.238	3B
3614442	3614442(7)	81.081	3B
4210295	4210295	82.239	3B
3610490	3610490(2)	83.441	3B
3610595	3610595(17)	84.587	3B
wPt-6802	wPt-6802(12)	85.734	3B
3617867	3617867(2)	87.532	3B
4345033	4345033(4)	92.492	3B
3046485	3046485(42)	95.868	3B
wPt-6239	wPt-6239(21)	102.114	3B
wms566	wms566(2)	108.291	3B
3612976	3612976(31)	110.54	3B
3047750	3047750(19)	111.664	3B
3045101	3045101(42)	112.788	3B
wPt-5390	wPt-5390(2)	113.911	3B
3609614	3609614(2)	115.226	3B
4345438	4345438(23)	116.575	3B
4369992	4369992(9)	122.08	3B
3041659	3041659(2)	123.406	3B
4202270	4202270(5)	124.721	3B
4339939	4339939(4)	127.466	3B
4354495	4354495(3)	128.702	3B
4365309	4365309	129.938	3B
3603772	3603772(4)	133.675	3B
4203137	4203137	134.878	3B
3607424	3607424(3)	138.671	3B
3618583	3618583(2)	141.157	3B
4211390	4211390(12)	144.837	3B
3046830	3046830(3)	151.026	3B
3616256	3616256	152.206	3B
3047459	3047459(2)	154.646	3B
4354759	4354759	158.825	3B
4364084	4364084(13)	160.274	3B
wPt-7000	wPt-7000(11)	165.916	3B
4343161	4343161(2)	167.04	3B
wPt-7145	wPt-7145(2)	168.164	3B
wPt-5020	wPt-5020(2)	169.636	3B
wPt-3725	wPt-3725(2)	183.086	3B
4210503	4210503(2)	187.593	3B
4367185	4367185(5)	190.969	3B
3612422	3612422(6)	199.096	3B
3040646	3040646	200.489	3B
3604836	3604836(11)	204.373	3B
4360756	4360756(2)	205.722	3B
3613664	3613664(28)	210.229	3B
wPt-8056	wPt-8056(2)	213.605	3B
3614126	3614126	215.178	3B
3614098	3614098(2)	218.125	3B
3042761	3042761	220.498	3B
4349064	4349064(9)	221.678	3B
3613972	3613972	224.017	3B
4344672	4344672(5)	226.333	3B
3608532	3608532(5)	227.49	3B
4357479	4357479(7)	230.9	3B
4354192	4354192(5)	242.639	3B
4345903	4345903(2)	245.012	3B
tPt-9923	tPt-9923[1]	254.425	3B
wPt-0021	wPt-0021(3)	264.925	3B
4368711	4368711	271.228	3B
4368465	4368465	278.343	3B
3045438	3045438	280.682	3B
3619208	3619208(3)	284.272	3B
4203687	4203687(34)	289.914	3B
4220784	4220784(19)	291.611	3B
wPt-8363	wPt-8363	296.673	3B
4212653	4212653[3]	300.365	3B
4368715	4368715(2)	307.997	3B
3615388	3615388(14)	309.233	3B
4356809	4356809(2)	309.795	3B
4217520	4217520(2)	313.092	3B
4354946	4354946[1]	313.328	3B
4340758	4340758(4)	314.98	3B
3610176	3610176(8)	318.255	3B
wPt-2559	wPt-2559(10)	323.896	3B
4362533	4362533	327.318	3B
3624667	3624667(2)	329.69	3B
4365124	4365124	331.871	3B
3621739	3621739(71)	333.006	3B
3616572	3616572	334.13	3B
tPt-4541	tPt-4541(5)	337.506	3B
wPt-3301	wPt-3301	345.034	3B
4366967	4366967(2)	349.428	3B
wPt-8959	wPt-8959(5)	353.425	3B
	group 4B
4218883	4218883	0	4B
4350161	4350161(16)	6.257	4B
4213321	4213321(7)	8.506	4B
4344589	4344589(5)	12.39	4B
3044038	3044038(13)	14.954	4B
3046835	3046835(2)[1]	17.552	4B
4202451	4202451(4)	21.425	4B
4209407	4209407(6)	22.627	4B
4339193	4339193(2)	23.931	4B
4366886	4366886(6)[1]	25.167	4B
4343183	4343183(5)	26.359	4B
4363322	4363322(11)	28.787	4B
4215561	4215561(6)	29.99	4B
3620275	3620275[1]	30.765	4B
4203509	4203509(12)	31.147	4B
4353436	4353436(4)	32.294	4B
4218265	4218265(14)	33.417	4B
4347042	4347042(8)	34.653	4B
4218208	4218208(18)	35.822	4B
4372788	4372788(21)[2]	38.127	4B
4372468	4372468[1]	39.442	4B
wPt-8796	wPt-8796(5)[1]	43.756	4B
wms149	wms149[1]	46.005	4B
wPt-8543	wPt-8543[4]	50.511	4B
wPt-7412	wPt-7412(7)[3]	56.153	4B
3616882	3616882(4)[1]	64.604	4B
4355285	4355285	65.919	4B
4217665	4217665	67.087	4B
4218786	4218786	68.278	4B
4370274	4370274(2)	70.617	4B
4369224	4369224	72.011	4B
4370252	4370252(2)	76.676	4B
4351661	4351661	81.409	4B
4354819	4354819(5)	82.612	4B
4359224	4359224(2)	84.219	4B
3047877	3047877	87.347	4B
wPt-3608	wPt-3608	90.068	4B
3616750	3616750(2)	95.847	4B
3046487	3046487(2)	100.739	4B
4341828	4341828(14)	104.442	4B
4356208	4356208(8)	106.995	4B
4220948	4220948(2)	108.164	4B
3041031	3041031	108.782	4B
wPt-8292	wPt-8292(3)	109.287	4B
4216899	4216899(8)	112.663	4B
4218507	4218507(2)	117.703	4B
4347217	4347217(2)	118.973	4B
3606097	3606097(15)	122.823	4B
	group 5B
4364008	4364008[6]	0	5B
4353104	4353104(5)[6]	4.994	5B
4348174	4348174(16)[6]	6.14	5B
4347018	4347018(13)[6]	9.9	5B
tPt-513853	tPt-513853(11)[6]	11.766	5B
4343373	4343373[6]	15.289	5B
3047332	3047332[4]	21.797	5B
wPt-6971	wPt-6971(26)	37.15	5B
4339564	4339564(7)	41.656	5B
4349234	4349234(6)	44.739	5B
4348919	4348919(9)	46.268	5B
wPt-0927	wPt-0927(21)	50.661	5B
3621044	3621044(2)	51.785	5B
4370506	4370506	88.42	5B
wmc537	wmc537	91.277	5B
wms499	wms499	93.571	5B
wPt-5514	wPt-5514[1]	95.82	5B
4211483	4211483(2)[1]	102.602	5B
4342500	4342500(2)[1]	108.7	5B
4221418	4221418(3)	115.026	5B
3611631	3611631(8)	116.239	5B
4362002	4362002	119.029	5B
wPt-7167	wPt-7167(11)	121.863	5B
4344707	4344707(2)	127.71	5B
4360073	4360073	129.16	5B
4351329	4351329(2)	130.351	5B
4355750	4355750(2)	134.744	5B
4341777	4341777(15)[1]	137.635	5B
4213122	4213122(7)	141.011	5B
wms335	wms335	148.677	5B
gdm147	gdm147[1]	151.208	5B
3615093	3615093(8)	155.714	5B
3615618	3615618(19)	157.963	5B
3604287	3604287(35)	159.154	5B
4361478	4361478[3]	164.637	5B
3605154	3605154[1]	169.869	5B
wPt-4996	wPt-4996(6)[5]	176.058	5B
tPt-0228	tPt-0228(2)[1]	185.145	5B
4363474	4363474(13)	189.652	5B
4217788	4217788(3)	192.047	5B
3614422	3614422(15)	194.51	5B
4213464	4213464(6)	195.712	5B
4352018	4352018(6)	198.118	5B
4352894	4352894	198.534	5B
3604102	3604102(6)	199.343	5B
4364935	4364935(6)	200.591	5B
4201594	4201594[1]	201.804	5B
4348679	4348679(2)[1]	203.041	5B
4356125	4356125(5)[2]	204.266	5B
4354930	4354930(10)[1]	206.683	5B
4358998	4358998(2)[1]	209.09	5B
3611812	3611812(2)	221.412	5B
3044568	3044568	224.957	5B
3603563	3603563(15)	230.428	5B
3046539	3046539(11)	237.211	5B
wPt-7240	wPt-7240	239.46	5B
wPt-1432	wPt-1432	240.584	5B
3048125	3048125(12)	243.328	5B
3043878	3043878	245.396	5B
3622058	3622058(19)	247.33	5B
4349768	4349768	248.499	5B
	group 6B
wPt-0882	wPt-0882(5)	0	6B
wPt-6585	wPt-6585(2)	1.45	6B
wPt-8894	wPt-8894	4.521	6B
tPt-7399	tPt-7399	6.106	6B
4203781	4203781(4)	14.002	6B
4367907	4367907(3)	14.766	6B
3613447	3613447(4)	15.452	6B
4341713	4341713(13)	16.947	6B
3041157	3041157(10)	18.07	6B
3618116	3618116	20.387	6B
4365141	4365141(4)	21.578	6B
4212207	4212207	22.769	6B
4354282	4354282(4)	23.915	6B
4208471	4208471[1]	40.248	6B
3620374	3620374(8)[3]	43.274	6B
4362957	4362957	48.347	6B
3612994	3612994(3)	53.047	6B
4213754	4213754	59.532	6B
4343646	4343646(8)	60.926	6B
4350425	4350425(7)	62.117	6B
4349625	4349625	64.658	6B
3617246	3617246	65.861	6B
4363224	4363224	67.153	6B
3043321	3043321	68.378	6B
4348115	4348115	69.615	6B
4340518	4340518(3)	70.873	6B
wPt-1241	wPt-1241(2)	74.441	6B
tPt-513063	tPt-513063(7)	78.948	6B
3043376	3043376(13)	83.942	6B
4350344	4350344(6)	85.189	6B
4340362	4340362	88.994	6B
4372927	4372927(5)	90.23	6B
4357005	4357005(9)	93.911	6B
3620975	3620975	96.87	6B
3605731	3605731	107.64	6B
3619273	3619273	110.61	6B
3605439	3605439(40)[2]	112.926	6B
4204618	4204618[2]	115.31	6B
4353164	4353164(44)[3]	117.424	6B
wPt-9195	wPt-9195(30)[3]	119.672	6B
3606864	3606864(72)[3]	122.112	6B
3615384	3615384(3)[2]	123.349	6B
4348266	4348266(2)[1]	125.89	6B
3040595	3040595(6)	128.251	6B
3618084	3618084(27)[1]	130.737	6B
3612314	3612314(16)[1]	131.928	6B
4365364	4365364[1]	135.428	6B
3624670	3624670(21)	136.664	6B
wmc168.2	wmc168.2	162.668	6B
4351594	4351594(5)	166.134	6B
4215743	4215743(4)	167.28	6B
4218970	4218970(12)	174.395	6B
4205216	4205216	175.575	6B
4363946	4363946	176.733	6B
3046680	3046680(6)	177.935	6B
4204229	4204229(2)	179.138	6B
3613998	3613998(7)	181.443	6B
4339698	4339698	182.712	6B
3623515	3623515(3)	183.904	6B
4345516	4345516(9)	185.05	6B
tPt-9132	tPt-9132	186.219	6B
4340285	4340285(17)[1]	189.64	6B
4343383	4343383	190.786	6B
3616238	3616238	191.966	6B
3612703	3612703	195.85	6B
4342935	4342935[3]	201.185	6B
3604537	3604537(11)	202.343	6B
4372645	4372645(2)	203.5	6B
3606933	3606933	205.816	6B
4351177	4351177(3)	206.974	6B
3607345	3607345	208.12	6B
4201804	4201804(14)	209.278	6B
4218335	4218335(7)	210.458	6B
3609792	3609792(2)	211.671	6B
4349883	4349883(5)	212.829	6B
3620910	3620910(2)	215.303	6B
4204443	4204443(5)	221.275	6B
4218941	4218941	223.647	6B
4351791	4351791(12)	224.85	6B
3040974	3040974(2)	229.345	6B
4211967	4211967	232.371	6B
4212127	4212127(5)	234.89	6B
wPt-9930	wPt-9930	236.25	6B
wPt-7443	wPt-7443(4)	245.303	6B
wPt-5480	wPt-5480(5)	248.724	6B
wPt-6116	wPt-6116(13)	250.973	6B
4204529	4204529(13)	252.794	6B
3609814	3609814(15)	254.772	6B
4347214	4347214(23)	255.997	6B
3047427	3047427	260.266	6B
4217281	4217281	262.503	6B
4354902	4354902(6)	265.067	6B
4339311	4339311(6)	267.586	6B
3604036	3604036(4)	268.8	6B
3042789	3042789(2)	270.092	6B
3047919	3047919(6)	272.488	6B
3621605	3621605	273.645	6B
3619897	3619897(16)	274.836	6B
3603538	3603538(55)	275.994	6B
3621873	3621873(2)	277.185	6B
4202039	4202039	278.455	6B
	group 7B
4370014	4370014	0	7B
3621090	3621090	4.711	7B
3043710	3043710	13.705	7B
4360568	4360568(8)	17.567	7B
4342108	4342108(2)	18.758	7B
4355311	4355311	27.22	7B
3041162	3041162(2)	28.198	7B
4350658	4350658(11)	29.58	7B
4348445	4348445	36.214	7B
4342014	4342014	42.232	7B
wPt-7318	wPt-7318	44.841	7B
4206557	4206557[1]	48.42	7B
4347642	4347642(4)[1]	49.634	7B
4348586	4348586(4)	54.446	7B
4221095	4221095	57.394	7B
4357236	4357236(2)	60.747	7B
4214150	4214150(5)	62.951	7B
4345704	4345704[1]	65.289	7B
3604183	3604183(13)[1]	66.424	7B
3045126	3045126(19)[1]	66.93	7B
4216935	4216935(7)[1]	67.548	7B
4216690	4216690(7)[2]	74.331	7B
3047237	3047237(43)[2]	75.455	7B
4215020	4215020(2)[3]	76.579	7B
4354133	4354133(6)[5]	84.51	7B
4349436	4349436(4)[4]	86.353	7B
wms46	wms46[3]	87.252	7B
4215310	4215310(3)[5]	88.207	7B
3041770	3041770[3]	90.231	7B
4373627	4373627(12)[5]	92.378	7B
4345736	4345736(12)[3]	98.02	7B
3045805	3045805(26)[3]	100.066	7B
4341365	4341365(37)[2]	102.518	7B
4215654	4215654[3]	106.956	7B
4373638	4373638(12)[6]	111.553	7B
4372134	4372134(2)[3]	113.093	7B
3046996	3046996(15)[2]	114.633	7B
4367268	4367268(2)[2]	116.195	7B
3045930	3045930(2)[2]	117.589	7B
4215124	4215124(10)[2]	119.061	7B
3046612	3046612[3]	122.065	7B
4206019	4206019(9)[3]	123.605	7B
wPt-6463	wPt-6463(31)[5]	125.178	7B
4369987	4369987(2)[5]	126.538	7B
4208656	4208656(13)[4]	133.081	7B
3040586	3040586[2]	134.384	7B
4350260	4350260[3]	135.688	7B
4200727	4200727(3)[1]	136.98	7B
wPt-9467	wPt-9467[1]	139.849	7B
wPt-1149	wPt-1149[1]	140.973	7B
4204001	4204001	144.789	7B
4209653	4209653(8)	146.081	7B
3046360	3046360(11)	147.34	7B
4210441	4210441(16)[1]	148.554	7B
4217642	4217642	149.79	7B
4218459	4218459	150.97	7B
4213693	4213693(3)	152.262	7B
3043611	3043611[1]	153.645	7B
4215933	4215933(15)[1]	154.937	7B
4349954	4349954(15)[3]	159.036	7B
4341748	4341748(3)	165.819	7B
wPt-8919	wPt-8919[1]	168.068	7B
4345336	4345336(26)	170.317	7B
3041368	3041368(14)	178.248	7B
4218492	4218492(5)	181.623	7B
wPt-2273	wPt-2273[1]	186.13	7B
4345380	4345380(4)[1]	189.506	7B
4210510	4210510(3)	194.012	7B
4342478	4342478(7)	199.654	7B
3042787	3042787	201.385	7B
4200978	4200978(4)	203.026	7B
3621129	3621129(13)	205.782	7B
4341604	4341604(13)	208.65	7B
4221305	4221305(13)[1]	214.292	7B
4372785	4372785(7)	218.595	7B
3040662	3040662(3)	219.943	7B
3620297	3620297	224.393	7B
4371643	4371643	227.735	7B
4342266	4342266(10)	230.773	7B
3044799	3044799(8)	232.436	7B
3044925	3044925	234.246	7B
4221446	4221446	235.021	7B
4347086	4347086	236.134	7B
4204248	4204248(37)	238.056	7B
4214940	4214940(8)	239.18	7B
4343332	4343332	242.06	7B
wPt-1330	wPt-1330(2)	242.992	7B
4342027	4342027(19)	244.049	7B
4361652	4361652(7)	248.182	7B
3047889	3047889(7)	249.587	7B
3618369	3618369[2]	252.511	7B
3622770	3622770[4]	255.278	7B
wPt-7887	wPt-7887(5)[1]	258.327	7B
4361848	4361848(3)	260.576	7B
3040889	3040889(4)[2]	263.602	7B
tPt-7362	tPt-7362(8)[1]	265.074	7B
4372883	4372883(2)	267.323	7B
4343503	4343503(3)[1]	268.447	7B
4347351	4347351(24)[1]	270.695	7B
tPt-513197	tPt-513197(10)[3]	271.819	7B
4344502	4344502(3)	277.188	7B
4365084	4365084(6)	281.966	7B
4216966	4216966(16)	284.226	7B
4355654	4355654(6)	291.021	7B
4344315	4344315(15)	292.144	7B
4351766	4351766(2)	293.268	7B
4368926	4368926(2)	294.392	7B
4342220	4342220(11)[1]	299.988	7B
wPt-6156	wPt-6156(2)[1]	302.169	7B
wPt-5138	wPt-5138[6]	307.857	7B
4346219	4346219(4)[3]	308.688	7B
wPt-7295	wPt-7295(13)[3]	309.07	7B
4349617	4349617[3]	310.475	7B
4218885	4218885(2)[2]	311.79	7B
3616816	3616816	313.139	7B
4346361	4346361(23)[1]	315.816	7B
4372528	4372528(69)[4]	318.064	7B
4202561	4202561(11)[1]	319.188	7B
4357196	4357196(2)[1]	323.695	7B
3041013	3041013(8)[2]	329.302	7B
4359970	4359970[3]	330.707	7B
4350517	4350517(4)[1]	333.564	7B
4346333	4346333(4)[1]	334.98	7B
3606676	3606676(5)[1]	340.633	7B
4344428	4344428(2)	342.893	7B
4346703	4346703(4)	347.4	7B
3623588	3623588[1]	350.133	7B
4359815	4359815(3)[1]	351.403	7B
4345232	4345232(5)[2]	354.057	7B
4201860	4201860[3]	356.092	7B
4220359	4220359(2)[3]	358.127	7B
barc182.1	barc182.1[4]	361.221	7B
tPt-8504	tPt-8504(9)[1]	371.229	7B
wPt-5690	wPt-5690	371.33	7B
4371704	4371704	373.804	7B
4340137	4340137(4)	374.129	7B
4343021	4343021(35)	375.725	7B
4219329	4219329(41)	379.101	7B
4207376	4207376(11)	381.35	7B
4351336	4351336[1]	384.952	7B
4343435	4343435[3]	386.188	7B
	group 1R
4342333	4342333(2)	0	1R
3615534	3615534(4)	2.338	1R
4343473	4343473(13)	3.53	1R
3621402	3621402	5.846	1R
rPt-505568	rPt-505568(10)	9.278	1R
tPt-514285	tPt-514285(2)	13.785	1R
4356206	4356206[1]	16.958	1R
3605612	3605612(7)	18.509	1R
4354835	4354835(7)	21.659	1R
3605782	3605782	25.498	1R
3040623	3040623	35.494	1R
3605302	3605302(6)[3]	45.584	1R
3611670	3611670(10)[4]	46.798	1R
rPt-507452	rPt-507452(10)[3]	48.023	1R
rPt-507719	rPt-507719(2)[3]	49.146	1R
rPt-508726	rPt-508726[2]	50.855	1R
3622865	3622865(6)[2]	52.519	1R
4200489	4200489(2)[3]	53.642	1R
rPt-508116	rPt-508116[3]	54.766	1R
3604944	3604944(19)[1]	57.533	1R
4356093	4356093(3)[1]	59.062	1R
3607106	3607106(10)[2]	61.783	1R
3608386	3608386(20)[2]	63.132	1R
3609201	3609201	64.616	1R
4345905	4345905(4)[3]	66.009	1R
3041259	3041259(37)	113.089	1R
4342116	4342116(10)	114.247	1R
3603814	3603814(11)	117.871	1R
4349257	4349257	120.694	1R
4349664	4349664(9)	123.585	1R
rPt-507059	rPt-507059(3)	128.863	1R
rPt-505873	rPt-505873(10)	130.256	1R
rPt-507790	rPt-507790(7)	135.898	1R
rPt-5412	rPt-5412	137.022	1R
4219875	4219875(24)	142.664	1R
3609054	3609054(24)	143.844	1R
4204964	4204964	146.284	1R
3607029	3607029(10)	147.475	1R
3612530	3612530(15)	148.666	1R
3603565	3603565(4)	149.914	1R
4215936	4215936	151.42	1R
	group 2R
3604866	3604866	0	2R
3611486	3611486(36)	3.083	2R
4215701	4215701(24)	4.251	2R
rPt-509191	rPt-509191	5.465	2R
rPt-390554	rPt-390554(5)	7.793	2R
rPt-505391	rPt-505391(3)	8.916	2R
rPt-508776	rPt-508776(3)	11.92	2R
3040752	3040752(5)[1]	13.415	2R
4347964	4347964(5)	17.197	2R
3046967	3046967(2)	17.95	2R
4345400	4345400(6)	18.534	2R
4347007	4347007(9)	19.928	2R
4363669	4363669(13)	21.31	2R
4344065	4344065(31)	23.57	2R
4350688	4350688(2)	24.705	2R
4342390	4342390(7)	25.84	2R
4360764	4360764(28)	26.975	2R
4216851	4216851(12)	30.803	2R
4347776	4347776(28)	32.096	2R
4346552	4346552(3)	35.855	2R
rPt-400316	rPt-400316(3)	37.733	2R
rPt-508312	rPt-508312(4)	39.441	2R
3611332	3611332(38)	40.734	2R
4221582	4221582	42.037	2R
4202115	4202115	44.804	2R
4361440	4361440	46.052	2R
4221277	4221277(52)	47.31	2R
rPt-399721	rPt-399721(3)	49.559	2R
rPt-398831	rPt-398831(2)	50.728	2R
	group 3R
rPt-509031	rPt-509031(3)	0	3R
3614864	3614864(8)	1.146	3R
rPt-7608	rPt-7608(49)	4.522	3R
3603712	3603712(57)	6.771	3R
rPt-400826	rPt-400826(5)	7.895	3R
4339269	4339269(3)	11.53	3R
4207651	4207651(2)	15.177	3R
4349006	4349006(59)	16.964	3R
3620782	3620782(81)	20.34	3R
4366754	4366754(3)	21.554	3R
4373226	4373226	22.734	3R
3608842	3608842(36)	23.948	3R
4217886	4217886	38.186	3R
4355829	4355829(4)	42.273	3R
4218414	4218414(15)	43.498	3R
3606047	3606047(5)	44.723	3R
3604357	3604357	46.05	3R
3040944	3040944(71)	51.225	3R
rPt-389640	rPt-389640(5)	52.428	3R
rPt-508643	rPt-508643(5)	53.552	3R
4340439	4340439(18)	55.8	3R
3615210	3615210(21)	56.924	3R
3615497	3615497(2)	58.059	3R
4358812	4358812[4]	60.927	3R
	group 4R
rPt-399468	rPt-399468(2)[5]	0	4R
4356435	4356435(5)[5]	2.271	4R
wPt-7445	wPt-7445(4)[5]	7.913	4R
rPt-507026	rPt-507026(3)[6]	11.289	4R
rPt-402590	rPt-402590[5]	12.412	4R
rPt-401491	rPt-401491[6]	15.337	4R
rPt-400377	rPt-400377(4)[6]	18.036	4R
rPt-398656	rPt-398656(4)[6]	19.16	4R
rPt-399902	rPt-399902(11)[6]	23.667	4R
4221222	4221222(5)[3]	30.896	4R
3046144	3046144(2)[3]	32.279	4R
4358633	4358633(4)[5]	38.353	4R
4362780	4362780	55.312	4R
4341195	4341195	58.011	4R
4366177	4366177	67.018	4R
4365025	4365025(20)	73.332	4R
3604450	3604450(17)	74.816	4R
rPt-508131	rPt-508131(5)	77.83	4R
3611033	3611033(22)	80.079	4R
4343560	4343560(2)[1]	86.314	4R
4344724	4344724(6)	92.605	4R
rPt-402443	rPt-402443(5)	93.852	4R
3605038	3605038(3)	96.326	4R
3613221	3613221(9)	100.233	4R
3042604	3042604(11)	104.151	4R
4350132	4350132(5)	105.421	4R
3605620	3605620(17)	106.646	4R
4341277	4341277(4)	114.151	4R
3048121	3048121	116.941	4R
wPt-4487	wPt-4487(3)	119.775	4R
3611142	3611142	132.768	4R
3616270	3616270	136.404	4R
4345445	4345445(3)	141.386	4R
4200451	4200451(5)	142.757	4R
4355123	4355123(32)	143.881	4R
4204923	4204923(18)	148.218	4R
rPt-402563	rPt-402563(6)	149.51	4R
rPt-390504	rPt-390504(18)	150.634	4R
4360316	4360316(270)[1]	152.883	4R
3620564	3620564(8)	160.814	4R
tPt-513729	tPt-513729(3)	166.456	4R
rPt-389872	rPt-389872(5)	167.579	4R
rPt-509173	rPt-509173(10)	168.703	4R
rPt-505225	rPt-505225(8)	170.952	4R
rPt-506416	rPt-506416(23)	172.076	4R
3603973	3603973(9)	173.211	4R
3043594	3043594(21)	173.986	4R
4371409	4371409(2)	175.841	4R
4348289	4348289(2)	179.657	4R
3615673	3615673	187.577	4R
rPt-398700	rPt-398700(2)	192.514	4R
4340828	4340828(7)	193.739	4R
	group 5R
rPt-506433	rPt-506433(3)	0	5R
rPt-390757	rPt-390757(2)	1.18	5R
rPt-402644	rPt-402644(7)	4.556	5R
rPt-390294	rPt-390294	6.805	5R
rPt-390522	rPt-390522(4)	7.929	5R
rPt-507500	rPt-507500	11.937	5R
rPt-508925	rPt-508925	14.851	5R
3041878	3041878	18.069	5R
3608752	3608752(15)	20.441	5R
4339461	4339461(3)	21.959	5R
4343102	4343102	24.162	5R
4205026	4205026[2]	27.606	5R
3040546	3040546(7)	29.765	5R
3047417	3047417(22)	31.406	5R
3615774	3615774(21)	32.811	5R
3610765	3610765(5)	35.634	5R
4341499	4341499(8)	37.016	5R
3609297	3609297(37)	38.455	5R
4212874	4212874	41.041	5R
3612321	3612321(7)	42.39	5R
3608273	3608273(10)	46.478	5R
3614123	3614123(9)	49.233	5R
4345547	4345547(5)	50.548	5R
4352888	4352888(7)	51.807	5R
4348760	4348760(10)	55.725	5R
3607617	3607617(15)	56.984	5R
4352373	4352373(4)	58.231	5R
4339240	4339240(15)	59.501	5R
4341429	4341429	62.031	5R
4362694	4362694(16)	63.29	5R
4213124	4213124(11)	64.83	5R
3603632	3603632(7)	66.336	5R
3603459	3603459(22)	69.373	5R
4203723	4203723(2)	70.789	5R
rPt-389261	rPt-389261(41)	72.284	5R
3615679	3615679(3)	78.907	5R
rPt-508420	rPt-508420(2)	80.211	5R
4356596	4356596	82.482	5R
4216281	4216281(6)	84.843	5R
4339929	4339929	87.802	5R
3624321	3624321(16)	90.681	5R
3046063	3046063(58)	93.009	5R
4373163	4373163[5]	97.085	5R
3607542	3607542(19)[5]	123.425	5R
3621496	3621496[6]	124.605	5R
3606663	3606663(4)[6]	125.751	5R
4221761	4221761(36)[5]	126.886	5R
3046885	3046885(18)[6]	128.055	5R
3620736	3620736(6)[6]	129.28	5R
4205489	4205489(5)[6]	130.46	5R
3612979	3612979(25)[6]	135.215	5R
3046936	3046936(31)[6]	137.588	5R
3603692	3603692(46)[5]	138.813	5R
3607683	3607683(296)[5]	139.993	5R
3612950	3612950[5]	141.173	5R
3607434	3607434[6]	142.33	5R
3604115	3604115(86)[6]	143.477	5R
3622590	3622590(6)[6]	145.849	5R
3605294	3605294(61)[6]	146.984	5R
3040968	3040968(41)[5]	150.484	5R
3611246	3611246(25)[4]	155.07	5R
4341531	4341531(5)[4]	157.319	5R
4343941	4343941(10)[3]	158.454	5R
rPt-390144	rPt-390144[6]	161.277	5R
rPt-399743	rPt-399743(4)[5]	164.089	5R
rPt-506350	rPt-506350(11)[6]	166.338	5R
tPt-513922	tPt-513922(7)[6]	169.714	5R
rPt-508323	rPt-508323(4)[5]	171.962	5R
rPt-401845	rPt-401845(4)[5]	174.211	5R
rPt-508893	rPt-508893(2)[5]	175.335	5R
rPt-390596	rPt-390596(4)[3]	176.459	5R
3043172	3043172(25)[4]	180.23	5R
3617980	3617980(67)[4]	182.085	5R
4346981	4346981(2)[1]	183.388	5R
4340131	4340131(4)[4]	186.099	5R
3618225	3618225[3]	187.391	5R
3048244	3048244(2)[3]	188.729	5R
4346026	4346026(112)[2]	189.999	5R
rPt-507354	rPt-507354(6)[2]	193.375	5R
rPt-505151	rPt-505151[5]	194.498	5R
wms136	wms136[3]	195.622	5R
rPt-390157	rPt-390157(15)[2]	197.871	5R
rPt-509534	rPt-509534(3)[1]	198.995	5R
rPt-402162	rPt-402162(6)[1]	201.243	5R
3041432	3041432(22)[2]	203.886	5R
3618693	3618693(10)[3]	206.495	5R
4340945	4340945(63)[4]	209.116	5R
3603553	3603553(93)[3]	213.622	5R
3603675	3603675(14)[3]	216.423	5R
3048043	3048043(120)[1]	218.604	5R
4200428	4200428(19)[1]	219.84	5R
4349868	4349868(4)[1]	221.077	5R
4204714	4204714(30)	222.313	5R
4358930	4358930(4)	228.422	5R
4356810	4356810	233.03	5R
3046190	3046190(4)[1]	235.346	5R
3042085	3042085	238.282	5R
3607569	3607569	241.534	5R
4221295	4221295	247.119	5R
	group 6R
4341932	4341932(11)	0	6R
rPt-506668	rPt-506668(4)	4.507	6R
3611186	3611186(23)	7.882	6R
4344076	4344076(2)	10.435	6R
3623117	3623117	18.678	6R
3605722	3605722(21)[1]	28.721	6R
3606053	3606053(11)[1]	30.969	6R
3605937	3605937(18)	35.476	6R
3045715	3045715(10)	39.462	6R
rPt-399827	rPt-399827(2)	42.229	6R
rPt-399922	rPt-399922	43.364	6R
rPt-505345	rPt-505345(3)[1]	44.499	6R
rPt-508379	rPt-508379	45.623	6R
3047876	3047876(7)[1]	48.592	6R
4366615	4366615(2)[2]	49.446	6R
3615688	3615688(18)	50.076	6R
3045646	3045646(34)	52.809	6R
4355569	4355569	55.012	6R
3604001	3604001(3)	56.417	6R
4220583	4220583(156)	56.867	6R
4341764	4341764(34)	60.243	6R
4349166	4349166(23)	62.491	6R
3610863	3610863(29)	64.74	6R
4347145	4347145(2)[6]	68.828	6R
4204860	4204860[6]	71.561	6R
3612164	3612164(2)[3]	74.982	6R
4350021	4350021(11)	80.624	6R
3605122	3605122(18)	82.276	6R
3620578	3620578(247)	87.383	6R
3618231	3618231(4)	89.058	6R
3608333	3608333(3)	91.239	6R
3607677	3607677(169)	91.318	6R
3045911	3045911(4)	92.577	6R
3608581	3608581	95.592	6R
4365411	4365411	97.379	6R
4349279	4349279(3)	97.783	6R
4202806	4202806(26)	102.914	6R
3604943	3604943(8)	105.5	6R
scm304.2	scm304.2(5)	113.431	6R
rPt-401349	rPt-401349(6)	115.68	6R
rPt-507486	rPt-507486(3)	116.804	6R
rPt-6792	rPt-6792(6)	120.18	6R
rPt-410769	rPt-410769(10)	121.304	6R
rPt-5537	rPt-5537(3)	123.552	6R
rPt-389437	rPt-389437(2)	124.676	6R
rPt-400998	rPt-400998(2)[1]	127.589	6R
rPt-5403	rPt-5403(12)	130.3	6R
3040673	3040673(322)	135.942	6R
4344654	4344654	137.223	6R
4361279	4361279(2)	137.65	6R
3610737	3610737	138.965	6R
4207640	4207640(2)	141.811	6R
4340869	4340869(15)	145.006	6R
3623272	3623272(7)	146.714	6R
3604312	3604312(134)	148.378	6R
4346490	4346490(17)	156.309	6R
4350791	4350791(3)	157.534	6R
4357747	4357747(7)	158.793	6R
3603593	3603593(12)	160.119	6R
3606588	3606588(18)	163.935	6R
4353425	4353425(5)	166.432	6R
3605086	3605086(32)	167.881	6R
4341023	4341023(27)	170.93	6R
3620326	3620326	172.054	6R
rPt-410888	rPt-410888(3)	174.303	6R
rPt-390262	rPt-390262(2)	178.809	6R
rPt-508824	rPt-508824	180.012	6R
rPt-400318	rPt-400318(4)	191.36	6R
rPt-410850	rPt-410850(3)	192.484	6R
scm180	scm180	194.732	6R
rPt-509330	rPt-509330(4)	195.856	6R
3047593	3047593(19)	200.363	6R
3605110	3605110(96)[1]	202.06	6R
4360931	4360931(4)[2]	203.757	6R
4352708	4352708(2)	209.399	6R
3616778	3616778[1]	211.141	6R
3621767	3621767[1]	213.233	6R
3040588	3040588(116)[2]	213.255	6R
4342036	4342036(2)[3]	215.481	6R
3624215	3624215(2)[3]	217.46	6R
4357229	4357229(2)[6]	218.887	6R
3618833	3618833[6]	219.674	6R
3044945	3044945(2)[3]	220.46	6R
3611355	3611355(36)[3]	225.148	6R
tPt-4479	tPt-4479(4)[4]	229.655	6R
3620271	3620271(33)[1]	233.031	6R
4339846	4339846(13)[1]	235.279	6R
4359510	4359510(4)[2]	241.845	6R
4216370	4216370(11)	243.182	6R
4345862	4345862(19)	247.689	6R
4371228	4371228	250.016	6R
4348791	4348791(24)	252.186	6R
rPt-508462	rPt-508462	256.693	6R
rPt-509453	rPt-509453(7)	257.817	6R
wms247	wms247(34)	260.065	6R
4203033	4203033(55)	263.644	6R
4349714	4349714(5)	264.836	6R
4343516	4343516	266.094	6R
4349390	4349390	268.534	6R
4340225	4340225(5)	269.759	6R
4204102	4204102(22)	274.64	6R
4345860	4345860[1]	275.876	6R
rPt-506000	rPt-506000(6)[1]	277.056	6R
rPt-400789	rPt-400789(2)	278.18	6R
4205185	4205185(8)[1]	279.765	6R
4344253	4344253(11)[3]	283.096	6R
3623690	3623690[3]	284.321	6R
3603336	3603336(21)[3]	285.557	6R
4220839	4220839(2)[6]	291.7	6R
3610082	3610082(15)[3]	299.159	6R
4207478	4207478[3]	300.384	6R
4345568	4345568(2)[6]	304.167	6R
3042033	3042033(25)[1]	315.255	6R
4347139	4347139(2)[1]	316.547	6R
4347821	4347821(46)[1]	317.829	6R
rPt-411354	rPt-411354[2]	320.077	6R
rPt-507631	rPt-507631(2)[2]	321.201	6R
rPt-506212	rPt-506212(2)[1]	321.684	6R
rPt-399597	rPt-399597(7)[1]	322.325	6R
rPt-508374	rPt-508374(4)[1]	322.448	6R
4352371	4352371(5)[3]	323.988	6R
4205045	4205045(2)[1]	327.759	6R
4343721	4343721(15)[2]	327.95	6R
4357055	4357055[6]	328.861	6R
4341545	4341545(3)[1]	330.198	6R
3604337	3604337(34)[2]	331.816	6R
4359420	4359420(7)[3]	334.2	6R
3605464	3605464(30)[3]	336.517	6R
3618637	3618637(33)[6]	338.068	6R
rPt-505447	rPt-505447(3)[3]	342.574	6R
rPt-399948	rPt-399948(3)[1]	344.823	6R
rPt-400935	rPt-400935	345.947	6R
rPt-398626	rPt-398626(4)	347.07	6R
rPt-399421	rPt-399421(3)[3]	350.446	6R
3604778	3604778(6)[3]	354.364	6R
3613876	3613876(23)[4]	355.634	6R
4202053	4202053(2)[6]	356.848	6R
4204839	4204839(4)[5]	358.062	6R
4217031	4217031(14)[5]	360.57	6R
4213428	4213428[3]	365.065	6R
3606159	3606159(8)[5]	369.583	6R
4353891	4353891(4)[5]	371.381	6R
rPt-509167	rPt-509167(4)[3]	375.209	6R
rPt-505870	rPt-505870[2]	377.458	6R
4201137	4201137(6)[2]	379.706	6R
4215469	4215469[3]	381.527	6R
4202378	4202378(17)[2]	383.078	6R
	group dev
4373130	4373130(6)[6]	0	dev
4200909	4200909(13)[6]	2.711	7R(3B)
4201150	4201150(18)[6]	6.753	7R(3B)
3603961	3603961[6]	10.129	7R(3B)
4352900	4352900(33)[6]	11.253	7R(3B)
3606799	3606799[6]	13.13	7R(3B)
3603826	3603826(11)[6]	15.075	7R(3B)
3603564	3603564(7)[6]	16.873	7R(3B)
4359106	4359106(5)[6]	18.222	7R(3B)
3608959	3608959(11)[6]	20.786	7R(3B)
3608470	3608470(5)[6]	22.034	7R(3B)
3044129	3044129(75)[6]	27.028	7R(3B)
4220148	4220148(2)[6]	31.534	7R(3B)
3623204	3623204(21)[6]	37.176	7R(3B)
3604313	3604313(34)[6]	40.01	7R(3B)
3041072	3041072(16)[6]	41.382	7R(3B)
wPt-4364	wPt-4364(229)[6]	42.798	7R(3B)
4348678	4348678(6)[6]	45.396	7R(3B)
3042090	3042090(35)[6]	46.778	7R(3B)
3605199	3605199(3)[6]	49.545	7R(3B)
3609715	3609715(29)[6]	55.187	7R(3B)
rPt-506033	rPt-506033(31)[6]	58.563	7R(3B)
wPt-6160	wPt-6160(15)[6]	59.686	7R(3B)
3047515	3047515(2)[6]	65.624	7R(3B)
4344674	4344674(13)[6]	67.58	7R(3B)
4355933	4355933(2)[6]	73.222	7R(3B)
3612855	3612855(27)[6]	74.829	7R(3B)
3603401	3603401(37)[6]	76.594	7R(3B)
3611680	3611680(29)[6]	81.101	7R(3B)
3603672	3603672(3)[6]	84.037	7R(3B)
4205480	4205480(6)[6]	86.725	7R(3B)
4340266	4340266(56)[6]	88.366	7R(3B)
4344162	4344162(11)[6]	90.119	7R(3B)
4215000	4215000[6]	90.715	7R(3B)
4353228	4353228(6)[6]	91.243	7R(3B)
4363596	4363596(2)[6]	95.15	7R(3B)
3619034	3619034[6]	96.498	7R(3B)
3610302	3610302(13)[6]	103.03	7R(3B)
3614311	3614311(5)[6]	104.311	7R(3B)
4363250	4363250[6]	105.603	7R(3B)
3609096	3609096(12)[6]	106.817	7R(3B)
3624601	3624601[6]	109.246	7R(3B)
4371066	4371066[6]	110.459	7R(3B)
4344473	4344473(7)[6]	111.729	7R(3B)
3047555	3047555[6]	114.203	7R(3B)
4349808	4349808(6)[6]	115.484	7R(3B)
3620677	3620677(3)[6]	116.709	7R(3B)
3613296	3613296(9)[6]	120.424	7R(3B)
3603400	3603400[6]	121.638	7R(3B)
4355853	4355853(2)[6]	122.829	7R(3B)
4340467	4340467(4)[6]	123.998	7R(3B)
4348575	4348575(38)[6]	127.374	7R(3B)
4373700	4373700(2)[6]	129.015	7R(3B)
3605426	3605426(41)[6]	130.746	7R(3B)
3047324	3047324[6]	133.265	7R(3B)
3040826	3040826(43)[6]	134.568	7R(3B)
4208116	4208116[6]	137.29	7R(3B)
4340463	4340463(16)[6]	138.673	7R(3B)
3041426	3041426(8)[6]	139.954	7R(3B)
3615245	3615245(4)[6]	141.291	7R(3B)
4356515	4356515(6)[6]	143.821	7R(3B)
4364196	4364196(2)[6]	145.058	7R(3B)
4346063	4346063(2)[6]	148.998	7R(3B)
4345730	4345730(3)[6]	150.729	7R(3B)
3043544	3043544(13)[6]	154.275	7R(3B)
3620952	3620952(6)[6]	155.533	7R(3B)
3041367	3041367(3)[6]	158.909	7R(3B)
3610641	3610641(9)[6]	165.087	7R(3B)
4219889	4219889(2)[6]	166.3	7R(3B)
4204587	4204587(27)[6]	167.581	7R(3B)
3621745	3621745[6]	169.988	7R(3B)
4341886	4341886(77)[6]	172.473	7R(3B)
3605912	3605912(3)[6]	175.849	7R(3B)
3624443	3624443(14)[6]	176.973	7R(3B)
4341885	4341885(2)[6]	178.096	7R(3B)
3606317	3606317(11)[6]	185.063	7R(3B)
4215441	4215441(8)[6]	186.344	7R(3B)
4355542	4355542[6]	187.985	7R(3B)
4367977	4367977[6]	192.661	7R(3B)
3042625	3042625[6]	194.291	7R(3B)
4212507	4212507[6]	195.853	7R(3B)
4348399	4348399(9)[6]	197.258	7R(3B)
4217835	4217835(11)[6]	198.708	7R(3B)
4218950	4218950[6]	200.889	7R(3B)
4360227	4360227(3)[6]	202.924	7R(3B)
4352861	4352861(4)[6]	206.3	7R(3B)
4341702	4341702(2)[6]	207.424	7R(3B)
3620797	3620797(15)[6]	209.74	7R(3B)
3604940	3604940(5)[6]	211.921	7R(3B)
4344594	4344594(8)[6]	217.563	7R(3B)
3613576	3613576(4)[6]	221.866	7R(3B)
4340832	4340832(5)[6]	223.192	7R(3B)
4368427	4368427(6)[6]	224.518	7R(3B)
4339479	4339479(2)[6]	227.296	7R(3B)
4373606	4373606(39)[6]	229.939	7R(3B)
4346574	4346574(11)[6]	232.402	7R(3B)
3047481	3047481(17)[6]	233.694	7R(3B)
3604052	3604052[6]	235.324	7R(3B)
3603744	3603744(96)[6]	240.091	7R(3B)
3606503	3606503(49)[6]	244.598	7R(3B)
4350090	4350090(3)[6]	248.821	7R(3B)
3614142	3614142(30)[6]	250.226	7R(3B)
4344056	4344056(25)[6]	255.868	7R(3B)
3610732	3610732(3)[6]	258.466	7R(3B)
3621050	3621050(3)[6]	259.848	7R(3B)
4365780	4365780(3)[6]	261.208	7R(3B)
4353330	4353330(7)[6]	262.635	7R(3B)
3618924	3618924[6]	272.072	7R(3B)
4204842	4204842[6]	274.106	7R(3B)
3047772	3047772(19)[6]	276.017	7R(3B)
4365325	4365325(59)[6]	277.355	7R(3B)
3606351	3606351(89)[6]	284.138	7R(3B)
4339252	4339252(5)[6]	285.689	7R(3B)
3623706	3623706[6]	288.726	7R(3B)
4360644	4360644(4)[6]	293.142	7R(3B)
3040574	3040574(123)[6]	298.784	7R(3B)
wPt-5876		2.531	1A
wPt-1167		2.531	1A
4356401		5.982	1A
4339644		5.982	1A
4349535		5.982	1A
4353074		5.982	1A
3605419		5.982	1A
4213587		5.982	1A
4217585		5.982	1A
4340398		5.982	1A
4345090		5.982	1A
4347557		5.982	1A
4347786		5.982	1A
4349022		5.982	1A
4351747		5.982	1A
4357801		5.982	1A
4359209		5.982	1A
4359840		5.982	1A
4361342		5.982	1A
4361694		5.982	1A
4363153		5.982	1A
4363799		5.982	1A
4364721		5.982	1A
4372264		5.982	1A
3619091		5.982	1A
4339959		5.982	1A
4342841		5.982	1A
4371369		5.982	1A
4219615		5.982	1A
4346650		5.982	1A
4350473		5.982	1A
4355216		5.982	1A
4217537		5.982	1A
4369403		5.982	1A
4203865		5.982	1A
3045563		8.421	1A
4205057		8.421	1A
4348538		8.421	1A
4210547		9.646	1A
4215719		10.815	1A
4353732		10.815	1A
4354317		10.815	1A
4361324		10.815	1A
4361428		10.815	1A
4215021		14.411	1A
3624326		14.411	1A
4202579		14.411	1A
4211719		14.411	1A
4220168		14.411	1A
4343521		14.411	1A
4348221		14.411	1A
4349428		14.411	1A
4355568		14.411	1A
4356963		14.411	1A
4358119		14.411	1A
4373242		14.411	1A
4365985		16.773	1A
4347781		16.773	1A
4343783		21.64	1A
3046858		21.64	1A
3604189		21.64	1A
3609415		21.64	1A
3619238		21.64	1A
4340702		21.64	1A
4340708		21.64	1A
4347984		21.64	1A
4350537		21.64	1A
4353585		21.64	1A
4360398		21.64	1A
4360854		21.64	1A
4361785		21.64	1A
4373556		21.64	1A
4350053		21.64	1A
4351795		21.64	1A
3044926		21.64	1A
3047841		21.64	1A
4371957		22.91	1A
4372658		22.91	1A
4207649		25.474	1A
3610752		29.279	1A
3613633		29.279	1A
4346005		29.279	1A
4347913		29.279	1A
4348865		29.279	1A
4351520		29.279	1A
4358118		29.279	1A
4358342		29.279	1A
4364994		29.279	1A
4204458		34.191	1A
4202105		34.191	1A
4212651		34.191	1A
4221706		34.191	1A
4341622		34.191	1A
4343409		34.191	1A
4344108		34.191	1A
4344753		34.191	1A
4346996		34.191	1A
4347722		34.191	1A
4351515		34.191	1A
4353294		34.191	1A
4353982		34.191	1A
4354715		34.191	1A
4354740		34.191	1A
4358264		34.191	1A
4362666		34.191	1A
4365962		34.191	1A
4372022		34.191	1A
4373921		34.191	1A
3042260		34.191	1A
4355604		34.191	1A
4370115		34.191	1A
3040955		34.191	1A
3043160		34.191	1A
3044962		34.191	1A
4369962		34.191	1A
4209360		34.191	1A
4355563		36.44	1A
4214972		36.44	1A
4220436		36.44	1A
4353229		36.44	1A
4363908		36.44	1A
4369284		36.44	1A
4212446		36.44	1A
wPt-1862		37.564	1A
4363028		38.688	1A
4351962		38.688	1A
4354665		38.688	1A
4361835		38.688	1A
4361974		38.688	1A
4372033		38.688	1A
4352097		38.688	1A
4372392		38.688	1A
4369979		38.688	1A
4368928		38.688	1A
4371024		38.688	1A
wPt-8749		40.936	1A
wPt-3904		48.83	1A
4363581		48.83	1A
4202146		51.473	1A
4346706		52.743	1A
4346877		52.743	1A
4356282		52.743	1A
4373349		52.743	1A
4362649		52.743	1A
4210325		54.395	1A
4357892		57.827	1A
4353577		57.827	1A
4339483		57.827	1A
4200671		62.123	1A
4359263		63.449	1A
4363282		63.449	1A
4204769		66.822	1A
3045639		66.822	1A
4363513		67.945	1A
4355157		67.945	1A
3041951		67.945	1A
3042928		67.945	1A
wPt-8478		69.069	1A
3042759		71.318	1A
4340912		75.275	1A
4205148		75.275	1A
4220727		75.275	1A
4349402		75.275	1A
4357491		75.275	1A
4371193		75.275	1A
4371501		75.275	1A
4372225		75.275	1A
4216712		75.275	1A
4345587		75.275	1A
4366488		75.275	1A
4357082		75.275	1A
3044521		75.275	1A
4346637		75.275	1A
4346293		75.275	1A
4211001		80.326	1A
4216835		85.968	1A
4200947		85.968	1A
4213864		85.968	1A
4216994		85.968	1A
4217248		85.968	1A
4221685		85.968	1A
4339766		85.968	1A
4348568		85.968	1A
4349170		85.968	1A
4349438		85.968	1A
4351377		85.968	1A
4353319		85.968	1A
4357530		85.968	1A
4358963		85.968	1A
4360751		85.968	1A
4362501		85.968	1A
4363299		85.968	1A
4371363		85.968	1A
4372523		85.968	1A
4373544		85.968	1A
4369044		85.968	1A
3040988		85.968	1A
4206801		85.968	1A
4209104		85.968	1A
4369405		85.968	1A
4368772		85.968	1A
4211158		85.968	1A
3046304		85.968	1A
4370394		85.968	1A
3040891		85.968	1A
3040788		85.968	1A
3046582		85.968	1A
3041537		85.968	1A
3042135		85.968	1A
3042136		85.968	1A
3042654		85.968	1A
3045347		85.968	1A
3045943		85.968	1A
4205628		85.968	1A
4206413		85.968	1A
4208354		85.968	1A
4211893		85.968	1A
4208443		85.968	1A
3041128		85.968	1A
3043226		85.968	1A
3043836		85.968	1A
3047925		85.968	1A
4208504		85.968	1A
4357137		85.968	1A
4369020		85.968	1A
4369215		85.968	1A
4206040		85.968	1A
4344969		89.644	1A
4347205		89.644	1A
4348612		89.644	1A
4349069		89.644	1A
4349176		89.644	1A
4364128		89.644	1A
4373497		89.644	1A
4370004		89.644	1A
3047661		89.644	1A
4351838		89.644	1A
3043358		89.644	1A
4220626		90.666	1A
4348048		91.408	1A
4357655		91.408	1A
3048261		91.408	1A
4366434		93.24	1A
4370146		93.24	1A
3622108		94.982	1A
4341287		94.982	1A
4342928		94.982	1A
[truncated: 14,196 more rows]
