# Supplementary material for: Genetic Map of Triticale Integrating Microsatellite, DArT and SNP Markers
Source: PLoS One. 2015 Dec 30;10(12):e0145714. doi: 10.1371/journal.pone.0145714 (PMC4696847; doi:10.1371/journal.pone.0145714)
Supplement: S3 Table — (XLSX) [file pone.0145714.s004.xlsx]

## Sheet: Table S3
nr	CloneID	Position [cM]	Chrom.	Bin	MarkerName/ Sequence
1	wPt-9752	0	1A	1	wPt-9752-1A
2	wPt-8770	2.531	1A	1	wPt-8770-1A
3	wPt-5876	2.531	1A	0	wPt-5876-1A
4	wPt-1167	2.531	1A	0	wPt-1167-1A
5	wPt-6280	4.779	1A	1	wPt-6280-1A
6	4354575	5.982	1A	1	TGCAGCCCGTCGTGGTCTTCTGGTGGATGGCTTCCCCAAGCGCCCGCGGGATCCTGGCGATTTGGTCCG
7	4356401	5.982	1A	0	TGCAGGTGAGGAGAGGAGGCCGAGATCTGAAGAGCGGTTCAGCAGGAATGCCGAGACCGATCTCGTATG
8	4339644	5.982	1A	0	TGCAGCTGCATGCGATGGGGTGCCGTGCTTGAACGCTTTGTTGTGCTTCCACCATGTAGTTTCACCGAG
9	4349535	5.982	1A	0	TGCAGCATACCAGGCTACCTCCGCCTAGGCCTGTGCGCACGGCCTGCTGGCTGCACTCCCACCGAGATC
10	4353074	5.982	1A	0	TGCAGGCCTCCGTCCCCAATTCCGAGATCGAAAGAGCGGTTCAGCAGGAATGCCGAGACCGATCTCGTA
11	3605419	5.982	1A	0	TGCAGCCACTGCCTCATTTTTCCTCAGACACATGACTTTCCGAGATCGGAAGAGCGGTTCAGCAGGAAT
12	4213587	5.982	1A	0	TGCAGTGCATTTGTGTTGTGCGTGAGCATTGCAATGGCGGAGCTGGTGGCCACCATGGCGATCCGAGAT
13	4217585	5.982	1A	0	TGCAGATAACCAAAAGGATGAGCTTTTTATTCTGCTTCCTCACTCCCCTGATGCCGAGATCGGAAGAGC
14	4340398	5.982	1A	0	TGCAGCACCCTTCGCAGCCCACACCATGAGAAAAATCAGCATGTCTGAGATCGGAAGAGCGGTTCAGCA
15	4345090	5.982	1A	0	TGCAGCACCCTTCGCAGCCCACACCATGAGAAAAATCAACATGTCCGAGATCGGAAGAGCGGTTCAGCA
16	4347557	5.982	1A	0	TGCAGGTACCAAGCTCCTAAACACAGCCGAGATCGGAAGGGCGGTTCAGCAGGAATGCCGAGACCGATC
17	4347786	5.982	1A	0	TGCAGCCGTGGACGGTGACGCAAGGCGGCGCCGCTCCCCGAGATCGGAAGAGCGGTTCAGCAGGAATGT
18	4349022	5.982	1A	0	TGCAGCACCCTTTGCAGCCCACACCATGAGAAAAATCAGCATGTCCGAGATCGGAAGAGCGGTTCAGCA
19	4351747	5.982	1A	0	TGCAGCTTTTGCGGAATTCAAAGCCGAGATCAGAAGAGCGGTTCAGCAGGAATGCCGAGACCGATCTCG
20	4357801	5.982	1A	0	TGCAGCACCCTTCGCAGCCCACACCATGAGAAAAATCGGCATGTCCGAGATCGGAAGAGCGGTTCAGCA
21	4359209	5.982	1A	0	TGCAGGTACCAAGCTCCTAAACACAGCCGAGATCGGAAGAGTGGTTCAGCAGGAATGCCGAGACCGATC
22	4359840	5.982	1A	0	TGCAGCACCCTTCGCAGCCCACACCATGAGAAAAATCAGCATGTCCGAGATCGGAAGAGCGGTTCAACA
23	4361342	5.982	1A	0	TGCAGCACCCTTCGCAGCCCACACCATGAGAAAAATCAGCATGTCCCAGATCGGAAGAGCGGTTCAGCA
24	4361694	5.982	1A	0	TGCAGGCTGATTATTTTGCTAGCGATGGATGGCCGAAATCGGAAGAGCGGTTCAGCAGGAATGCCGAGA
25	4363153	5.982	1A	0	TGCAGCTTTTGCGGAATTCAAAGCCGAGATTGGAAGAGCGGTTCAGCAGGAATGCCGAGACCGATCTCG
26	4363799	5.982	1A	0	TGCAGGTACCAAGCTCCTAAACACAGCCGAGATCGGAAGAACGGTTCAGCAGGAATGCCGAGACCGATC
27	4364721	5.982	1A	0	TGCAGGCTGATTATTTTGCTAGCGATGGATGGCCGAGATCGGAAGAACGGTTCAGCAGGAATGCCGAGA
28	4372264	5.982	1A	0	TGCAGGTACCAAGCTCCTAAACACAGCCGAGATCAGAAGAGCGGTTCAGCAGGAATGCCGAGACCGATC
29	3619091	5.982	1A	0	TGCAGTGTACATCTCGGCCAACCTGAAAGTCATTGAGACTTTTGTTATCACTAGGTTTTACCGAGATCG
30	4339959	5.982	1A	0	TGCAGCTGCATGCGATGGGGTGCCATGCTTGAACGCTTTGTTGTGCTTCCACCATGTAGTTTCTCCGAG
31	4342841	5.982	1A	0	TGCAGCCATAAATCCGTATGGTCTTTAAGGACAAAGGCAGGTTCAGAACCGCCGAGATCGGAAGAGCGG
32	4371369	5.982	1A	0	TGCAGAACCTCAACGCGGTGCGCGTAATGCCGAGATCTGAAGAGCGGTTCAGCAGGAATGCCGAGACCG
33	4219615	5.982	1A	0	TGCAGGAAGCGATGCGATTGTAATACGGGATGAATATCATCAGCGAGTTACGATCCAGGCAGACCGAGA
34	4346650	5.982	1A	0	TGCAGCTGCATGCGATGGGGTGCCGTGCTTGAACGCTTTGTTGTGCTTCCACCATGTAGTTTCTCTGAG
35	4350473	5.982	1A	0	TGCAGCTCCATGCGATGGGGTGCCGTGCTTGAACGCTTTGTTGTGCTTCCACCATGTAGTTTCTCCGAG
36	4355216	5.982	1A	0	TGCAGGCCTCCGTCCCCAATTCCGAGATCCGAAGAGCGGTTCAGCAGGAATGCCGAGACCGATCTCGTA
37	4217537	5.982	1A	0	TGCAGAGGTGACGAGGAATTGCCGATCGATTCAGGCGCAGCCGACAGAGGGCGGCCGTAGGGGCCGAGA
38	4369403	5.982	1A	0	TGCAGTTCACCTGTGTTGGGGGAGTTTCTTCCGAGAGTTCCAATGGCGGAGCTGGTGGCCGCCATGGCC
39	4203865	5.982	1A	0	TGCAGGCTGCTGTTTGTGAGCTCAAGGAGGGCTCGGACGTCTGTGTCCCCGAGATCGGAAGAGCGGTTC
40	4204543	6.072	1A	1	TGCAGACCGATTTCAGAACTTTGCCCTGGAAATCTCGTATGACAACCCCGAGATCGGAAGAGCGGTTCA
41	4219466	8.343	1A	1	TGCAGCTTAGGGTATGCCCTCATCGGCATAAGCAAGGGCCGAGATCGGAAGAGCGGTTCAGCAGGAATG
42	4216153	8.421	1A	1	TGCAGTCGGATCTCACTAGTCCGTACGCCCGTGCCTCGCTCTTGGCAATCGATATGTCCATGAGTTCCA
43	3045563	8.421	1A	0	TGCAGGAAGGGCGCGGTAAAAAAAACCTACTAGCTCTAGCTGCTAGCGCCATCGGCCACGACTGGGATC
44	4205057	8.421	1A	0	TGCAGGATCAACCGCTGGGTTGCTGCTGCTGCAAGGAGAAGTAGTAGTCTTAGAGTTAGCAATGGACTC
45	4348538	8.421	1A	0	TGCAGTTGGTGGTGTCGGTTTGGAAGGAGGTACGACTCTGTCTTTCTCCTCTGAACGCAAGGTGTTTGT
46	4220235	9.646	1A	1	TGCAGCTTCTCCAGCACCTTCTCGCTCTCCGCCACCACGGCGCGTATGGCTTCCACCTCCTGGATCGCC
47	4210547	9.646	1A	0	TGCAGTGGCCAGTGACGCCGCAGATGAAGTAGTGCTTCCCCGCGGTCTTGAGCACGATGGTGGTGGCGC
48	4204114	10.815	1A	1	TGCAGAAGCATAATGGGGGAAGAGTAGGCTAATCTAATCTGGCGCGTCGTCCGAGATCGGAAGAGCGGT
49	4215719	10.815	1A	0	TGCAGGTAGCCCTCCTCGCCCGAGCTCTTCTTCTTCGCCGAGATCGGAAGAGCGGTTCAGCAGGAATGC
50	4353732	10.815	1A	0	TGCAGACCAACCGCCTGGCCCGAGATCGTAAGAGCGGTTCAGCAGGAATGCCGAGACCGATCTCGTATG
51	4354317	10.815	1A	0	TGCAGCATCGTTGCATCAGTATGGTAGCCGAGATTGGAAGAGCGGTTCAGCAGGAATGCCGAGACCGAT
52	4361324	10.815	1A	0	TGCAGCATCGTTGCATCAGTATGGTAGCCGAGATCTGAAGAGCGGTTCAGCAGGAATGCCGAGACCGAT
53	4361428	10.815	1A	0	TGCAGACCAACCGCCTGGCCCGAGATCGGAAGAGTGGTTCAGCAGGAATGCCGAGACCGATCTCGTATG
54	4205547	11.995	1A	1	TGCAGATCGGGTTTCCCCCATTTGCTTCGCGAATGATCAGCATCTGGTGGTGCTTGCTGGTGTCCGAGA
55	4339801	13.175	1A	1	TGCAGACAACCTCCTCATCTACGCCGCCGAGATCTGAAGAGCGGTTCAGCAGGAATGCCGAGACCGATC
56	4205829	14.411	1A	1	TGCAGATCATTGATCGAGAGGAGGAAGGAGCGGAGTGAAAGAATTCATCAAATCGGTGGTCATGCAACG
57	4215021	14.411	1A	0	TGCAGTTCAACACCAACTTGGAGAGGGACATGCTGCTCTGGGGCGCCGAGATCGGAAGAGCGGTTCAGC
58	3624326	14.411	1A	0	TGCAGCTAGAAAACCCCAGCAGCATCAGGCACCACGGAGCCACCACTAATCGGCCAACGAAATCGGAAG
59	4202579	14.411	1A	0	TGCAGGCCAGCAGAGCAGGCCACTCCATCCATGCGGTCGCGAGCCGAGATCGGAAGAGCGGTTCAGCAG
60	4211719	14.411	1A	0	TGCAGGTAGTCCTCCTCGCTCGAGCTCTTCCTCTTCGCCGAGATCGGAAGAGCGGTTCAGCAGGAATGC
61	4220168	14.411	1A	0	TGCAGCAACGTGTGCTCATCATGACGAGCATAGCCTATCTCACGCCAGCTGATGCAGTCCGAGATCGGA
62	4343521	14.411	1A	0	TGCAGTGATGGCGTCGAACGGCCATGGCGGCAGTGGGGGAGGAGGGCCTCGCCCAGATCGGAAGAGCGG
63	4348221	14.411	1A	0	TGCAGGCGAGGGGGCAGCTCCGTCCACCTCCGAGTTCGGAAGAGCGGTTCAGCAGGAATGCCGAGACCG
64	4349428	14.411	1A	0	TGCAGCCGCGGCCAAACACATGCCACACGGAGCTCCATCTGGCTTTCGATCCAGCAGTCCCGTCCCATT
65	4355568	14.411	1A	0	TGCAGGCCGTTCGACACCACTACCGCATGCCATCCTCCTCCGCAAAGGTGACCCGTGACCGAATTCATT
66	4356963	14.411	1A	0	TGCAGGCGAGGGGGCAGCTCCGTCCACCTCCGAGATCGTAAGAGCGGTTCAGCAGGAATGCCGAGACCG
67	4358119	14.411	1A	0	TGCAGGCGAGGGGGCAGCTCCGTCCACCTCCGACATCGGAAGAGCGGTTCAGCAGGAATGCCGAGACCG
68	4373242	14.411	1A	0	TGCAGGCGAGGGGGCAGCTCCGTCCACCTCCGAGATAGGAAGAGCGGTTCAGCAGGAATGCCGAGACCG
69	4343539	16.773	1A	1	TGCAGAAGCAATCTCTAAGGAGATGATAGGGTTTTCAAGTTCAGCTATGTCCACCCTAGAAGGAGCTGA
70	4365985	16.773	1A	0	TGCAGAAGGTACTGGCAAGAAGCTGCGATCCAGATCCATATGTATGACACCGAGATCGGAAGAGCGGTT
71	4347781	16.773	1A	0	TGCAGGAGTCGGCTGCGGTTTGTGCTTCTCCATGGTGATGGTGATGCCCACAGCGGCGCAGGTCTCCCC
72	4357893	19.202	1A	1	TGCAGCGGCAGCGCACGAGCACGTGGGGCCCGAGATCCGAAGAGCGGTTCAGCAGGAATGCCGAGACCG
73	3614467	20.427	1A	1	TGCAGGATGGTCTGAACAATTTTTTCTTTCTGTTTTTCGGTTTTATTCCACCAGGGACCGAGATCGGAA
74	4343783	21.64	1A	0	TGCAGTTTTAACAGCATCGCAAAGTTGACCCGAGATAGGAAGAGCGGTTCAGCAGGAATGCCGAGACCG
75	3046858	21.64	1A	0	TGCAGAAATTATTGCGTGAGCAAATTTTCGCACGGAAGAACAGGTCCGAGATCGGAAGAGCGGTTCAGC
76	3604189	21.64	1A	0	TGCAGAGCGTACTCCATCATGTGACGTCGTCATCTCACCGCCGCACTCATCCGAGATCGGAAGAGCGGT
77	3609415	21.64	1A	0	TGCAGTTCCATGGCACTCAAGTGCTGAAATTACCCAGATCTGATGATAATGGCACCCGAGATCGGAAGA
78	3619238	21.64	1A	0	TGCAGAGCGTACTCCATCATGCGACGTCGTCATCGGTCGAGGTTATGGATCTCACCGCCGCACTCATCC
79	4340702	21.64	1A	0	TGCAGATCGACGGCTTGGACGTCGTTGTAGTGATATAGATGGCGACGGGCCGAGATCGGAAGAGCGGTT
80	4340708	21.64	1A	0	TGCAGGGCCTCGGCCGCCGAGATCTGAAGAGCGGTTCAGCAGGAATGCCGAGACCGATCTCGTATGCCG
81	4347984	21.64	1A	0	TGCAGAAGTTCGAGCGGGAGGCTAGAGCATCCGAGATAGGAAGAGCGGTTCAGCAGGAATGCCGAGACC
82	4350537	21.64	1A	0	TGCAGGGCCTCGGCCGCCGAGATCGGATGAGCGGTTCAGCAGGAATGCCGAGACCGATCTCGTATGCCG
83	4353585	21.64	1A	0	TGCAGTTCTGCACACAATGATAGCTATACACACCGAGATCGGAAGAGCGGTTTAGCAGGAATGCCGAGA
84	4360398	21.64	1A	0	TGCAGTTCTGCACACAATGATAGCTATACACACCGAGATAGGAAGAGCGGTTCAGCAGGAATGCCGAGA
85	4360854	21.64	1A	0	TGCAGGGCCTCGGCCGCCGAGATCGAAAGAGCGGTTCAGCAGGAATGCCGAGACCGATCTCGTATGCCG
86	4361785	21.64	1A	0	TGCAGCGACCATGGACATCCGCCGAGATCAGAAGAGCGGTTCAGCAGGAATGCCGAGACCGATCTCGTA
87	4373556	21.64	1A	0	TGCAGTTCTGCACACAATGATAGCTATACACACCGAGATCGGAAGAGGGGTTCAGCAGGAATGCCGAGA
88	4350053	21.64	1A	0	TGCAGTTTTAACAGCATCGCAAAGTTGACCCGAGATCGGAAGAGTGGTTCAGCAGGAATGCCGAGACCG
89	4351795	21.64	1A	0	TGCAGTTTTAACAGCATCGCAAAGTTGACCCGAGATCTGAAGAGCGGTTCAGCAGGAATGCCGAGACCG
90	3041688	21.64	1A	1	TGCAGAACAAGTAGGCCAAGAATTTGTCATGGCAGAGACGTCTAATGCCAGAATACAGGCGATCGGATC
91	3044926	21.64	1A	0	TGCAGATGCGACCCCAAGCGCGTCGCCGTGCTGCAACAACTGCGGCACCTGCACCAGGTCCATCCCGCC
92	3047841	21.64	1A	0	TGCAGTCCGTGCCGGCAGTTGTGATCGCGCTCGTGCAGTGCTTCGACTGGGCCATGATCACTCCCGAGA
93	4354671	22.91	1A	1	TGCAGTCGTTGGCGAGCACCCGAGATCTGAAGAGCGGTTCAGCAGGAATGCCGAGACCGATCTCGTATG
94	4371957	22.91	1A	0	TGCAGTCGTTGGCGAGCACCCGACATCGGAAGAGCGGTTCAGCAGGAATGCCGAGACCGATCTCGTATG
95	4372658	22.91	1A	0	TGCAGTCGTTGGCGAGCACCCGAGATTGGAAGAGCGGTTCAGCAGGAATGCCGAGACCGATCTCGTATG
96	4204236	25.474	1A	1	TGCAGCTTAACCTCAAGGGTGTTGGACACTTAATTCACCTAAGGTACCTTGGTCTATCAGGTACCAAAA
97	4207649	25.474	1A	0	TGCAGTTAACTTGAGAAACCTGCGTCTCTGACTTACTATGCATGATGAACTAATGACCAACCAGAATAC
98	4340140	29.279	1A	1	TGCAGCAACATCTATGGGACGGACCGAGATTGGAAGAGCGGTTCAGCAGGAATGCCGAGACCGATCTCG
99	3610752	29.279	1A	0	TGCAGCTGCCTTCCTGCAACAATGATTTGGTGGGGAATGCACCGAGATCGGAAGAGCGGTTCAGCAGGA
100	3613633	29.279	1A	0	TGCAGAAAAGAAAATCCAGTGCATCTGAGGAGCCGAAGCATGCCGATGCCAGCAGCAGGGGATTCATGG
101	4346005	29.279	1A	0	TGCAGGTCTAATCTCCGTCCGCCGTCTGCCTCCCGAGACCGGAAGAGCGGTTCAGCAGGAATGCCGAGA
102	4347913	29.279	1A	0	TGCAGACAGGCCCACCGTTGTCGGCTCATAAATGCGACGGCCGCCATTTAACACCCGAGATCGGAAGAG
103	4348865	29.279	1A	0	TGCAGTTGCTGGACACCGCCGCCTCCAACCGCCGAGATCAGAAGAGCGGTTCAGCAGGAATGCCGAGAC
104	4351520	29.279	1A	0	TGCAGCAACATCTATGGGACGGACCGAGATCAGAAGAGCGGTTCAGCAGGAATGCCGAGACCGATCTCG
105	4358118	29.279	1A	0	TGCAGGTCTAATCTCCGTCCGCCGTCTGCCTCCCGGGATCGGAAGAGCGGTTCAGCAGGAATGCCGAGA
106	4358342	29.279	1A	0	TGCAGTTGCTGGACACCGCCGCCTCCAACCGCCGAGTTCGGAAGAGCGGTTCAGCAGGAATGCCGAGAC
107	4364994	29.279	1A	0	TGCAGCAACATCTATGGGACGGACCGAGACCGGAAGAGCGGTTCAGCAGGAATGCCGAGACCGATCTCG
108	4214911	30.516	1A	1	TGCAGAACGGACAAGGGATGAGGAGAAGCTCCTGTTGCTGCGCGGAGGATGATGCAGATCCGAGATCGG
109	4340396	32.483	1A	1	TGCAGTCGCCGCTGCTGGTCGAGGTTGCCCAGTTGACACCGAGATCGGAAGAGCGGTTCAGCAGGAATG
110	4204458	34.191	1A	0	TGCAGAACGATCCGCAAGTATATGGATTCGTGGTGGAAATCTTCAGGAAGCAGTTGAAGTTGGTGGCGG
111	4202105	34.191	1A	0	TGCAGGTTCGATCGAGTTCGCCATCCCATCAGATTACACACCGAGATCGGAAGAGCGGTTCAGCAGGAA
112	4212651	34.191	1A	0	TGCAGACTCCCCTGATGCTCGCCGCGATGCACGGCAAGATCGGCTGCGTGGTGAAGCTCCTCCAGGCCG
113	4221706	34.191	1A	0	TGCAGACTGGCACACCATCGGCAGAAGGAATTGAGAGCGTGATGTTCACGTACCGATTCATGGAGGACC
114	4341622	34.191	1A	0	TGCAGCTGTTTGAGTAGTGGCGCCCCAAGCTTCTCCGAGATCGGAAGAGCAGTTCAGCAGGAATGCCGA
115	4343409	34.191	1A	0	TGCAGCTGTTTGAGTAGTGGCGCCCCAAGCTCCTCCGAGATCGGAAGAGCGGTTCAGCAGGAATGCCGA
116	4344108	34.191	1A	0	TGCAGCTGTTTGAGTAGTGGCGCCCCAAGCTTTTCCGAGATCGGAAGAGCGGTTCAGCAGGAATGCCGA
117	4344753	34.191	1A	0	TGCAGTGCCTGACAAGTGACAAGCCACCGAGATAGGAAGAGCGGTTCAGCAGGAATGCCGAGACCGATC
118	4346996	34.191	1A	0	TGCAGTCCGTGGTCGTCTGACATCTCCCCTGGGCCGAGATCGGAAGAGCGGTTTAGCAGGAATGCCGAG
119	4347722	34.191	1A	0	TGCAGCAGCGGAGTTCGAGGAGGCATATGCAGCCGCCGAGATCGGAAGAGCGGTTCAGCAGGAATGCCG
120	4351515	34.191	1A	0	TGCAGTCCGTGGTCGTCTGACATCTCCCCTGGGCCGATATCGGAAGAGCGGTTCAGCAGGAATGCCGAG
121	4353294	34.191	1A	0	TGCAGGTAGCTGCCAAAACTAGGGAAAACGACGACCGAGATCGGAAGAGCGGTTCAGCAGGAATGCCGA
122	4353982	34.191	1A	0	TGCAGCTGTTTGAGTAGTGGCGCCCTAAGCTTCTCCGAGATCGGAAGAGCGGTTCAGCAGGAATGCCGA
123	4354715	34.191	1A	0	TGCAGGCGCCGACCTGCGCGCATTATCCAGACGCCGAGATCTGAAGAGCGGTTCAGCAGGAATGCCGAG
124	4354740	34.191	1A	0	TGCAGCATAATGTCATCATCTTATTATTCTGTGATGTGAAGAAACATTCAACAGAGGTATGACATTACA
125	4358264	34.191	1A	0	TGCAGTTGTTTGAGTAGTGGCGCCCCAAGCTTCTCCGAGATCGGAAGAGCGGTTCAGCAGGAATGCCGA
126	4362666	34.191	1A	0	TGCAGTCCGTGGTCGTCTGACATCTCCCCTGGGCCGAGATAGGAAGAGCGGTTCAGCAGGAATGCCGAG
127	4365962	34.191	1A	0	TGCAGTGATGAAAACCAAAGCACACTGAACTGCCGAGATCGAAAGAGCGGTTCAGCAGGAATGCCGAGA
128	4372022	34.191	1A	0	TGCAGCATGTCCTTTGGGCCACCATCGGGATAGCTTGTTTTGCGGGAACTAACGATGCCGAGATCGGAA
129	4373921	34.191	1A	0	TGCAGTCCGTGGTCGTCTGACATCTCCCCTGGGCCGAGATCGGAAAAGCGGTTCAGCAGGAATGCCGAG
130	3047742	34.191	1A	1	TGCAGCCCGTCAACGACAGAGTCTACTTCCCGAAGTGGTACCTCAAAGGCACGCGGGCCAGCCCGAGAT
131	3042260	34.191	1A	0	TGCAGGTTCGATCGGGTTCGCTATTGCTCATGTCCCATTCCATCAGATTACACACCGAGATCGGAAGAG
132	4355604	34.191	1A	0	TGCAGGAAGCTCAGGTCAATGAGTACGGTGAGCTACATCCTACAGCGGCACATGTGTAGGCGTCTCGAC
133	4370115	34.191	1A	0	TGCAGTGTAGGTACGTACCCTGTGCGGTATATCCGTAGGTAGACGACGGAGTCGAGGCCCGCGTGCTGG
134	3040955	34.191	1A	0	TGCAGATATAATTTGAGCATGATTACCGTAGTACGCATGGCCTGATGCGTTGCAGATGTCGGCATGGCG
135	3043160	34.191	1A	0	TGCAGGAAAATACTCAATTGCACTGGGGCAGAGGGCCAGGCCCATTGCCTATGTGCGAGACGTGCAACC
136	3044962	34.191	1A	0	TGCAGGGTGGCCGCCGAGGACGCCTTCGACTGCCTCCAAAGTGGTAACCACGCATCCCATCTCTGATTT
137	4369962	34.191	1A	0	TGCAGGAGATGGATATCCTCCACCGCTGTGTCAAGGAGGTTCTGCGGCTCCACCCGCCGAGATCGGAAG
138	4209360	34.191	1A	0	TGCAGATACCGCAGCAGACACTGTAGGAAGGAGTAGGCGAACAGGCCGAGATCGGAAGAGCGGTTCAGC
139	wPt-3560	36.44	1A	1	wPt-3560-1A
140	4355563	36.44	1A	0	TGCAGCTACTGAACAAGCGACCAACGGCCCACCGACAGACCATCTGTCACCTCCTACGATATAATTGAT
141	4214972	36.44	1A	0	TGCAGCTTGCTATCGTTGCTCTCCGCAGCGTCCATGGATAGCACCGAGATCGGAAGAGCGGTTCAGCAG
142	4220436	36.44	1A	0	TGCAGACCAGCAAGCTCACAGCAATGAGGTATCGCCCAACAGAGCAAAACACTATACTGCCGAGATCGG
143	4353229	36.44	1A	0	TGCAGGCCGCCATGCAGGCTGACGTGGATGCCGAGATTGGAAGAGCGGTTCAGCAGGAATGCCGAGACC
144	4363908	36.44	1A	0	TGCAGACAGGCCCATTGCTGATCCTCTCCTGCCAGATGCTATGCAATGGTGTCTGCCCGTTTGTGCGCC
145	4369284	36.44	1A	0	TGCAGCCATCAATCATGCAGCAGGGGACGCTTGCTGAAGGTGGGGACGGAGGCGGCGGCGGCGGGCAGG
146	4212446	36.44	1A	0	TGCAGATGGGCGTGCTGTACGTATGCCTCTACCTCATCGCTCTCGGCACCGAGATCGGAAGAGCGGTTC
147	wPt-1862	37.564	1A	0	wPt-1862-1A
148	3610736	37.564	1A	1	TGCAGACCATGGCTGTCATGCTCAGAGGTAGAGCTGTGTGGCTGCTGGTACCTTTGCCGAGATCGGAAG
149	4219112	38.688	1A	1	TGCAGTTAGCTACTGAAGATGGCATTCTCACTTCACCAGTTTTTGGCCCGAGATCGGAAGAGCGGTTCA
150	4363028	38.688	1A	0	TGCAGGAGCATCCGAGGCCGATGGGAGCCCGCATCGTGCCGAGATCGGAAGAGCGGTTCAGCAGGAATG
151	4351962	38.688	1A	0	TGCAGATATTTCGGCTGACTCGCCGAGATCGGTAGAGCGGTTCAGCAGGAATGCCGAGACCGATCTCGT
152	4354665	38.688	1A	0	TGCAGATATTTCGGCTGACTCGCCGAGATCTGAAGAGCGGTTCAGCAGGAATGCCGAGACCGATCTCGT
153	4361835	38.688	1A	0	TGCAGGCATTCTCAACAGAAGGCTTCTGTAGACTTAGCAAAGAGGTGCTCCGAGATCGGAAGAGCGGTT
154	4361974	38.688	1A	0	TGCAGATATTTCGGCTGACTCGCCGAGATAGGAAGAGCGGTTCAGCAGGAATGCCGAGACCGATCTCGT
155	4372033	38.688	1A	0	TGCAGATATTTCGGCTGACTCGCCGAGATCGGAAGTGCGGTTCAGCAGGAATGCCGAGACCGATCTCGT
156	4352097	38.688	1A	0	TGCAGCCTAGGGGTTAGCAGCTGCGACCGAGATCCGAAGAGCGGTTCAGCAGGAATGCCGAGACCGATC
157	4372392	38.688	1A	0	TGCAGCCTAGGGGTTAGCAGCTGCGACCGAGATTGGAAGAGCGGTTCAGCAGGAATGCCGAGACCGATC
158	4369979	38.688	1A	0	TGCAGGGCCGTACCATATCTCGGCGCTCAGGGAGTCAAACCAAACCGCCGTGCGCTGGCTGGTGTTGTT
159	4368928	38.688	1A	0	TGCAGACGCTGCTCATCCTGCTCCTCAGCCGCGTCCTGGCCCTCCTCCTCCGCCCGCTCCGCCAGCCCA
160	4371024	38.688	1A	0	TGCAGCGTGGTTCTAGAGGAGGGGATGAAGCAGGATCTGTGCGGAGAAGGGGAAGAGGGCAGCGGCCGA
161	wPt-5776	40.936	1A	1	wPt-5776-1A
162	wPt-8749	40.936	1A	0	wPt-8749-1A
163	wPt-0527	42.06	1A	1	wPt-0527-1A
164	4371009	44.759	1A	1	TGCAGCATCTCACTATTAGCCTCGATTATCCCCATTTCAATTAGCTAGCTACCCCGAGATCGGAAGAGC
165	4370120	46.097	1A	1	TGCAGACACGGCGACAGATCGGGGGCGAAATAGACGACGGCCGACCCCGATTCCGAGATCGGAAGAGCG
166	tPt-514058	48.83	1A	1	tPt-514058-1A
167	wPt-3904	48.83	1A	0	wPt-3904-1A
168	4363581	48.83	1A	0	TGCAGGTGTATCTCGATAGAGACGTAGGAGTACAGTATCAAGGTTGCTTATATAGTTATTTAAGCTCGC
169	4202146	51.473	1A	0	TGCAGAAAGGAAAGAGCGAAAGAAAACCCAGGAGAGTATCGCCGAGATCGGAAGAGCGGTTCAGCAGGA
170	3046417	51.473	1A	1	TGCAGGTGTTGTGGGCATTTCATCCAACAGTTGGTGTGCCGAGATCGGAAGAGCGGTTCAGCAGGAATG
171	4346706	52.743	1A	0	TGCAGCACTGCTTTTGCCTTTGGCCATGGGCAGCACTACACTAGGAACGGCAAAGATATCACGGTGTCC
172	4346877	52.743	1A	0	TGCAGTTTTATTATTCGACCAGGTCGCAGGACAAGCCAGAGGCGGCACTTGGTTGGTGGTCTGGGCGGT
173	4356282	52.743	1A	0	TGCAGCGGATGATAGAGGAGCTTCGTTGACCTCTGCTTGATCATCGTCGTCGTGGCCTGAATGGACGGA
174	4373349	52.743	1A	0	TGCAGTATTGTTTGGAGAAGAAGGCGACATTATTCATCTAGCTGGAAAAAAAAGGCTGGTTTGACAATG
175	3042009	52.743	1A	1	TGCAGATTGTGCAGATTCTTAACTAACTCAGTGTTGCTGCCAAACGAAGGTTTCTGTGAAGTTTGATCC
176	4362649	52.743	1A	0	TGCAGCTCGTGGCGCAGCAGTTCGAGGACACGCTGGTCCGCATCCTCCTCGCCGCCGCCGCCGTCTCCT
177	3620723	54.395	1A	1	TGCAGTTTGTTAGTGCATGCAGCAGGGGCCGTTGGAGGCAGCCGCGTCGTGCGTATAGCAGTGCGTCGT
178	4210325	54.395	1A	0	TGCAGCGGCCAAGCAGAAGGTGAAGAAAAATGCCAAGAAGGAGGTGGTGGCGGCCACACCGAGATCGGA
179	4357779	57.827	1A	1	TGCAGGTGCGCCACCCTGCTCCCCAGCCCCTCTCTTGTTCGAGCCGAGATCGGAAGAGCGGTTCAGCAG
180	4357892	57.827	1A	0	TGCAGGCACAGGTGGAAGAGGAGCTGTAGGAGAGCGGCCGAGATCGGAAGAGCGGTTCAGCAGGAATGC
181	4353577	57.827	1A	0	TGCAGCCGTCGTACTTCTCCGTCGCGCCGAGATTGGAAGAGCGGTTCAGCAGGAATGCCGAGACCGATC
182	4339483	57.827	1A	0	TGCAGACCCGTGCGGAATCGTCCCAGCGCACGCACGCGCCTCTTGCCTGTCGGTCGATTCGGTTGCGGA
183	4208880	60.696	1A	1	TGCAGGACAAGTACAAGCAGGCGAGGCTGGCCCTCGGCGACGTAACTCCGAGATCGGAAGAGCGGTTCA
184	4200671	62.123	1A	0	TGCAGTCTGGAATTTGCACCTGAAACCTAATGCCATCAGAGTGCGGCAATGGCAACTCCGAGATCGGAA
185	3047821	62.123	1A	1	TGCAGAGAGCGCCCATCGAGTTTTCCCTCTCGCAACCGCCGAGATCGGAAGAGCGGTTCAGCAGGAATG
186	4342320	63.449	1A	1	TGCAGGACAAGATGTCGTTGCTGCGCCGAGATAGGAAGAGCGGTTCAGCAGGAATGCCGAGACCGATCT
187	4359263	63.449	1A	0	TGCAGGACAAGATGTCGTTGCTGCGCCGAAATCGGAAGAGCGGTTCAGCAGGAATGCCGAGACCGATCT
188	4363282	63.449	1A	0	TGCAGGGTGGAGGCGGCAGTCCTCGAGCACGGGCGTGCTCGCCGAGGCCGCGAGGTCGAGGCAGCGAGG
189	3606911	65.698	1A	1	TGCAGAAGAAGAACCTGGAGGAGCCTCACTCTGGCGCCGAGGTAGATTAACCCGACCGAGATCGGAAGA
190	4204769	66.822	1A	0	TGCAGAACAAATTGCATGAAGCAAATGTACCTAGAATTGCTGCAAACCGAGATCGGAAGAGCGGTTCAG
191	3045136	66.822	1A	1	TGCAGTTTGGTAAGCATGCATGCAGACGGTAGGATTGAGGTGGAGATGGAGGGCTGTGCAAAAACCCCG
192	3045639	66.822	1A	0	TGCAGGCAGGGAGCCAATCCAACAGAGAAGATAACAATAGAAAACCTACGACATCACATGCACGCACAA
193	4363513	67.945	1A	0	TGCAGCCGTCGTGGTGAATCCTATTGTTTTCCGAGATCGGTAGAGCGGTTCAGCAGGAATGCCGAGACC
194	4355157	67.945	1A	0	TGCAGCGGGGTCGATGGGAACGTCCGAGATTGGAAGAGCGGTTCAGCAGGAATGCCGAGACCGATCTCG
195	3041133	67.945	1A	1	TGCAGTTATCAGTTAACCATACGTGTATTTGTGTGCTAATTTCCAGCAAGCTCCTGCTCCCGATCAGAG
196	3041951	67.945	1A	0	TGCAGGTCTTGCGGGGCCTGAAGGAGCTACCAATGTGGCATCGGTTTAGTTATGTTAGCACACCTAGTT
197	3042928	67.945	1A	0	TGCAGGCACTTTTCGCTTTCTCCTGGTTCCTAGAAACTGAGGCATCCACATTAATCTTGGCAAAACCGA
198	wPt-3698	69.069	1A	1	wPt-3698-1A
199	wPt-8478	69.069	1A	0	wPt-8478-1A
200	wPt-1906	71.318	1A	1	wPt-1906-1A
201	3042759	71.318	1A	0	TGCAGAACACCAATAACCAAACACAAGCCAATTGTTTACCGAGATCGGAAGAGCGGTTCAGCAGGAATG
202	wPt-8172	73.567	1A	1	wPt-8172-1A
203	4218922	75.275	1A	1	TGCAGCCTCCCCTCCTCTGCGTCGTTTCCTCCCATGGCGCCGCGCCCGAGATCGGAAGAGCGGTTCAGC
204	4340912	75.275	1A	0	TGCAGATGGAGATCAGGTCAGGGCCGAGATCGGAAGAGTGGTTCAGCAGGAATGCCGAGACCGATCTCG
205	4205148	75.275	1A	0	TGCAGCATCTTCATCGAGGTGGCTCCGAGAGCCGCCGAGATCGGAAGAGCGGTTCAGCAGGAATGCCGA
206	4220727	75.275	1A	0	TGCAGGGGCAGTGATGGTCGACGATGAGGGCGACGGTAAGGTCCGAGATCGGAAGAGCGGTTCAGCAGG
207	4349402	75.275	1A	0	TGCAGGCGCACGATAAAGCGATCAAGAAACTGCCGAGATCGGAAGTGCGGTTCAGCAGGAATGCCGAGA
208	4357491	75.275	1A	0	TGCAGCATCAGCATCGATGTGGCTCCGAGAGCCGCCGAGATCGGAAGAGCGGTTCAGCAGGAATGCCGA
209	4371193	75.275	1A	0	TGCAGGCGCACGATAAAGCGATCAAGAAACTGCCGAGATCGGAAGAGTGGTTCAGCAGGAATGCCGAGA
210	4371501	75.275	1A	0	TGCAGGCGCACGATAAAGCGATCAAGAAACTGCCGAGATCGGAAGAGCGGTTTAGCAGGAATGCCGAGA
211	4372225	75.275	1A	0	TGCAGGCGCACGATAAAGCGATCAAGAAACTGCCGAGATTGGAAGAGCGGTTCAGCAGGAATGCCGAGA
212	4216712	75.275	1A	0	TGCAGCAAATAAAGGTTTGGAACGAAGGGAAAATAACCGAGATCGGAAGAGCGGTTCAGCAGGAATGCC
213	4345587	75.275	1A	0	TGCAGATGGAGATCAGGTCAGGGCCGAGATAGGAAGAGCGGTTCAGCAGGAATGCCGAGACCGATCTCG
214	4366488	75.275	1A	0	TGCAGATGGAGATCAGGTCAGGGCCGAGATCGAAAGAGCGGTTCAGCAGGAATGCCGAGACCGATCTCG
215	4357082	75.275	1A	0	TGCAGGCGGCCGCAACGCAGCAAGAGCAGCAGCTAATAAGCAGTACGCATCCGCAGTACAGCAACGAGC
216	3044521	75.275	1A	0	TGCAGCAGGGCTGAGGGTGCCGTCTGTTGGAACCAAGGATTGACGGACAATCAAAAAGAGCACTAGACA
217	4346637	75.275	1A	0	TGCAGCCGAGCCCGACGATCCGATCGGCAAGAAGCTCGCCAAGATGAGCTGCCTCGAGTCAGTGGCGTA
218	4346293	75.275	1A	0	TGCAGGCGCACGATAAAGCGATCAAGAAACTGCCGGAAAGTTTGGTGCGGAAATGTAGACCGAGATCGG
219	4216157	80.326	1A	1	TGCAGGCTGCGAGAGCGCTGAGTCGAAGGAGAGGAGTAGATGGGCCGAGATCGGAAGAGCGGTTCAGCA
220	4211001	80.326	1A	0	TGCAGAATGGTGTTAATGAATTTTCTCACGCGGTCGTGTATGTTTCTGATGGAAGCTGTTCGGTTATTT
221	4217876	85.968	1A	1	TGCAGGGCACAGGCAGCAGAGGTGAGGCGTTGGGCCTGGAGATCGGGATGAGGCCGAGATCGGAAGAGC
222	4216835	85.968	1A	0	TGCAGAGAGCTAGCTTGACTTCACGCGGCTGTCTTGCCGTCGCTGCCGAGATCGGAAGAGCGGTTCAGC
223	4200947	85.968	1A	0	TGCAGCTAAGTTATGCAGATGATCCTGCTCTGCAACTTCCGAGATCGGAAGAGCGGTTCAGCAGGAATG
224	4213864	85.968	1A	0	TGCAGCGTTGCAGCTGCTCTGCTCTCTTCAGGCGTGATGAAGGACTCCGAGATCGGAAGAGCGGTTCAG
225	4216994	85.968	1A	0	TGCAGCTCCCCATGCAGCCTCCACGCCGCGGCCAGGTCGCGGTCCATGGCCTGCGCCGTCAACCGAGAT
226	4217248	85.968	1A	0	TGCAGTGCACCATCAGCCAGATGAAAATTTTATGCTTGAACCTGCTAGAGGAAGACCGAGATCGGAAGA
227	4221685	85.968	1A	0	TGCAGGCGAAGGAAGGAAGAAGGAACGGGAGGAAGGAGACACGAGGTGGCTCCGAGATCGGAAGAGCGG
228	4339766	85.968	1A	0	TGCAGCTCTCCTATGCCAACCATCACCGAGATCGAAAGAGCGGTTCAGCAGGAATGCCGAGACCGATCT
229	4348568	85.968	1A	0	TGCAGCTCTCCTATGCAGCCATCACCGAGATCCGAAGAGCGGTTCAGCAGGAATGCCGAGACCGATCTC
230	4349170	85.968	1A	0	TGCAGGGTCGGGGACGACTCAAACTTCCGAGATCGGAAGAGTGGTTCAGCAGGAATGCCGAGACCGATC
231	4349438	85.968	1A	0	TGCAGGGTCGGGGACGACTCAAACTTCCGAGTTCGGAAGAGCGGTTCAGCAGGAATGCCGAGACCGATC
232	4351377	85.968	1A	0	TGCAGGGTCGGGGACGACTCAAACTTCCGAGATTGGAAGAGCGGTTCAGCAGGAATGCCGAGACCGATC
233	4353319	85.968	1A	0	TGCAGCATGCCGTAGTTGCCGCTTGTCGTCCCCCCCACCGAGATCGGAAGAGCGGTTCAGCAGGAATGC
234	4357530	85.968	1A	0	TGCAGGTCGGCGATGGAGATGCTCCGAGATCGGAAGAGTGGTTCAGCAGGAATGCCGAGACCGATCTCG
235	4358963	85.968	1A	0	TGCAGGTGTTCGCCAACGAAGCCAGGTCGTCCGAGATCCGAAGAGCGGTTCAGCAGGAATGCCGAGACC
236	4360751	85.968	1A	0	TGCAGCTCTCCTATGCCAACCATCACCGAGTTCGGAAGAGCGGTTCAGCAGGAATGCCGAGACCGATCT
237	4362501	85.968	1A	0	TGCAGACGCGTTGAATCGATTCCTTGGTGCGCGGTGAGCGAGATGGTAGAGAAGCGCCAGGCCTCCGAG
238	4363299	85.968	1A	0	TGCAGCTCTCCTATGCAGCCATCACCGAGTTCGGAAGAGCGGTTCAGCAGGAATGCCGAGACCGATCTC
239	4371363	85.968	1A	0	TGCAGCTTTGCGCCCAAACTAGAGTGCGGTATCTTATCTGCATCTGTTATCGTTCCCCGAGATCGGAAG
240	4372523	85.968	1A	0	TGCAGCTCTCCTATGCCAACCATCACCGAGATCGGAAGAGTGGTTCAGCAGGAATGCCGAGACCGATCT
241	4373544	85.968	1A	0	TGCAGCTCTCCTATGCCAACCATCACCGAGATCGGTAGAGCGGTTCAGCAGGAATGCCGAGACCGATCT
242	4369044	85.968	1A	0	TGCAGGTGAAGACCAACAGAGCAGCTTCGCTCGAGGCGGAGGCGAGACGAGCCATAGTCGCCCGAGATC
243	3040988	85.968	1A	0	TGCAGAACAAGGTTTTTTTATGTCAAACCAAACAGAAGAAGAAAATGAGCGCCCGTTAGCTAGCTCCGC
244	4206801	85.968	1A	0	TGCAGTTTTCCGATCGGATATGTCAGCGGCGTCGAGGACCATGCATGGATCGTTTAATGGTGATTGATT
245	4209104	85.968	1A	0	TGCAGATTGATGTCAATCGATCAAGACTATTTGGTTAGATATTTCCAAGAGCAATTGATCAGAAGGTAG
246	4369405	85.968	1A	0	TGCAGGGCGTCGCCGAAGTGCTCCAGACGCACGTCGGAATCGGCCTCGATGAACAGCACGCCCTCGCCG
247	4368772	85.968	1A	0	TGCAGCCGATGCCTCCTACTGCTCTTACTGTTGCTTGCTCGAGCATCGCTGCTGTCGGAGTTTCGTCTG
248	4211158	85.968	1A	0	TGCAGCCCCCCTTTCGGTCCAAGCACCCGAGCCATGGCGAGCCCGCAAGGCACCAGCCTCCCTCCGAGA
249	3046304	85.968	1A	0	TGCAGCACAGGGTAGATGATTGGTTGTCCACGCGAACTAAAAAGATCGCACGGGATGCTGGGGCCGAGA
250	4370394	85.968	1A	0	TGCAGATCAGAGAAATACGTGTGACGAGGAGCCATGGCATGACCATTCACGGGTGTTCGGGATCTAGCG
251	3040891	85.968	1A	0	TGCAGAGAATGAAGTTATTGTCATCGCTATCATCTTTAGTACCGTAACTAGCAAGACGATTAGCTACCG
252	3040788	85.968	1A	0	TGCAGATGGCATGACTAGCTAGGTTCAGAACAGTTGCCCATGTCTTCCAAATCCCCTGTAGATGGCATG
253	3046582	85.968	1A	0	TGCAGGCTTCAGAGGATGCAGCACGGCCGAGGGCGGCAAGGAATCCTTCAAGGGAGCGCTCGGGAACCG
254	3041537	85.968	1A	0	TGCAGTATTTCTTCTCTCTCTCCCCCGCCACCGCAAATCTGGAATAGATCCTCACCGAGATCGGAAGAG
255	3042135	85.968	1A	0	TGCAGCTGCCTGCTCACCCTCACGATGTTCACCTACACCACCGTCCAAATGCATGCATATAGTACCAAC
256	3042136	85.968	1A	0	TGCAGTACGCAAGATGAAGCGAACACATTGGACTTAAGAACCCTGCACCTTTCTAGCATGCGGACCGTC
257	3042654	85.968	1A	0	TGCAGCGCCAAATAGGAAATGCCTGCCCAACTAGGCTACAGAAATCGCTCCTGTCAGGCGCCTGTTAGG
258	3045347	85.968	1A	0	TGCAGGCTGGTAAGATGCGTAAGGTGAACCACATCTACTTCTTTCTCCTTGCCCTTTAGTGAGTTTTCG
259	3045943	85.968	1A	0	TGCAGACCGTCACAAGACCACATTTGATGATAAAATACGTCCAGCCCATACGGTCCAGACGATTATGGA
260	4205628	85.968	1A	0	TGCAGCTTCTGCCTGTGAGCGATGGCGATCTTGTACGAAGCTCGTGTGGCCCGAGATCGGAAGAGCGGT
261	4206413	85.968	1A	0	TGCAGGCGTCCATATGGAGCAAGGACGCGAAGTTCTTGTTCGGCGAGATCCTGGCGGCGACGGAGCACT
262	4208354	85.968	1A	0	TGCAGGCCGACGCTGCTGGCGATCTGGGGACGCCGGGACCCCAAGCAGAGGAGCAGGTGCTTCTCCGAG
263	4211893	85.968	1A	0	TGCAGGGTGAGCAGGTGCAGGGCCCGCGAGCAGTCGCGCACACCCGCCTTGATCTCGCGCAGCTCCCGA
264	4208443	85.968	1A	0	TGCAGCTGGCCCAGCCCCCTCCGCTCTGGCCCCGCCAGGCGCCGCGCCTCCGAGATCGGAAGAGCGGTT
265	3041128	85.968	1A	0	TGCAGAAAGAAACAAGGCCTGGGTGGACTTTGGTACTGGTACTTTGAGCCAGGGTCCGAGATCGGAAGA
266	3043226	85.968	1A	0	TGCAGGCTTCTCGGCGTCATCTGAAGGAGAGAAACATGAAAAGGGTTAGCACCACTGACCTGACCATGT
267	3043836	85.968	1A	0	TGCAGAAAAAATGCAGTAAAATTTTTCATACACCATCAGCAACAAACCATTCGCATGATGTCTTGGCAA
268	3047925	85.968	1A	0	TGCAGGCGTCGGGCAAAAGGGTTGGGCTTTTCACCCCGCAGTCGCGTTTTCACCGAGATCGGAAGAGCG
269	4208504	85.968	1A	0	TGCAGGCTGCGGTACTCTTTCCGCAGGGCCTCGGGGTCGACGAAGGGGAGGGCGAGGTTGTTGCCTGAG
270	4357137	85.968	1A	0	TGCAGACAGACAGAGACGCGGCAGCAAAAGAAAAATAGCAGCAGCTCCCGAAACTTAACAGCGCGTGGA
271	4369020	85.968	1A	0	TGCAGCCGCTCGCGTCCACCCGCCACAGAGCCTCCCCGCTCGTGCCCAGTGTGCTACGTGAGCCCGCTA
272	4369215	85.968	1A	0	TGCAGGATATGTAGCCGGTGGGTGAGTCTCTCCACCAATCGGCCGAGATCGGAAGAGCGGTTCAGCAGG
273	4206040	85.968	1A	0	TGCAGCGCGCTGCCTCCCGCGGCCTCTTTGCCGGCATTCGTGGCGCCGTCCGCTCCGAGATCGGAAGAG
274	4210414	87.845	1A	1	TGCAGCCTGACTCCCTCTCCCCTCGACCCGATCCCCATCGATCTCTCCCTCCTCTCGCTCCTTTCCTCA
275	4214888	89.644	1A	1	TGCAGTTGGCAATGGCCGCAAGTGATATATGTCGACGATCATCACCAACAACCATCAATCAGCCGAGAT
276	4344969	89.644	1A	0	TGCAGTAAATCGAATCTGACTTGAAGTTTGTCCCGAGATCGGAAGAGTGGTTCAGCAGGAATGCCGAGA
277	4347205	89.644	1A	0	TGCAGCCACCACACGCACGCACGCACGCCGAGGCCGAACCGAGATCGGAAGAGCGGTTCAGCAGGAATG
278	4348612	89.644	1A	0	TGCAGTAGTCAATGGAGTCCGCTGAGTTTTTTCCGCTGCAAACACACGGATTGGATCCAACTGACAACA
279	4349069	89.644	1A	0	TGCAGGGAAACGGAACGGGCGTGGGTAATAAACGGAGCACCGAGATCGGAAGAGCGGTTCAGCAGGAAT
280	4349176	89.644	1A	0	TGCAGGAGTTGGGCCTAGGGACTGGGCCGAGTTCGGAAGAGCGGTTCAGCAGGAATGCCGAGACCGATC
281	4364128	89.644	1A	0	TGCAGGAGTTGGGCCTAGGGACTGGGCCGAGATCTGAAGAGCGGTTCAGCAGGAATGCCGAGACCGATC
282	4373497	89.644	1A	0	TGCAGTAAATCGAATCTGACTTGAAGTTTGTCCCGAGATCGTAAGAGCGGTTCAGCAGGAATGCCGAGA
283	4370004	89.644	1A	0	TGCAGCCCACCGCCGTCCCCGTCCTTCCTCGTCGGGGCGTCGCGTTCCTGCCCCCTCCGCTCCGTCCGA
284	3047661	89.644	1A	0	TGCAGGGGTGTCCCGTCAGGAAATTTAGGGGTGTCCCAGTCTTCGTGGGCTCTCTATGTATAAGGTAAA
285	4351838	89.644	1A	0	TGCAGATTTGGGGCCAACTAGGCCTTTCCACTACTCCCAGGTTCCCGGATCTATGGTTGGTCCACCCCC
286	3043358	89.644	1A	0	TGCAGCAGTGCAGCATGACATGTATTTCCTTTAGGCCCTGTTTGAATTAGCGTGTTTCTCTCAATTACA
287	4220626	90.666	1A	0	TGCAGTCGTGTCCAGAAAATCCGCCGTCGTTCGCTTCTTCACCTTCGTCCATTGGATCCAGCCGAGATC
288	3045204	90.666	1A	1	TGCAGCCAATCAGCGTGTTGCGTTTGAGCTTAGCGTCAGCAGTTGAACTGACGGTCAGATCGCAACAGC
289	4203545	91.408	1A	1	TGCAGCGGTGCTTCGTTGGGCTCTTCTCGAGGGTGGCTCTTCGATTCCGAGATCGGAAGAGCGGTTCAG
290	4348048	91.408	1A	0	TGCAGTGCAAGTACAGTGGCGGCACGGGGCAAGTGCCTGCGCCCGTCCGTCCGAGATCGGAAGAGCGGT
291	4357655	91.408	1A	0	TGCAGGCCTCGGGCCGTCCTCGCAGCTGCGCCAAGCCGTTGCAGTGACCGAGATCGGAAGAGCGGTTCA
292	3048261	91.408	1A	0	TGCAGATGATCGTGTGGGAGATAAGCTGGAGTCGGTAGTGAAAATGGGTTGATGTGTCAGCCGTTTTCC
293	4366434	93.24	1A	0	TGCAGAATCTATCTACAGAAGGAAAAGGAGGGTTCCTGCGACCGCTGCCAAAGGAAAAGAAGCGACCCG
294	4367034	93.24	1A	1	TGCAGCACGCCCTTACGAGGTCCATCCAAGCACGTGCGGCTGCGTGCATGTCGATCGAAGGCAGGGGAG
295	4370146	93.24	1A	0	TGCAGAACCAAGAGGGTCGCTCACATCTCATATTCAAAATCTCTATGTACAAGGACATCATCGATCAGC
296	4356907	94.982	1A	1	TGCAGTTTGCCATGGTGGCGTACGCTGGTGGGGCTCGGCACGACATCAGGCCGAGATCGGAAGAGCGGT
297	3622108	94.982	1A	0	TGCAGGAGAGCCCGACCCACAAAAATTACACCAACATCCATGGAGTCCGAGATCGGAAGAGCGGTTCAG
298	4341287	94.982	1A	0	TGCAGAGATCTCCAAACCCTAGAGCTACTCCGAGATCCGAAGAGCGGTTCAGCAGGAATGCCGAGACCG
299	4342928	94.982	1A	0	TGCAGAGATCTCCAAACCCTAGAGCTACTCCGAGATAGGAAGAGCGGTTCAGCAGGAATGCCGAGACCG
300	4356947	94.982	1A	0	TGCAGAGATCTCCAAACCCTAGAGCTACTCCGAGATCGTAAGAGCGGTTCAGCAGGAATGCCGAGACCG
301	4360617	94.982	1A	0	TGCAGGCGCTGGTTAAAAGGCAATGTTCCTAACCGAGATCGAAAGAGCGGTTCAGCAGGAATGCCGAGA
302	4365545	94.982	1A	0	TGCAGGTGACTCATCAGTGGAGGGAAGTAAGAATAAGCAGTCTCTTTTCCCTGTTAAAAACTGTAAGCC
303	4366336	94.982	1A	0	TGCAGGCGCTGGTTAAAAGGCAATGTTCCTAACCGTGATCGGAAGAGCGGTTCAGCAGGAATGCCGAGA
304	4366820	94.982	1A	0	TGCAGAGATCTCCAAACCCTAGAGCTACTCCGAGATCGGAAGAGTGGTTCAGCAGGAATGCCGAGACCG
305	4371051	99.081	1A	1	TGCAGAAAGACAGCCGGCAGAGCACAGGGTGTGTCAACTATGATTGTCCTGGTATCCAGCTTGTGAGCG
306	3610956	101.184	1A	1	TGCAGATTTTGTGTCAGAGAATGAAACTACTTGGTATATCTTTATTTATGCTGTGGGTGGATTCAACCG
307	4201552	102.656	1A	1	TGCAGCAAGGCGATGGCGCTCGGCGAAGTAGGGGAGGCAGAGAAGCGGGACTCCGAGATCGGAAGAGCG
308	tPt-513702	103.544	1A	1	tPt-513702-1A
309	wms164	104.094	1A	1	wms164-1A
310	wPt-5941	104.094	1A	0	wPt-5941-1A
311	wPt-4886	104.094	1A	0	wPt-4886-1A
312	wPt-7074	104.094	1A	0	wPt-7074-1A
313	wPt-1709	104.094	1A	0	wPt-1709-1A
314	wPt-2814	104.094	1A	0	wPt-2814-1A
315	4204604	104.094	1A	0	TGCAGATCACCAGAACGACGCCGCCGCCGACAACCGACTTCGCCGAGATCGGAAGAGCGGTTCAGCAGG
316	3613706	104.094	1A	0	TGCAGCCTCCCGTCCGCGCCATTTCTTGCTGGACCTTGCCGAGATCGGAAGAGCGGTTCAGCAGGAATG
317	3619493	104.094	1A	0	TGCAGGTATCCCTCTCCTATGTTACAACCAAACTACATGGCCGAGATCGGAAGAGCGGTTCAGCAGGAA
318	4204817	104.094	1A	0	TGCAGGGAGTTCGGAATGCGGGGGCTGCTTCTTGCCGAGATCGGAAGAGCGGTTCAGCAGGAATGCCGA
319	4205921	104.094	1A	0	TGCAGGTTGCCTAGCCACGCACGAGCATGGTGGAGTGCAAGGACCGAGATCGGAAGAGCGGTTCAGCAG
320	4206862	104.094	1A	0	TGCAGAACTTGGCGCGGTGAAAGAGAAGGCTCATTGCTCCGAGATCGGAAGAGCGGTTCAGCAGGAATG
321	4209229	104.094	1A	0	TGCAGAGGCGAGCTAATAACCACAGTATGCACTAGTAGACTGCTGCGTACAGCCATCGGCATTACCTCG
322	4218776	104.094	1A	0	TGCAGTCCCTCCTCGCCGAGAAGGGCGCCGAGAAGAAGCACCCGAGATCGGAAGAGCGGTTCAGCAGGA
323	4219250	104.094	1A	0	TGCAGCACCGCTGGCAGTCGCGTCTCGCACTACTGTGTGTCCGCTCTTGCAACGACCGAGATCGGAAGA
324	4339267	104.094	1A	0	TGCAGTGGCGCTCGAGCTGCAAGAGGCGGGCGCTGGTGATAGTCGCCGAGATCAGAAGAGCGGTTCAGC
325	4341811	104.094	1A	0	TGCAGTGGGCGCCTGGATCCTCAACCGAGATCGGAAAAGCGGTTCAGCAGGAATGCCGAGACCGATCTC
326	4342702	104.094	1A	0	TGCAGCTGAGGAGGCGAAGCTAGCGAGGGAACCGAGTTCGGAAGAGCGGTTCAGCAGGAATGCCGAGAC
327	4342822	104.094	1A	0	TGCAGCTGAGGAGGCGAAGCTAGCGAGGGAACCGAGATTGGAAGAGCGGTTCAGCAGGAATGCCGAGAC
328	4343718	104.094	1A	0	TGCAGCTGAGGAGGCGAAGCTAGCGAGGGAACCGTGATCGGAAGAGCGGTTCAGCAGGAATGCCGAGAC
329	4349169	104.094	1A	0	TGCAGCCTCCGCTGCCTCGCTGCCGTGCGACTCCGAGAACGGAAGAGCGGTTCAGCAGGAATGCCGAGA
330	4351648	104.094	1A	0	TGCAGGCTCGCAGCGAGGGAGGAGATCCGAGATCTGAAGAGCGGTTCAGCAGGAATGCCGAGACCGATC
331	4355353	104.094	1A	0	TGCAGCCTCCGCTGCCTCGCTGCCGTGCGACTCCGATATCGGAAGAGCGGTTCAGCAGGAATGCCGAGA
332	4357270	104.094	1A	0	TGCAGCCTGCTCCACTGACCGAGATCGGTAGAGCGGTTCAGCAGGAATGCCGAGACCGATCTCGTATGC
333	4358942	104.094	1A	0	TGCAGTGGGCGCCTGGATCCTCAACCGAGATCGGAAGAGTGGTTCAGCAGGAATGCCGAGACCGATCTC
334	4359173	104.094	1A	0	TGCAGTGGGCGCCTGGATCCTCAACCGAGATAGGAAGAGCGGTTCAGCAGGAATGCCGAGACCGATCTC
335	4360034	104.094	1A	0	TGCAGCCTGCTCCACTGACCGAGATCGAAAGAGCGGTTCAGCAGGAATGCCGAGACCGATCTCGTATGC
336	4360355	104.094	1A	0	TGCAGAGGTGCTAAAGTGGGCGCGAGGAAGGCTTGGCGGCAACGGATCGAAGCGGCAGAGCTCGACGTC
337	4360416	104.094	1A	0	TGCAGCCTCCGCTGCCTCGCTGCCGTGCGACTCCGAGATAGGAAGAGCGGTTCAGCAGGAATGCCGAGA
338	4371344	104.094	1A	0	TGCAGGGGAGAGGAGAGCTTCTCCGAGATCGGAAGGGCGGTTCAGCAGGAATGCCGAGACCGATCTCGT
339	4372216	104.094	1A	0	TGCAGGGGAGAGGAGAGCTTCTCCGAGATCTGAAGAGCGGTTCAGCAGGAATGCCGAGACCGATCTCGT
340	4372937	104.094	1A	0	TGCAGCCTCCGCTGCCTCGCTGCCGTGCGACTCCGAGATCGGAAGGGCGGTTCAGCAGGAATGCCGAGA
341	3041270	104.094	1A	0	TGCAGACCCTCAGCCCCTCCTCCCTTTACCCTGCATGCATATTGTAGGTATAAAATCTGCCTCAAAGAC
342	4212297	104.094	1A	0	TGCAGCCCAGGCACGAGAGTCGCGGGCCGGCACAGCCAAGGGCGAGGCCGAGATCGGAAGAGCGGTTCA
343	3044765	104.094	1A	0	TGCAGATCTAGGTTGTCCTGTGTTTTCTTGACGTGGTATTGATTCTTGAGTAGGTGCCCCTCTTTGCTT
344	3043676	104.094	1A	0	TGCAGGAGCTTCAAGCAACAAAGCCATAGGCTTCACGGCAACACATTCTATGATTTTCTTCCCAAATCT
345	3046008	104.094	1A	0	TGCAGCGGCGAGACCACTCACGACCACAAGCTTTCCCACTCCGATTCCTTCTGGACGCCGAGATCGGAA
346	3048129	104.094	1A	0	TGCAGATCGAGAGAGGGTGAGATGAATAAGCCGTCCACGTAGATCGAACACGCCGACAGCGCAGGAGAG
347	3048167	104.094	1A	0	TGCAGGCGCAACCATCACGGCGCACTGCTGCCCTCCCCTGCTTGCCGAGATCGGAAGAGCGGTTCAGCA
348	4206035	104.094	1A	0	TGCAGGGGGAGCGGCTGAAGATGGTTGCAGGCACAGGTGCTCAGCGAGGACGGGGCTATGCTTGGGGCT
349	4210800	104.094	1A	0	TGCAGCGGGGCTGCTGGGCCTTAGAAGGCTGGCTAGGCCTAGGTGGGCCGCAGGGATGGAGCCAGCTTG
350	4367980	104.094	1A	0	TGCAGGGTCCCATGGCGGGGAGGCGACAAATAGGAGATGCTCTGGGAAGGGCTTGCTCGCCGAGATCGG
351	4347539	106.174	1A	0	TGCAGACGGAGCGGAAGGTGGCAACTCCCATGACGGCATCGCGCGTCCTCCGAGATCGGAAGAGCGGTT
352	3046999	106.174	1A	1	TGCAGAGGAGACGAAGCGTGAAGGCGCCGTGGTTGTGAATATGCATTCTTTCCTCCAACCCCCGAGATC
353	4370792	106.174	1A	0	TGCAGGAAACAGCTAGGGATTGGAGGTTGGATCGAGCAGCGGTGTGTCACCATGGGGTGGAAGCAGGCG
354	4365496	108.209	1A	1	TGCAGGATCAAAGAAGGAACGCATCAAGAATGCAACACGGGGTGCCCGAGATCGGAAGAGCGGTTCAGC
355	4215153	109.535	1A	1	TGCAGACGCGTTGAATCGATTCCTTGGTGCGCGGTGATTGCCGAGGGGAGCGAGATGGTAGAGAAGCGC
356	4217053	109.535	1A	0	TGCAGTCTCCAGTTCAGTTAGTTGTCACAACAAGTAGTTTGGCATCACTATTAGAGTTAGATCTTGACC
357	4340919	109.535	1A	0	TGCAGCCGCAATTGATTCAGGTCGTTCCTCTTCCCTACCCTCTAGCGACGCCGCCAACGGCAACACGGC
358	4343362	109.535	1A	0	TGCAGTGCCAAAGGCGGCCCAGCCTAGTTTCCCGCTCAGCCAGGAGGGCCCAGATCGGAAGAGCGGTTC
359	4345427	109.535	1A	0	TGCAGTTTAAGAAGGCCTCGCCGAGCGCAGCGGCAACGGAAGCATCTTGGTCGGACCGAGATCGGAAGA
360	4349805	109.535	1A	0	TGCAGAGAAAATCAAATCCCGCCGAGATCGGAAGAGCAGTTCAGCAGGAATGCCGAGACCGATCTCGTA
361	4362625	109.535	1A	0	TGCAGCAGCTAGCAGAGACAGAGGGCAACGACACACACATACGCGTACGCGTACGCCGAGATCGGAAGA
362	4362852	109.535	1A	0	TGCAGAGAAAATCAAATCCCGCCGAGATCGAAAGAGCGGTTCAGCAGGAATGCCGAGACCGATCTCGTA
363	4369566	109.535	1A	0	TGCAGCGCCCAATTGGGCCGACCCAAGAACTAAAAGCGTGGAAAAATCGCAAAAAAATAGGCTCTCCGA
364	3045099	109.535	1A	0	TGCAGCAATGAGACTTTGGGAACTCGTCGATAAAAATCTGTACCGAGATCGGAAGAGCGGTTCAGCAGG
365	4206372	109.535	1A	0	TGCAGTCTTGGCTAGGGTTCATGCTCTTCTTGGCATGGGTATAGCTAGATCAAGTAATGTTCCGAGATC
366	4201116	109.535	1A	0	TGCAGTGGAGCTTGTGTCGAAGGCGAGCTCGAGGTCCGTCCACCACGTGGAGTACCTCCCGAGATCGGA
367	4370802	109.535	1A	0	TGCAGGCGCCAGTTATAGCTCATTTTGCAAACAGGCGCCTGCTGCGCTGGGAGCTGGGCCGAGATCGGA
368	3045402	109.535	1A	0	TGCAGTCGTGCCTGAACCTCCATGGCGCGCCGCCCCAAGTTCCGCCACCAGTCGCCTCAACCTCCAGGT
369	4213595	110.861	1A	0	TGCAGACATGGATGTATAGGAGATGGGAAGCTCTGGACGGCCGAGATCGGAAGAGCGGTTCAGCAGGAA
370	4217543	110.861	1A	0	TGCAGCTTACCGTCTCTGTTCCTCGAGGAGCTCGACCTAGCCCAAGCTCCCCACGCCATCAACGGCTCC
371	4352294	110.861	1A	0	TGCAGTGCCAAAGGCGGCCCAGCCTAGTTTCCCGCTCAGCCAGGAGGGCCGAGATCTGAAGAGCGGTTC
372	4365095	110.861	1A	0	TGCAGTGTCAAAGGCGGCCCAGCCTAGTTTCCCGCTCAGCCAGGAGGGCCGAGATCGGAAGAGCGGTTC
373	4372726	110.861	1A	0	TGCAGTGCCAAAGGCGGCCCAGCCTAGTTTCCCGCTCAGCCAGGAGGGCCGAGATCGGAAGATCGGTTC
374	4373261	110.861	1A	0	TGCAGTGCCAAAGGCGGCCCAGCCTAGCTTCCCGCTCAGCCAGGAGGGCCGAGATCGGAAGAGCGGTTC
375	4373727	110.861	1A	0	TGCAGTGCCAAAGGCGGCCCAGCCTAGTTTCCCGCTCAGCCAGGAGGGCCGAGATCGGAAGAGTGGTTC
376	3045353	110.861	1A	1	TGCAGCCCCCACTGCCATACGTGCGCCACCTCGTGGTACAGCACCCCGTCCACCTGCTCCTTGAGGTTG
377	3042357	110.861	1A	0	TGCAGCTCCTACTCCAGTACCACACGCCCTGGCCTTCGTCCTCGTCGAGTCTTAGGAGGATGACTTCGA
378	4213247	110.861	1A	0	TGCAGGGCGCCATGGCCATGGACCAAAGCTCCGCTGGTCCTTCCCTCGCGACTGCCAGTCTTCCTCCCT
379	3043776	110.861	1A	0	TGCAGAAAGGGAAGATGGGTGACAAGTGTAGTGTGGTAGCTCAACGAAACCTCACCAGATGCAGATAGC
380	3623123	110.861	1A	0	TGCAGCTTGCTGCCTCCCAGTCAAGATCCTGCACGGCCGCGCCCGCGCCGCTGCGGATTGCTGCGTTCC
381	3042001	110.861	1A	0	TGCAGTCCCACAGTTCATTCATTTCCTCCTGCTCAACCTGTCATACACAGGTACGCAAACAGTATACAG
382	3042664	110.861	1A	0	TGCAGCGTTCGCATCCTAGTTTGAATCCCACTACTAGCAGAATATTGTTCCTTTTTGTCCGATTTATTT
383	4364982	110.861	1A	0	TGCAGCACGTCCCGCATGCAGCGGGAGTGAACAGGAACAACAGGCCGAGATCGGAAGAGCGGTTCAGCA
384	4369081	110.861	1A	0	TGCAGGAGTACGGCGCGCACTCGGGGATCTTTGAGGGTATCGCGGACTACGTGCGGCTCAAGGCCGAGA
385	4214900	112.266	1A	1	TGCAGGATCAAAAGAAGGAACGCATCAAGAATGCAACACGGGGTGCCCGAGATCGGAAGAGCGGTTCAG
386	4345050	117.863	1A	1	TGCAGTGATGGAAGCGACAACGCGGCGGCGGACGACACCACCAGGGCTACAGGGCACCCGAGATCGGAA
387	4339702	119.819	1A	1	TGCAGGTTAATCGTACGAGTAGGAGAACCGAGATCGGAAGAGCGGTACAGCAGGAATGCCGAGACCGAT
388	4221565	119.819	1A	0	TGCAGAGAAAGGCTCCCTCCTGACCTACATCAAGTATGCAATATGCTCAGCTAAAGGATCCGAGATCGG
389	4343547	119.819	1A	0	TGCAGTCGTCGTCTCGGTCCAGCAGGATTGAGCATGATGACAAGGACCGAGATCGGAAGAGCGGTTCAG
390	4346325	119.819	1A	0	TGCAGGTTAATCGTACGAGTAGGAGAACCGAGATCGAAAGAGCGGTTCAGCAGGAATGCCGAGACCGAT
391	4350329	119.819	1A	0	TGCAGCGAGGGATGGCACTCGGCGAAGTAGGGAAGGCGGAGAAATGGGACTCCGAGATCGGAAGAGCGG
392	4351151	119.819	1A	0	TGCAGGTTAATCGTACGAGTAGGAGAACCGAGTTCGGAAGAGCGGTTCAGCAGGAATGCCGAGACCGAT
393	4352191	119.819	1A	0	TGCAGGTTAATCGTACGAGTAGGAGAACCGAGATTGGAAGAGCGGTTCAGCAGGAATGCCGAGACCGAT
394	4353575	119.819	1A	0	TGCAGGTTAATCGTACGAGTAGGAGAACCGAGATCGGTAGAGCGGTTCAGCAGGAATGCCGAGACCGAT
395	4357336	119.819	1A	0	TGCAGTCTGTTTGTTTCAGATGCAAAAGCCGATATCGGAAGAGCGGTTCAGCAGGAATGCCGAGACCGA
396	4365537	119.819	1A	0	TGCAGAACTAGAACTCACATCTCACTAGTTTTTAAACTGCGCGATGTGGGTCTTGATGATCTGGCCGAG
397	4203704	124.404	1A	1	TGCAGCTGCTGCGGCATCGACTGCAAGCTTCCAAGAAGCGTAGGATCGACGACCAAGATCCACCGAGAT
398	4201981	124.404	1A	0	TGCAGAAGCAGAGGGGGCGGCGAATTGGAGCAGACAGCCGAGATCGGAAGAGCGGTTCAGCAGGAATGC
399	4352265	124.404	1A	0	TGCAGGAGAGGTCGCCTACCCGCAGGGTTTCTCGACCGATTTGATCCCCCGAGATCGGAAGAGCGGTTC
400	4348030	124.404	1A	0	TGCAGAGAGCAACAGCAGAAGAAAAGGCCACCGAGATCTGAAGAGCGGTTCAGCAGGAATGCCGAGACC
401	4342600	124.404	1A	0	TGCAGGTTAATCGTACGAGTAGGAGGACCGAGATCGGAAGAGCGATTCAGCAGGAATGCCGAGACCGAT
402	4361543	124.404	1A	0	TGCAGAGAGCAACAGCAGAAGAAAAGGCCACCGAGATAGGAAGAGCGGTTCAGCAGGAATGCCGAGACC
403	4357780	124.404	1A	0	TGCAGTCTGTTTTGTTTCAGATGCAAACGCCGAGATCTGAAGAGCGGTTCAGCAGGAATGCCGAGACCG
404	4363665	124.404	1A	0	TGCAGAGAGCAACAGCAGAAGAAAAGGCCACCGAGATCGGAAGAGTGGTTCAGCAGGAATGCCGAGACC
405	4363810	124.404	1A	0	TGCAGCTGGGCGGGAACCGAGAACGGAAGAGCGGTTCAGCAGGAATGCCGAGACCGATCTCGTATGCCG
406	4363354	124.404	1A	0	TGCAGTCTGTTTTGTTTCAGATGCAAACGCCGAGATAGGAAGAGCGGTTCAGCAGGAATGCCGAGACCG
407	4365200	124.404	1A	0	TGCAGAAGGTGGCCGTATTCTTTGCGATGGTTGGGTCGACGTTGTCCGAGATCGGAAGAGCGGTTCAGT
408	4365505	124.404	1A	0	TGCAGAAGGTGGCCGTATTCTTTGCGATGGTTGGGTCGACGTTGTCCCAGATCGGAAGAGCGGTTCAGC
409	4372131	124.404	1A	0	TGCAGAAGGTGGCCGTATTCCTTGCGATGGTTGGGTCGACGTTGTCCGAGATCGGAAGAGCGGTTCAGC
410	3046510	124.404	1A	0	TGCAGTCAGATTTTTTTCATTTTTCATAACGAACCAAAGGGACCAAAAAAAAGTGATCCGAGATCGGAA
411	3040720	124.404	1A	0	TGCAGTGTATAAACAGCCAGAAAGCAGACTTTTACACTCATCATAGCTTCGGAGCCGAGATCGGAAGAG
412	3040689	124.404	1A	0	TGCAGAGCATAGTTTTAAATAGTGAGCTGTGCTAATTAGCGGCACACTGCTCAAACTGGTATAACACAG
413	3046701	124.404	1A	0	TGCAGTCAGATTTTTTTCATTTTTCATAACGAACCAAAGGGACCAAAAAAAAGTGATCCGGGAGAATTA
414	3044994	124.404	1A	0	TGCAGCAGCTTCACCTTGGCCGCCATCACGTTCGCCACCTGGTCCACGGCGGAAGCTGCTCTCATTCCA
415	4217353	128.232	1A	1	TGCAGGAATAAAGTGGCTACGCTTTTGGGGCCATGGTGTTCCAAGTGTGAACGTATGTGCATACCGAGA
416	4202074	132.286	1A	1	TGCAGAATGCAGAAATATGTGCCTTGTTTCGGTTGGCTGAGCGGAGAAGATAAACAAGCAACTGTAGCT
417	4345277	132.286	1A	0	TGCAGCACAAGGTCGGCGGCAAGCCTCCGAGATCGGAAGAGAGGTTCAGCAGGAATGCCGAGACCGATC
418	4344910	132.286	1A	0	TGCAGCCATGGCCTGAGGGACAGCTCGAACTGAGGCGAGGATGCTCGTTCAGCACGAACCATGCGCTCC
419	4203703	132.286	1A	0	TGCAGACGGGCGAGGTGATATGTTGCAAAAAATGGTAAAAAAAGCACAGTCCGAGATCGGAAGAGCGGT
420	4218198	132.286	1A	0	TGCAGAATGCAGAAATATGTGCCTTGTTTTGGTTGGCTGAGCGGAGCAAGATAAACAAGCAACTGTAGC
421	4353065	132.286	1A	0	TGCAGACACTGGCTTTGGGTACGATTGCAGTTAAACCCGTAGTAATATGCAGCGGGAATAACAGCCAGA
422	4356945	132.286	1A	0	TGCAGCCCATGTCCGCCCCTGTGTTCGTACGCGACCGAGATCGGAAGAGCGGTTCAGCAGGAATGTCGA
423	4362629	132.286	1A	0	TGCAGCAGGCCCAGGCAACGGTGGTGTCCCTACCCCTCCTCGTGCCCATCTCTCTTCGTGGGGTGCCGA
424	4363733	132.286	1A	0	TGCAGCCTATGTCCGCCCCTGTGTTCGTACGCGACCGAGATCGGAAGAGCGGTTCAGCAGGAATGCCGA
425	4219684	132.286	1A	0	TGCAGGAGCCCAATCTTTCCTGTCGCACTTCCATGAAGACCCCTGCCGTTGTCCTCACCGAGATCGGAA
426	4349695	132.286	1A	0	TGCAGTGGAGTAGCAGGAGGTTCATCCAGCCACACACAAACACTTTGCGCGGAGCTGGGTGGGTGTCAC
427	4361751	132.286	1A	0	TGCAGCACAAGGTCGGCGGCAAGCCTCCGAGATCAGAAGAGCGGTTCAGCAGGAATGCCGAGACCGATC
428	4366294	132.286	1A	0	TGCAGCACAAGGTCGGCGGCAAGCCTCCGAGATCGGAAGAGCGGTTTAGCAGGAATGCCGAGACCGATC
429	4371166	132.286	1A	0	TGCAGCACAAGGTCGGCGGCAAGCCTCCGAGAACGGAAGAGCGGTTCAGCAGGAATGCCGAGACCGATC
430	3041284	132.286	1A	0	TGCAGCTTGGGAATACATTGTTGGCACAAACCCGGAAACCATACACACAAGATAACCCAACTCGGGCAC
431	4209955	132.286	1A	0	TGCAGTAGCATGGATAGGTCGAGGCGCAACTTGATGGCGTGTGTTGACTCGCTCCACTGCCGATCTAGC
432	4211286	132.286	1A	0	TGCAGCTGGGCGACGTGCTGGTGGAAGGAGAGGCGCTGGTGCAGGGGGCCAACTCGATCGCCTACCAAC
433	3047408	132.286	1A	0	TGCAGTTGCGTGTCGCCAAGGCCGAGAGAAGTTTTGCAGTAGTTGTGGTACGCCGCGTCATACAAATCC
434	3041269	132.286	1A	0	TGCAGCTTAAAAATAAGAGAATGAGACCTAAGAGGAGATCACAAAGTCAAGCGCATAATTTCATATATT
435	4357282	132.286	1A	0	TGCAGCGGATGATCGTCGCCCCTGTCGGTGCCGTGATGAACGTCGAATGTGTACAATGGTGTCTGAAAT
436	4209746	132.286	1A	0	TGCAGCCGAAAAAACTGATCTCATATTCGGATTCGGCAGATCATGTTGCCTCGGTGACGCATAAAACGC
437	4370924	132.286	1A	0	TGCAGCTTCTACTGGGCGAGGCGATCACGTCCATGCTCCGATCCGCACATCACGCCTCGGCCTTCCGCG
438	3045612	132.286	1A	0	TGCAGTTAAACGGGGCGCAGAGGGGACAGATTGTCCCACGAGAACACCGCCCGATTCTTCAACCATGCC
439	3047992	132.286	1A	0	TGCAGGTACTGCCGCAACTTCTCTCGATTCGCTATCTTCTATCGCGCTCTGATCTGCGAGTGGGAGAAG
440	3046682	132.286	1A	0	TGCAGTACGCTTGAAGCGACGCACGCAGTGTGATTTGGACTCGCGTTGGCTGAGCGGTCGTTGCTACGT
441	3043723	132.286	1A	0	TGCAGAATGAATAGATATACACCCACCACCAACCCCAAGCCCACGGTACCCTTCTTCCATAGTCTTTCT
442	4357261	136.928	1A	1	TGCAGTTCCGAGAGAATATTCACACTGATTTTTCCATGACAAGTCATTCAGTCCTCAGCAACAACGACC
443	4363924	136.928	1A	0	TGCAGCAGCGTGCCCATGAAGGTGACGAGCCCGAGATCGAAAGAGCGGTTCAGCAGGAATGCCGAGACC
444	4372627	136.928	1A	0	TGCAGCAGCGTGCCCATGAAGGTGACGAGCCCGAGATCTGAAGAGCGGTTCAGCAGGAATGCCGAGACC
445	4221657	138.502	1A	1	TGCAGAACAGAAGCTACTCAACAAGCTGCGCTTTTCATCCGACTGTTCACCACCGAGATCGGAAGAGCG
446	4209427	138.502	1A	0	TGCAGTCGTAGACTTGGGAGTTGTGGAGCACATCCAGAGGGGTGAGCTCTTCAAAGCCAGGCTCCCGAG
447	4211960	138.502	1A	0	TGCAGCTACTCACCAGGTAGACGGCGTCCCTGGCGGCTATGGCGATGATGTCGGCGCAGGAGACGGTGA
448	3042325	138.502	1A	0	TGCAGAATATGATTGGGTCTGTCTGTAATCCTACTGTAGAGTGACATAACCCAGAGAAAATGATGAGAG
449	3044602	138.502	1A	0	TGCAGGTAGGTTCGTTCGTCCATTAGATCGGCGTTCAACCATGCCAAAGCGGACACATGTACGTACGTA
450	4212513	139.884	1A	1	TGCAGCTAGCTTTTTCCGCTGATACGACGGGAGACCGAGATCGGAAGAGCGGTTCAGCAGGAATGCCGA
451	3045599	140.671	1A	1	TGCAGTACATGCATGGAGATATTACAGTGAGAAGTACTGTGTGGCAATGTAGGGTGTGCTATTGTTGCC
452	4371347	141.311	1A	1	TGCAGAAAGAGAAGACATAAGAGACAAAGGCGAGAGGAGAAAGATTTTCCCTTAAATAGAGGAAGGAGG
453	4366044	141.311	1A	0	TGCAGCAGATGTCGGTCTTGCACCATGTTCCTGCACGAAAGACATAGTCTTCCTCATCCACTTCTCAGC
454	4344685	141.311	1A	0	TGCAGCCATGGCATTTCTGGCCGTGATCGGAAGAGCGGTTCAGCAGGAATGCCGAGACCGATCTCGTAT
455	4346643	141.311	1A	0	TGCAGCCATGGCATTTCTGGCCGAGATAGGAAGAGCGGTTCAGCAGGAATGCCGAGACCGATCTCGTAT
456	4366755	141.311	1A	0	TGCAGCCATGGCATTTCTGGCCGAGATCGGAAGTGCGGTTCAGCAGGAATGCCGAGACCGATCTCGTAT
457	4362015	145.818	1A	1	TGCAGGCAAGTAGTGGTTGTGGCACGATGGCAAGCAAGTCCAGCGCCGAGATCGGAAGAGCGGTTCAGC
458	4374069	145.818	1A	0	TGCAGTCGACCGCTCGGAGGAGCGCTGTGTTCCGAGATCGGAAGAGCAGTTCAGCAGGAATGCCGAGAC
459	3608958	145.818	1A	0	TGCAGCAGAAACTGTCCAGAAACCTCGTAATCATGTCATGGGCACCGAGATCGGAAGAGCGGTTCAGCA
460	4362418	145.818	1A	0	TGCAGGTGTAGCGTAGACGATCCGAGATTGGAAGAGCGGTTCAGCAGGAATGCCGAGACCGATCTCGTA
461	4363051	145.818	1A	0	TGCAGGTGTAGCGTAGACGATCCGAGATCGCAAGAGCGGTTCAGCAGGAATGCCGAGACCGATCTCGTA
462	4368603	145.818	1A	0	TGCAGTGACGGCGCGTCCAGTTCTTCCGCCTCGCAGTGTTCGTGCATGCGGTGGCCGAGATCGGAAGAG
463	4211402	145.818	1A	0	TGCAGTAATTCCTGATTGGTAGTAGTTCTAAACAAATACTTGTACTGCCTTATCGTATGTCTATCCGAG
464	3044399	145.818	1A	0	TGCAGCATTCCTGCACAAACACACGCGACGCACACACGCGCACCTACGCGCCATGCACATACACATGGT
465	3045395	145.818	1A	0	TGCAGATCGATACCGTGTTGCTCCTGCTTGTTAAATGGCGCAGCGAACTTGATTCGGTATCCCATTCCC
466	4208437	145.818	1A	0	TGCAGGAGCAGCCCGAGTCGTCGTTGCAAATCGTCGTCGCAGTTTCGCTGGAGTAGCCCGAGCTGGCAG
467	4369912	145.818	1A	0	TGCAGCGCCGCGGCTCAACCGCGTGGCCGCGGCGTCTCGAGGGTCTCCGAGATCGGAAGAGCGGTTCAG
468	4363781	149.194	1A	1	TGCAGGCAGTCTCCTTCATCACCGACATCGGAAGAGCGGTTCAGCAGGAATGCCGAGACCGATCTCGTA
469	4221618	149.194	1A	0	TGCAGTAGCAGGTGAACTCGTGAGCCGATTCGTTTCCTTCCTCGCCAACAGGTACCTCCACTCTAGCTG
470	wPt-7184	152.57	1A	1	wPt-7184-1A
471	4357446	152.57	1A	0	TGCAGGGGCACAGGCTTCTACCACCCTGTAGGCTGTAGCCCAACGGTGAGTGGCTGTAGAAGACGAGCC
472	4342778	154.177	1A	1	TGCAGCCACGCGACTTGGTCGGCGTACTTGTCCGAGATAGGAAGAGCGGTTCAGCAGGAATGCCGAGAC
473	4346625	154.177	1A	0	TGCAGCCACGCGACTTGGTCGGCGTACTTGTCCGAGATCCGAAGAGCGGTTCAGCAGGAATGCCGAGAC
474	4215554	162.766	1A	1	TGCAGGGTGGTTGTTCTTAGCTTGTTTTTCGTACTTGTTGGTAGCTAGATCTCCGAGATCGGAAGAGCG
475	4201275	162.766	1A	0	TGCAGCCCATGCATCACCAAAGCTACTGTTCTCCGTCCAGGCCGAGCCGCCCATGCATCACCCCGTCGC
476	4215708	162.766	1A	0	TGCAGCCCATTCCGCTAAGGTTGTGGGTGACGACGTCGTTGCGCAAGGAGTACCGAGATCGGAAGAGCG
477	4217564	162.766	1A	0	TGCAGGCGCCATGAAAGAAACATTGCGGCTACACCCGAGATCGGAAGAGCGGTTCAGCAGGAATGCCGA
478	4209610	162.766	1A	0	TGCAGGCTGGCTGAGCTTTTGAGGAAGAACGCGAGCGAGCCCCGGCCGGCCGATTGCCTCCGTGCACGC
479	4207647	162.766	1A	0	TGCAGATGTTCCCCAGCGACAGATCGACCTCGATCGTCTTCACCCGAGAGGTAACCGTCCATCCCGCTT
480	4218375	162.766	1A	0	TGCAGCTGCGCATCCTGAATTGACTCGCGTGGGATGAGGAGCTGCACCACCGAGATCGGAAGAGCGGTT
481	4364026	162.766	1A	0	TGCAGAAGACGTTGTCCTGCGTCCTGAGCACCGCCTCGGCGAGCGAGACCGAGGAGACCACGATGGCCC
482	4351734	171.854	1A	1	TGCAGGGAGAAGGTGAGCATCTCGCCGCTGCGCGGGTTCGTGACTGTGGAGGGCGCGGGCGCGGACCGA
483	3042030	171.854	1A	0	TGCAGGAACACTGACAGCTTGTTTCAGTTTTGTAAACAAGTTTAGGAACACTGACGAAACAAAACGGCA
484	4354569	177.245	1A	1	TGCAGCTTCCTCTCCACCTTCCCGCCGAGATTGGAAGAGCGGTTCAGCAGGAATGCCGAGACCGATCTC
485	4212964	177.245	1A	0	TGCAGCTGCGGGAGTTGGAGCCGCAGCAGCCCAAGACGACGCAGAACACGCCCCGCCTCCCGAGATCGG
486	4342377	179.832	1A	1	TGCAGATAATAAGCAAGGAAAATCAAAGGGAGCCGAGATCGGTAGAGCGGTTCAGCAGGAATGCCGAGA
487	4357734	179.832	1A	0	TGCAGATAATAAGCAAGGAAAATCAAAGGGAGCCGAGATCGCAAGAGCGGTTCAGCAGGAATGCCGAGA
488	4358949	179.832	1A	0	TGCAGATAATAAGCAAGGAAAATCAAAGGGAGCCGAGATCGGAAGAGCTGTTCAGCAGGAATGCCGAGA
489	4369143	181.192	1A	1	TGCAGCAGCACACTCTCGTTAGCGATATATCAGCGGGCCGTGAAGATTGATGCGGCCATGCGTGGCCCG
490	4344179	182.574	1A	1	TGCAGATAATAAGCAAGGAAAATCAAAGGAAGCCGAGAACGGAAGAGCGGTTCAGCAGGAATGCCGAGA
491	4364555	182.574	1A	0	TGCAGATAATAAGCAAGGAAAATCAAAGGAAGCCGAGATTGGAAGAGCGGTTCAGCAGGAATGCCGAGA
492	4212745	182.574	1A	0	TGCAGCCGTCGTCGCCGACGGTGGTTTCGTCCTCGGGCCGCCGCTCCCGAGATCGGAAGAGCGGTTCAG
493	4341156	186.605	1A	1	TGCAGAAAAACAACAGCATCCAGCAAGTACACCGAGATAGGAAGAGCGGTTCAGCAGGAATGCCGAGAC
494	3610568	186.605	1A	0	TGCAGCGACTGTTCGGGATGAGCACGGGCACGACAGCCTTGTCCCCGAGATCGGAAGAGCGGTTCAGCA
495	4353278	186.605	1A	0	TGCAGAAAAACAACAGCATCCAGCAAGTACACCGAGATCGAAAGAGCGGTTCAGCAGGAATGCCGAGAC
496	4358080	186.605	1A	0	TGCAGAAAAACAACAGCATCCAGCAAGTACACCGAGATCAGAAGAGCGGTTCAGCAGGAATGCCGAGAC
497	4358279	186.605	1A	0	TGCAGAAAAACAACAGCATCCAGCAAGTACACCGAGATCGGAAGTGCGGTTCAGCAGGAATGCCGAGAC
498	4372660	186.605	1A	0	TGCAGAAAAACAACAGCATCCAGCAAGTACACCGAGATCGGATGAGCGGTTCAGCAGGAATGCCGAGAC
499	4374112	186.605	1A	0	TGCAGAAAAACAACAGCATCCAGCAAGTACACCGAGATCGGAAGAGTGGTTCAGCAGGAATGCCGAGAC
500	3048067	186.605	1A	0	TGCAGTGTCTGCCATCACGGCGATCAAGGCAAAGTATCAGGTGGGTAAAAACTGGATGGGCGACCCATG
501	4367037	186.605	1A	0	TGCAGGTGTCGCATGCACCTCTGGCGGTACATGGCCCGCCCCAGGCGGCACCGAGATCGGAAGAGCGGT
502	3042262	186.605	1A	0	TGCAGAGAGTTAAGAGCATTTCATTAGGCAACGTATGTTCTTGGGTTGATCTTCTCCGATAAATTTGTG
503	3623651	187.931	1A	1	TGCAGACTCATCTGGATAACGCTTGCAGCCTGAAGTGGAAAATGCCATCAAGAGCTTAGGGTGTGTTTG
504	4340989	194.989	1A	1	TGCAGCAAATTTCAATAACTTGTCTTAAACCCTCATTTAAATAATGGTACCGAGATCGGAAGAGCGGTT
505	3045285	194.989	1A	0	TGCAGTGAGATTCTCGTTTACAGAATTGACATATGACACCTGAATGCATTCCGAGATCGGAAGAGCGGT
506	4340811	199.088	1A	1	TGCAGTTGGTGTAGGTGCATGTGGCAACGGGTCAGGGTCAGAAACTGTGCCCATGGAGGCCAACGGCGT
507	4220650	199.088	1A	0	TGCAGCCGCCTTTGCCTTGTTGGTGTGCTTCCTGCCGAGATCGGAAGAGCGGTTCAGCAGGAATGCCGA
508	4346867	205.505	1A	1	TGCAGTTGAAACAACCAATCTAGACCGTGATCGGAAGAGCGGTTCAGCAGGAATGCCGAGACCGATCTC
509	4366070	205.505	1A	0	TGCAGTTGAAACAACCAATCTAGACCGAGTTCGGAAGAGCGGTTCAGCAGGAATGCCGAGACCGATCTC
510	4366611	205.505	1A	0	TGCAGTTGAAACAACCAATCTAGACCGAGACCGGAAGAGCGGTTCAGCAGGAATGCCGAGACCGATCTC
511	4371478	205.505	1A	0	TGCAGTTGAAACAACCAATCTAGACCGAGATCTGAAGAGCGGTTCAGCAGGAATGCCGAGACCGATCTC
512	3612691	208.092	1A	1	TGCAGTGGCAAATTTATCTACGGTATACAAAGGACTTCCTAAGCCACGCCCCAGGCCATGGCCCTTCTA
513	3605632	208.092	1A	0	TGCAGCAACCATAATTATTGTAGCTAAGAATGTTAGCCCGAGATCGGAAGAGCGGTTCAGCAGGAATGC
514	4349300	208.092	1A	0	TGCAGGGAGAATACAACTGCGGAGTCACTCTTGCATTCTGCTCACGCACAACTTACCGAGATCGGAAGA
515	4364544	208.092	1A	0	TGCAGCATGCCAGGTAATACTAGTAGTGCTTGGATTAGGTTCAGACAAGCTGTCTCCTCAAAGCTCCAA
516	4365518	208.092	1A	0	TGCAGTGCCCTGACGTAGTCGGTGTCGGGGTCGGGCCTCTCCGAGATCGGAAGAGCGGTTCAGCAGGAA
517	4347389	209.418	1A	1	TGCAGTCGTCATCGTCTTGCCTCTATGCTGCACCCCACCTCCATGGCCGCCGCGCCCCGCCTCGATGCC
518	4341409	209.418	1A	0	TGCAGCAGGACTGCAAGGTCGCCGAGAACGGAAGAGCGGTTCAGCAGGAATGCCGAGACCGATCTCGTA
519	4347140	209.418	1A	0	TGCAGTTGGTGGTGGGGAGACTGAAGGTCGGCTTGCAGCCCTTCCTCCAGTCCTGGCGGTCCACCATCT
520	3605666	210.677	1A	1	TGCAGCCAGATGTTGCTGCTAAGAACATCGCCGCCGATATGCTTGTGGCGTTGGGGCTGTTCCGAGATC
521	3607358	211.98	1A	1	TGCAGCTTCAGCCTGCTGGCGACTGTAATCACTCGGTGGTGCAGGTTCAGTGGAGGACGACGCCGAGAT
522	4339173	211.98	1A	0	TGCAGAAGGCTCTTGTATTATTGCATCGGGCCATCGGCAGCTCACCATCAGCCGAGATCGGAAGAGCGG
523	4356818	211.98	1A	0	TGCAGTGGGTGGGGGGGTTGGATGCGTCCACTTCTCCCCTCCTTGGGCCGTCCCCCGTGTCTCCGAGAT
524	4346318	211.98	1A	0	TGCAGATGCACTGACTGTCCATCCGAGATCAGAAGAGCGGTTCAGCAGGAATGCCGAGACCGATCTCGT
525	4360661	211.98	1A	0	TGCAGGTGAGGAGGTGTCCGCTGGGGGGCGTGACTCGGTCTCGGAGCGCACTGGCTCCTCCATCTCCAC
526	4347168	211.98	1A	0	TGCAGTCGAGGGCCATGGACGGCGGCGGTGCCTCGGCGTTGATGTCGCTATGCACCTTGAGATATATGT
527	4355662	211.98	1A	0	TGCAGATGCACTGACTGTCCATCCGAGATCGGAAGAGTGGTTCAGCAGGAATGCCGAGACCGATCTCGT
528	4358850	211.98	1A	0	TGCAGATACGACTTGACTGTATTCAGTCAATATGCCCGAGATCGGAAGAGCGGTTCAGCAGGAATGCCG
529	4370353	211.98	1A	0	TGCAGCATACAGGCGGCTCAAAGCGACCACATCAAAGACCGAGATCGGAAGAGCGGTTCAGCAGGAATG
530	3044319	211.98	1A	0	TGCAGATTCATCAGGCTACTAACCAGCAGAACGTAAATCCATAACACTAGCAGTCCAGTAATAACAGCG
531	3043647	211.98	1A	0	TGCAGCTGAACCAGCAGTTTCTCTTGAAGGGTTGGCATGCCGAAAAGATGAAAAAGATTAATAGAAAAA
532	4345822	214.747	1A	1	TGCAGGGGACAAAGCGCCTCTGTGTTGCCGAGATCGAAAGAGCGGTTCAGCAGGAATGCCGAGACCGAT
533	4352009	214.747	1A	0	TGCAGATGCAAGGGTGGATGCCCGAGATCCGAAGAGCGGTTCAGCAGGAATGCCGAGACCGATCTCGTA
534	4359991	214.747	1A	0	TGCAGATGCAAGGGTGGATGCCCGAGATCGAAAGAGCGGTTCAGCAGGAATGCCGAGACCGATCTCGTA
535	4364222	214.747	1A	0	TGCAGGGGACAAAGCGCCTCTGTGTAGCCGAAATCGGAAGAGCGGTTCAGCAGGAATGCCGAGACCGAT
536	4373858	214.747	1A	0	TGCAGGGGACAAAGCGCCTCTGTGTAGCCGAGATTGGAAGAGCGGTTCAGCAGGAATGCCGAGACCGAT
537	4369175	214.747	1A	0	TGCAGGGGACAAAGCGCCTCTGTGTAGCCGGTAAAAAGAGCACCGAGATCGGAAGAGCGGTTCAGCAGG
538	4366973	214.747	1A	0	TGCAGCATTGTTGCTGCAAATGACCTGTCTCTGGGTCTTGATTTTTTGGGCAAATGAGAGATCCGAGAT
539	4343106	216.073	1A	1	TGCAGGCAACAGCGAGGGGAGATGCCGAGATCAGAAGAGCGGTTCAGCAGGAATGCCGAGACCGATCTC
540	4351985	216.073	1A	0	TGCAGCTTCAAGGCCGCGCGGCTCCGAGATTGGAAGAGCGGTTCAGCAGGAATGCCGAGACCGATCTCG
541	4342624	216.073	1A	0	TGCAGTGCAATTATAAGGGATGATGCCGAGATCGGAAGAGCGGTTTAGCAGGAATGCCGAGACCGATCT
542	4350759	216.073	1A	0	TGCAGGCAACAGCGAGGGGAGATGCCGAGACCGGAAGAGCGGTTCAGCAGGAATGCCGAGACCGATCTC
543	4345486	216.073	1A	0	TGCAGTGCAATTATAAGGGATGATGCCGAGATCAGAAGAGCGGTTCAGCAGGAATGCCGAGACCGATCT
544	4358423	216.073	1A	0	TGCAGTGCAATTATAAGGGATGATGCCGAGATAGGAAGAGCGGTTCAGCAGGAATGCCGAGACCGATCT
545	4360029	216.073	1A	0	TGCAGTGCAATTATAAGGGATGATGCCGAGATCGGAAGTGCGGTTCAGCAGGAATGCCGAGACCGATCT
546	3041631	216.073	1A	0	TGCAGGTTACCTTTGAGAGCATTATCATCCGAAAAAGTCTTTTACGTTCGCGTTCCATGCACAGCGCCA
547	3046723	216.073	1A	0	TGCAGCTGGTAGCCAGTCGATCAGCTGTATTTATGCCCAGCAGCGTGTACTGATCTAGCCGTCCGAGAT
548	3608383	216.073	1A	0	TGCAGACCTGCATCGCATGCTACCTCGAGCTGAACGGATGGCTGCGGGCCGAGACGCCAGTGACACAAA
549	3042211	216.073	1A	0	TGCAGATGACACGAGCAAATCTGAACTTTGTTTTTCTCCTTTTTTCTTCTCTGCTATGCCCCCTAGACT
550	3042870	216.073	1A	0	TGCAGTCCAATCATGCACATATCCAGGTACTGAAGTATGAACTACCTGGGGATGCTTTTAGCGGTTCCC
551	3043610	216.073	1A	0	TGCAGTGCACCAAACTGCCACAGATATTGCCGCACCGCAACACTTTCCACGGGCCACATGGCTGCCCAC
552	4364816	216.073	1A	0	TGCAGATGGGTCCGACCCCTTCGCAGGCCCGCGTTGTCAGCGTCCACGGGGTACGTGCGTCGGTTGGTT
553	4369015	216.073	1A	0	TGCAGGTGGATGAAACGGTGGAGGTGCGGATGATGGGACGTGACGCGGCCGCGGTGGTATGACCGCCGC
554	4359187	217.591	1A	1	TGCAGCTCCAATCCAAGGAGCGAGAAAGAATCTCTTAATTAAACACCGAGATCGGAAGAGCGGTTCAGC
555	4361954	217.591	1A	0	TGCAGTTCGACTGCCTGGGCCGTGATCGGAAGAGCGGTTCAGCAGGAATGCCGAGACCGATCTCGTATG
556	3041927	220.865	1A	1	TGCAGAAATCCATCAATGCATCCGCTCTGAACTTTTGCTCCTGAACCAATGCTGGGCAGATGGGGATCC
557	4348060	229.292	1A	1	TGCAGCTTGGCCTTCCTGTCCGCGCCGCCGCCTCTGGAGCCGAGATCGGAAGAGCGGTTCAGCAGGAAT
558	4339519	230.652	1A	1	TGCAGGTCGTGGTCCGCGTTGGGGGGCAGACCCGAGATCGAAAGAGCGGTTCAGCAGGAATGCCGAGAC
559	4352255	230.652	1A	0	TGCAGGTCGTGGTCCGCGTTGGGGGGCAGACCCGAGATAGGAAGAGCGGTTCAGCAGGAATGCCGAGAC
560	3605754	233.104	1A	1	TGCAGCAAGGAGGTGGCGGCACGACGCTGAATGACTCGTCCTCCAAGTTGAGGCGGACAAAACCCGAGA
561	3611916	233.104	1A	0	TGCAGAAATTGAGACTTGAGAGGGGGCGTGGTCATTGCCCGAGATCGGAAGAGCGGTTCAGCAGGAATG
562	3046547	233.755	1A	1	TGCAGGCATGACACTGACGGTGCGGGTTTAATACTGTACTAGAAAATCGGACGTTGAGTGCACGCATCC
563	3615706	233.755	1A	0	TGCAGCAGGTCCATCGCCAGCGTGGGAGCGAGGAGCACACGCCCGAGATCGGAAGAGCGGTTCAGCAGG
564	4343034	234.396	1A	1	TGCAGTTAGTTCAGAGTTCACTAGAGAATCTTTTGACGCTTAAGCAGATGCACTACAATAGTAAGTCAA
565	3623600	236.082	1A	1	TGCAGCCGAGGAGTCGAATTTAGTGGGCTGTTCGAGCCGCACCACTCATTCCGAGATCGGAAGAGCGGT
566	3616496	238.263	1A	1	TGCAGAACCAGAAAGATTAGTTATACCAACAGTGGAAGATGTAGACCGAGATCGGAAGAGCGGTTCAGC
567	4346814	238.263	1A	0	TGCAGACTCGCGCAGCCACGTGCTCTAGCGACGGCAGTTGGAGACCGAGATCGGAAGAGCGGTTCAGCA
568	4371918	242.057	1A	1	TGCAGATACAGCCTACAAGACTCCGAAGGTACGCAAGCTATCCGAGATCGGAAGAGCGGTTCAGCAGGA
569	4201333	245.873	1A	1	TGCAGTGTAGATTTGGGGCCCTCTGGTGTTGTGCGTTGAATTTGTGCTTGCCGAGATCGGAAGAGCGGT
570	4201504	245.873	1A	0	TGCAGATTTGGAGAGCCAGGGCCAGGGTTTGCCGTCATGACTGCCGAGATCGGAAGAGCGGTTCAGCAG
571	3040667	248.99	1A	1	TGCAGGTGACTCGTCGGTGAAGGGAAGAAAGAATAAGCAGTCTCTTTTCCCTATTAGAAACTGTAAGCC
572	4347107	252.151	1A	1	TGCAGCATGGAGTGTGCTTGAAGGTGAGATGCACGGGCACATGACGACCTCGCCGAGATCGGAAGAGCG
573	4345865	252.151	1A	0	TGCAGACTCATGGCAACATTCTTTGCTCGATTGTACTATGGCCTGTTGTGTCTGGGCTCTCGCCGACCA
574	4346038	252.151	1A	0	TGCAGGTCCAGCCCAAACTGTTGATGCAGACCATCAAGCGGCATCAGCACGCGTTGATGAGCCTAGGTG
575	wPt-7339	254.659	1A	1	wPt-7339-1A
576	3045811	255.884	1A	1	TGCAGTTGAGAGATGTATGTATCAGCGCCAGAAGCAGAGGTCAAGCGTCAACAAGGTAAATGGAGAACT
577	4212606	255.884	1A	0	TGCAGCATCTGAGGGTTGCTGCAAGGGTCGGGCATCCGTGTCTAAAGACCACATCGTTCCTTCGTTGCC
578	wPt-8016	257.255	1A	0	wPt-8016-1A
579	4346012	257.255	1A	1	TGCAGTGGCTACTAATCCGCGGCTGGTACTGAATTTGCTGGATCAGATCCATCTCCGAGATGGGAAGAG
580	4360218	257.255	1A	0	TGCAGTGGCTACTAATCCGCGGCTGGTACTGAATTTGCTGGATCAGAACCATCTCCGAGATCGGAAGAG
581	3614790	261.026	1A	1	TGCAGAACTGACATTCAGCAAGCTAGTTCAGAGATCACAGTTGCTTCATCTCTGCTGGCTCCCGAGATC
582	4221658	261.026	1A	0	TGCAGATCTCCATCTCGATCTGTCTTGCTTCGAAACCTCTTTTCCGTTCGTTCTTCCCGAGATCGGAAG
583	3616311	261.026	1A	0	TGCAGACGAGGCGTTCGGGCTGAGAATCTAAAAAACAGCACGTTCGGCACTTATTGATTCCGAGATCGG
584	4342112	261.026	1A	0	TGCAGATCAAGAAACGAGCAAGATCATTGGCCGAGATAGGAAGAGCGGTTCAGCAGGAATGCCGAGACC
585	4351130	261.026	1A	0	TGCAGAGGATGGGGAAACAGTACCGAGATCGGAAGAGTGGTTCAGCAGGAATGCCGAGACCGATCTCGT
586	4353535	261.026	1A	0	TGCAGAGGGTGAGGAAACAGTACCGAGATTGGAAGAGCGGTTCAGCAGGAATGCCGAGACCGATCTCGT
587	4357630	261.026	1A	0	TGCAGAGGGTGAGGAAACAGTACCGAGATCGCAAGAGCGGTTCAGCAGGAATGCCGAGACCGATCTCGT
588	4359555	261.026	1A	0	TGCAGAGGGTGAGGAAACAGTACCGAGATCAGAAGAGCGGTTCAGCAGGAATGCCGAGACCGATCTCGT
589	3041521	262.633	1A	1	TGCAGTGACAGCCTGACTGCACACGCGATAACTAACATCCAGCTTAAATTATGTTGGCAACTTTGTTTT
590	4342207	264.803	1A	1	TGCAGGGTCGGTAGGAGCCGAGATAGGAAGAGCGGTTCAGCAGGAATGCCGAGACCGATCTCGTATGCC
591	4341550	264.803	1A	0	TGCAGATCAAGAAACAAGCAAGATCCCTGGCCGATATCGGAAGAGCGGTTCAGCAGGAATGCCGAGACC
592	4365029	264.803	1A	0	TGCAGGGTCGGTAGGAGCCGAGATCAGAAGAGCGGTTCAGCAGGAATGCCGAGACCGATCTCGTATGCC
593	3609831	264.803	1A	0	TGCAGAGGATGAGGAAACAGTACCGACAGCAGCAGCACCGCGCCGAGATCGGAAGAGCGGTTCAGCAGG
594	4342155	264.803	1A	0	TGCAGGCGGTGCTGGAGTTGCAGGAGGCGGTCGCGAGTGTCCTGCGGGTTGAAAACGTGTAATGGCCGA
595	4343489	264.803	1A	0	TGCAGGCGGTGCTGGAGTTGCAGGAGGCGGTCGCAGGTGTCCTGCGGGTTGAAAACGTGTAATGGCCGA
596	4354889	264.803	1A	0	TGCAGCAGGTGGGCTAGGGACACCGCCGAGATCCGAAGAGCGGTTCAGCAGGAATGCCGAGACCGATCT
597	4361015	264.803	1A	0	TGCAGATCAAGAAACAAGCAAGATCCCTGGCCGAGATCGGAAGAGTGGTTCAGCAGGAATGCCGAGACC
598	3606072	264.803	1A	0	TGCAGCTGTTCGCCGCGGTTCTCGTGTTCTGCTTCGCGCCCGCCAAGTCCGAGATCGGAAGAGCGGTTC
599	3048055	274.426	1A	1	TGCAGACTACATCCACGCGATCCCGCAAGCGGCCACAGATAGAAGTAGTGGGCCGAGATCGGAAGAGCG
600	4345480	280.204	1A	1	TGCAGAGCGGGCAGGTGCTCTTCTTCTCCAACCACAGCGCGATGCAGCGCCGAGATCGGAAGAGTGGTT
601	4356360	280.204	1A	0	TGCAGTGCGGGCAGGTGCTCTTCTTCTCCAACCACAGCGCGATGCAGCGCCGAGATCGGAAGAGCGGTT
602	4365032	280.204	1A	0	TGCAGAGTGGGCAGGTGCTCTTCTTCTCCAACCACAGCGCGATGCAGCGCCGAGATCGGAAGAGCGGTT
603	3040579	281.53	1A	1	TGCAGCTTTTGCATGTCCCATGATGCATTTGTGGAGTTGATCAGCTCCGAAACATGCACCGAGATCGGA
604	3619617	281.53	1A	0	TGCAGCCGACCAAGAGCGCGGCCATGTGCGGCACGGTGGTGACGGGCCGAGATCGGAAGAGCGGTTCAG
605	4339773	281.53	1A	0	TGCAGGCGTCACCGTCACCTCCTGGATCAGCGCCTCAATCTCTGGGTAGGTGGCATGGTAGTTGATGGA
606	4348694	281.53	1A	0	TGCAGCAGCAGCAGCAGCAGCAGCCGCAGCCGCAGGAGCGGACATCAGGCCTTCTAACGGGCCCATGGC
607	3623301	281.53	1A	0	TGCAGCAGCTCTTCGACGGGCCTCGCGATGCACTCCACAGCGGATGTCACTTCCCCTGGTGCTCTCATG
608	3607803	284.726	1A	1	TGCAGCCTTTCGGAGATTCCACAATGGAGTACGGCGACAGCACCACCACGGTCGGGTCCGAGATCGGAA
609	4371095	284.726	1A	0	TGCAGCGCGATGTTCCACCATCTCAAGTTCGGTAGCCTAAGACCGCCAGACCACTTGTGCATGCAAACT
610	3609725	286.389	1A	1	TGCAGCTGCCATGATCGGCCGATCCATCCTGATCCTCGTCCCCCTCCTCCGAGATCGGAAGAGCGGTTC
611	4349231	286.389	1A	0	TGCAGAGCGGGCAGGTGCTCTTCTTCTCCAACCACAGCGCGACACAGCGCCGAGATCGGAAGAGCGGTT
612	4365078	286.389	1A	0	TGCAGAGCGGGCAGGTGCTCTTCTTCTCCAACCACAGCACGACGCAGCGCCGAGATCGGAAGAGCGGTT
613	4369261	286.389	1A	0	TGCAGGCGACCACGGGCCTCGCCACGCTCTTCGACGTGGTCACCCAGGGGTGGCTGGACGCCGACGTGC
614	3046254	286.389	1A	0	TGCAGCGGATGTCAAAGCCACCCTCCACGAGATCGTCACTGCACATAACACGGCTCTCGTGCATGATCC
615	4353654	287.738	1A	1	TGCAGTACAGCGTCAACACTGGGCGCCTGTACCGAGATCCGAAGAGCGGTTCAGCAGGAATGCCGAGAC
616	3616339	287.738	1A	0	TGCAGCATCCACGTTCAATTTTGCATTACCAGTCATCGGGGCCAACCACGACCGAGATCGGAAGAGCGG
617	3612292	287.738	1A	0	TGCAGCTGCTTTGTCAACACGTGTGGGAAAGACTAGGGAAGACGCCGAGATCGGAAGAGCGGTTCAGCA
618	3612509	287.738	1A	0	TGCAGTTCCTGACCAAGGTCCCCTGTCAGAGCATCCGAGATCGGAAGAGCGGTTCAGCAGGAATGCCGA
619	4346911	287.738	1A	0	TGCAGTCGCTGGCGCTGGACAACAACTATCTGACCGAGATCGGAAGAGAGGTTCAGCAGGAATGCCGAG
620	4357584	287.738	1A	0	TGCAGTACAGCGTCAAGACTGGGCGCCTGTACCGAAATCGGAAGAGCGGTTCAGCAGGAATGCCGAGAC
621	4358979	287.738	1A	0	TGCAGTCGCTGGCGCTGGACAACAACTATCTGACCGAGATCAGAAGAGCGGTTCAGCAGGAATGCCGAG
622	4361390	287.738	1A	0	TGCAGTACAGCGTCAAGACTGGGCGCCTGTACCGAGATTGGAAGAGCGGTTCAGCAGGAATGCCGAGAC
623	4363152	287.738	1A	0	TGCAGTACAGCGTCAAGACTGGGCGCCTGTACCGAGATCGGAAGGGCGGTTCAGCAGGAATGCCGAGAC
624	4365254	287.738	1A	0	TGCAGTCGCTGGCGCTGGACAACAACTATCTGACCGAGATCGGAAGTGCGGTTCAGCAGGAATGCCGAG
625	3043121	287.738	1A	0	TGCAGATGCCGATGTGTCCACCATGACCATGTCACCGAGATCGGAAGAGCGGTTCAGCAGGAATGCCGA
626	3617601	287.738	1A	0	TGCAGGCGTCACCGTCACCTCCTGGATCAGCGCCTCGATCTCTGGATAGGTGGCATGGTAGTCGACGGA
627	3623148	287.738	1A	0	TGCAGCTCGCTGTGCACCTCAGCTGATCAGGCTGAATCCTTATTCCATTGGTGCAACTTCTCCGAGATC
628	3616881	287.738	1A	0	TGCAGTCCGCCCTGTTGCCATCCCTGTTGTCGCACGCAAAGTCCAGCGCCGCCTGCAATGCCGCATCCC
629	3047891	287.738	1A	0	TGCAGAGGGGGGCCAGGTAGGCGTGTGCTATGGGAGGATGGCCACTAACCTGCCTGACCCGACGTCCGT
630	3621101	287.738	1A	0	TGCAGCTGCTCGTGCTCCAGGTCCATGTACCCCAGCATGTCGTACAAGGAAGACGGCGTGGACGCCGCC
631	4369259	287.738	1A	0	TGCAGACCCGCAGGGAAAACAGTCTGGGCCATTGGATTGAAGATAGTAGATAGAACAGATGGGACCGAG
632	3042879	287.738	1A	0	TGCAGGGACCTCTCACGTGGCAAATACACCAGCAGATAACAATAGCTTAATCAATCAATCATCAATCCA
633	3044418	287.738	1A	0	TGCAGATGCTCTCCGCGTCCCTGGACGCCATGGCCAACAACAACAACCGATCGAGGACGCTATACGCAA
634	3046431	287.738	1A	0	TGCAGGGTTTTGAGAGAAGAACTGATCTCACCTTTCAGGGAAGACCGAGATCGGAAGAGCGGTTCAGCA
635	3047198	287.738	1A	0	TGCAGGAAGTCGTCGTCGCTGTAGCCGTCCTTGAGCCTCTGGTTGAGCACCGCCATGAACCCCGAGATC
636	3617240	287.738	1A	0	TGCAGCGATGGTGGGCAGCCCGAGGTCGATGCAGCCGAGATCGGAAGAGCGGTTCAGCAGGAATGCCGA
637	4356792	287.738	1A	0	TGCAGGTCTTTCAGAGAAGAGCTTATCTCACCTTCGAGGGAAGACTGGTCGTCCCGTTTATGGAGGTCG
638	gdm149	293.175	1A	1	gdm149-1A
639	4215329	293.175	1A	0	TGCAGGCCCACCCGAAGCATGTGCTAGTCTATTCCTGCGTGACAGAGCGAGCGAGCGAGGCGGTCGTCC
640	4220184	293.175	1A	0	TGCAGAAATACACGTTGCTTGTCTTCATGCAGAGAGTATGTCTGCTCCTCCGATTCCAAGACCGAGATC
641	3041441	293.175	1A	0	TGCAGGAACCCTGTTGATCATGAGCGCAGCAAGCGTATTGACACGCGTTAGCACTTAGATCGAACAAGC
642	4353426	293.175	1A	0	TGCAGCAGATGCAGAGTCGAGAATATTAGTGGTGAGCACCGAAGGAAGAAAATCGATCCATTGGAAGGT
643	3041792	293.175	1A	0	TGCAGGGAGATGTTCAAGAACCGTAATAAGCCAGGACCATTGTTTCTTGTGGTAACTTGTTAAACTAAC
644	3042950	293.175	1A	0	TGCAGAGAAGTACAAGAGAGATTAGAGCCCTTGTAAACCAAGACTGTAGCAGGCATATAGAACAATACC
645	4212283	293.175	1A	0	TGCAGCCATCACCACCGCCTACTCCGTTGACAGCGCGAGCGAAATATCCAACGGGAGCTGCATCCCGGC
646	3041484	293.175	1A	0	TGCAGTTTGGCTAAGCTAGCACTGTGCTATCTGATTTTTGGTTCAGGTAATTGTTGCTGCACTGTTCAC
647	3041977	293.175	1A	0	TGCAGGTGATGCCGCTCCACAGACAACAGTCATGGTGTCGTTGCTGCCATGATGCGAGGCGATTCGCCG
648	4362112	295.525	1A	1	TGCAGAGAGGCCATGTCCCATGGTTGGGTCGACGCGACAGGGCCGAGATCGGAAGAGCGGTTCAGCAGG
649	4353632	297.875	1A	1	TGCAGAATGCCGTTGTATTCCTTACAAAACTCGCTCAGTTTAGGGTGTATTTCCGAGATCGGAAGAGCG
650	4359234	297.875	1A	0	TGCAGATTGCCCCCACTACTGTATCAACATTGATTTTCACATAATTTGTCGACGGAGGGGTCCGAGATC
651	4360396	297.875	1A	0	TGCAGTGTTCGTAGACGAGGCCGAGATTGGAAGAGCGGTTCAGCAGGAATGCCGAGACCGATCTCGTAT
652	4361250	297.875	1A	0	TGCAGCTGTGGCTGTCACTCCATCACCCTCCTATTGACCGAGATCGGAAGAGCGGTTCAGCAGGAATGC
653	3041365	301.635	1A	1	TGCAGAACAAAACAGCAGAAGTCTACGCGAGTTCCACAACCACAAGAACGCAGGGACGATGTCGCTTTG
654	4364997	301.635	1A	0	TGCAGCCAAAGGGGAGTAGCATGTCCTCGTCGTGTTCGCATAGTGGGCTTTCCGAGATCGGAAGAGCGG
655	4352171	301.635	1A	0	TGCAGCCAAGCCGACGCCCCAGGTCCAAGCTTGTAAGCCCACATGTTGCAGGACTCAAGCGTTCTTGTT
656	4345647	0	2A	1	TGCAGCCCGTCCATGTACTGATACGTTTTCATTTTGCTGTGACACCGAGATCGGAAGAGCGGTTCAGCA
657	4343451	2.418	2A	1	TGCAGGTTAGTTCGCAGCGCAAGACTCTCTCCCTTTAGTGCTCACTCTCACCCACAACTCCGAGATCGG
658	4350197	3.586	2A	0	TGCAGAGAACACATGTGACCAATATCATGGGCTCCGAGATCGGAAGAGCGGTTGAGCAGGAATGCCGAG
659	4347183	3.586	2A	0	TGCAGAGAGATAATTAGTAGTAGAATATTTTGAAGGAGAGATGTCTTTTCCTCTTTGAATGAATGTGCA
660	4204565	3.586	2A	0	TGCAGAAGCAAACGACTAGTTTATCTTCTCGTTGAGCTTTAGTACTTTGCTTGGCAGGTAATCTAGCCA
661	3612639	3.586	2A	0	TGCAGTGGGCCGATCAGGAAGCCGAAACTCTGGACCCTGCATACACAATATCCGAGATCGGAAGAGCGG
662	4202625	3.586	2A	0	TGCAGCTAACGTTCTTAGACCTCTCATATATAGGTGGTAAACGTTTTGATCCGAGATCGGAAGAGCGGT
663	4205920	3.586	2A	0	TGCAGCAAAAATGCACGCACTCATCAGTGCTGGGTTGTGTTTCATGGGTTTCTTTACCTTTCTTCTTCC
664	4216220	3.586	2A	0	TGCAGGAGGGCGTCACGGGTGGCCAGGACGGTGACATCGGCACAGGAGACAGTCCGAGATCGGAAGAGC
665	4216284	3.586	2A	0	TGCAGGGGAATTGCATCTTCCCAGGATGCCAGCGACAGAGGAAAGCCGAGATCGGAAGAGCGGTTCAGC
666	4217859	3.586	2A	0	TGCAGGGCAGCATGTCCAAGCTCAAATCGCAACTGAAACCTTTCTGGCACACCTACCCGTATGAGGAGG
667	4220427	3.586	2A	0	TGCAGGAAATGGAGGTGGCCGCCGCCTTGGCCGTGCAACCATGGCTGTGCGTTGTAGTAGCTCCCGAGG
668	4340036	3.586	2A	0	TGCAGATTGGCGCATGTGCATCCGAGATCTGAAGAGCGGTTCAGCAGGAATGCCGAGACCGATCTCGTA
669	4342151	3.586	2A	0	TGCAGTCACCCAGAGTTATCGGCCCTATGCGCCGAGATCGGAAGTGCGGTTCAGCAGGAATGCCGAGAC
670	4342553	3.586	2A	0	TGCAGATCAAAACATCAAACCCAATTACTGAAAGAAAACGCAGGTGCACATCACAAAGTCTGACCAGAG
671	4343805	3.586	2A	0	TGCAGTCGGTGTAGACGCAGTAGGAGTTGTAGCCGAGATTGGAAGAGCGGTTCAGCAGGAATGCCGAGA
672	4345199	3.586	2A	0	TGCAGCAGGAGAAGCCCTTCACCGAGATCGAAAGAGCGGTTCAGCAGGAATGCCGAGACCGATCTCGTA
673	4345880	3.586	2A	0	TGCAGTCACCCAGAGTTATCGGCCCTATGCGCCGAGATCGAAAGAGCGGTTCAGCAGGAATGCCGAGAC
674	4346021	3.586	2A	0	TGCAGCGGCTCCCTCCGATACAAAAGCGGCTCCTTCCGAGATCGGAAGAGCGGTTCAGCAGGAATGCCG
675	4348127	3.586	2A	0	TGCAGTCACCCAGAGTTATCGGCCCTATGCGCCGAGATCTGAAGAGCGGTTCAGCAGGAATGCCGAGAC
676	4348423	3.586	2A	0	TGCAGCAGGAGAAGCCCTTCACCGAGATCGGAAGAGTGGTTCAGCAGGAATGCCGAGACCGATCTCGTA
677	4349800	3.586	2A	0	TGCAGCAAAGTAACATCGCAATGATGAATGACCGAGATCTGAAGAGCGGTTCAGCAGGAATGCCGAGAC
678	4351025	3.586	2A	0	TGCAGTCGGTGTAGACGCAGTAGGAGTTGTAGCCGAGATCGAAAGAGCGGTTCAGCAGGAATGCCGAGA
679	4351163	3.586	2A	0	TGCAGCAGGAGAAGCCCTTCACCGAGATAGGAAGAGCGGTTCAGCAGGAATGCCGAGACCGATCTCGTA
680	4351307	3.586	2A	0	TGCAGCTTGACCCACTGATGAAGCTCCGAGTTCGGAAGAGCGGTTCAGCAGGAATGCCGAGACCGATCT
681	4352497	3.586	2A	0	TGCAGATTGGCGCATGTGCATCCGAGATCGGTAGAGCGGTTCAGCAGGAATGCCGAGACCGATCTCGTA
682	4353886	3.586	2A	0	TGCAGCTGTGGAGCGTGGCCAGGGCTTCCCTGATGGTTGGTCGCGCAGACGTGTCCGAGATCGGAAGAG
683	4354530	3.586	2A	0	TGCAGTCGGTGTAGACGCAGTAGGAGTTGTAGCCGAGATCTGAAGAGCGGTTCAGCAGGAATGCCGAGA
684	4356358	3.586	2A	0	TGCAGTCAGTTGCTGGTGCTCCCCTCCAAGATGCCGAGATCGGAAGAGCAGTTCAGCAGGAATGCCGAG
685	4357346	3.586	2A	0	TGCAGCACTAGCTTGGAGAGTTTCCGAGATCGGAAGTGCGGTTCAGCAGGAATGCCGAGACCGATCTCG
686	4358609	3.586	2A	0	TGCAGTCAGTTGCTGGTGCTCCCCTCCAAGATGCCGAGATCGAAAGAGCGGTTCAGCAGGAATGCCGAG
687	4358761	3.586	2A	0	TGCAGTCAGTTGCTGGTGCTCCCCTCCAAGATGCCGAGATCGGAAGATCGGTTCAGCAGGAATGCCGAG
688	4359051	3.586	2A	0	TGCAGTCAGTTGCTGGTGCTCCCCTCCAAGATGCCGAGATTGGAAGAGCGGTTCAGCAGGAATGCCGAG
689	4361557	3.586	2A	0	TGCAGATTGGCGCATGTGCATCCGAGATCGTAAGAGCGGTTCAGCAGGAATGCCGAGACCGATCTCGTA
690	4362223	3.586	2A	0	TGCAGAGTTGTGTTTCATGGGCTTTCTTTACCTTTGTTCTTTACCTTTGTGCCCGAGATCGGAAGAGCG
691	4363113	3.586	2A	0	TGCAGTGCCATACCGCCACCTCATCCGCGCTCCACTACAAGCACCGAGATCGGAAGAGCGGTTCAGCAG
692	4363199	3.586	2A	0	TGCAGTCACCCAGAGTTATCGGCCCTATGCGCCGAGATAGGAAGAGCGGTTCAGCAGGAATGCCGAGAC
693	4363213	3.586	2A	0	TGCAGATTGGCGCATGTGCATCCGAGATCGGAAGAGTGGTTCAGCAGGAATGCCGAGACCGATCTCGTA
694	4363535	3.586	2A	0	TGCAGGTTGGCGTGGACATGCTCCGAGATTGGAAGAGCGGTTCAGCAGGAATGCCGAGACCGATCTCGT
695	4363772	3.586	2A	0	TGCAGCAGGAGAAGCCCTTCACCGAGATCGGAAGAGCAGTTCAGCAGGAATGCCGAGACCGATCTCGTA
696	4363806	3.586	2A	0	TGCAGCATATATGTGCATTCTGTACTTACTTTTATCTTTGAATCCACCGCACTGACCCGAGATCGGAAG
697	4364352	3.586	2A	0	TGCAGCTTGACCCACTGATGAAGCTCCGTGATCGGAAGAGCGGTTCAGCAGGAATGCCGAGACCGATCT
698	4364442	3.586	2A	0	TGCAGCACTAGCTTGGAGAGTTTCCGAGATCGGAAGAGTGGTTCAGCAGGAATGCCGAGACCGATCTCG
699	4365146	3.586	2A	0	TGCAGCACGCAAGGTCAAGTAGCTAACCAGTGCACTCCGAGATCGGAAGAGCGGTTCAGCAGGAATGCC
700	4371705	3.586	2A	0	TGCAGTCACCCAGAGTTATCGGCCCTATGCGCCGAGGTCGGAAGAGCGGTTCAGCAGGAATGCCGAGAC
701	4373247	3.586	2A	0	TGCAGCACTAGCTTGGAGAGTTTCCGAGATCGGTAGAGCGGTTCAGCAGGAATGCCGAGACCGATCTCG
702	4373148	3.586	2A	0	TGCAGAGAACACATGTGACCAATATCATGGGCTCCGAGATCAGAAGAGCGGTTCAGCAGGAATGCCGAG
703	4209845	3.586	2A	1	TGCAGGACCGTGTCTACATTTGTTGGCCCTCGGCCATGTAGTCAGGAGCTGTTGCATTGTGGTAGTTAC
704	4359160	3.586	2A	0	TGCAGTAGAGCAATGGTAGCCCTGATGGGGCTTGTCCTTGCCGCGCTGCTCTTCCCAGCGGCTTTGTCG
705	4369239	3.586	2A	0	TGCAGTGCACTGCACTGCGTGCTGATCATCAACTGTCATAGCAGAGCAGAGGGTTCCTCACACCAGTGG
706	4370502	3.586	2A	0	TGCAGCAGCTCTTCCAGCAGCACAAGCTCCAGGCCCAAGCCGAGGACGACTCCTCCAGCACGCTCGCCG
707	4372531	3.586	2A	0	TGCAGACAGAGCTGGAGCTTACTTAGCTCTGACAGAGTAGAGTGCTGAGGGGTGTAGCAAGATGGCGAT
708	3042823	3.586	2A	0	TGCAGGAGCAGCATCTGCATAAACAACTAAGTCAAGCTTCCCGAGATCGGAAGAGCGGTTCAGCAGGAA
709	4345074	4.766	2A	1	TGCAGCGCTGCCTTCTTCCTCGACCAACACGACCAAGTCTTCATGGATGGCAGAGGCAATGAGCAGAAG
710	3612334	4.766	2A	0	TGCAGCCTCTCAACTTGCGGATCGGCATGGAACCACCGAGATCGGAAGAGCGGTTCAGCAGGAATGCCG
711	4204698	4.766	2A	0	TGCAGACGAGTGCGCCACTATCCAACGTCTGATGGATGATTGCCAGTTTGGGGAGGGGCCGAGATCGGA
712	4369482	4.766	2A	0	TGCAGTGCCTGGCGGCGCACTTCTGGCGGTGCCTCACGAAGTCGCGTGGGCTCGACGGGCGGCAGACGA
713	4368989	4.766	2A	0	TGCAGAAGCTCCTGGACAGCTACGGATATGTTTTGGAGGACGGAACTATCGGTGTCTCCTGTGACGAGC
714	4350497	7.116	2A	1	TGCAGGGAGAGGTCGCTGGGCCTGGTGGCGGACCGAGATTGGAAGAGCGGTTCAGCAGGAATGCCGAGA
715	4344449	7.116	2A	0	TGCAGCTAGGGCACTGGTAAGAAGAGCATGCAGCTGATGGGTGGCTGGCCAACCGAGATCGGAAGAGCG
716	4205342	7.116	2A	0	TGCAGTCGCAGCCTCGCAGGGACATATCCAGATATGGCGTAGCAGACACACCGAGATCGGAAGAGCGGT
717	4352355	7.116	2A	0	TGCAGGGAGAGGTCGCTGGGCCTGGTGGCGGACCGAGATCAGAAGAGCGGTTCAGCAGGAATGCCGAGA
718	4354639	7.116	2A	0	TGCAGAGGGAGACGATGCGGCACATCCAGGTGGCCGAGATCGTAAGAGCGGTTCAGCAGGAATGCCGAG
719	4358181	7.116	2A	0	TGCAGATGCCGCAGCCACAGCCGAGATAGGAAGAGCGGTTCAGCAGGAATGCCGAGACCGATCTCGTAT
720	4365911	7.116	2A	0	TGCAGGCTCTCGCCGTGCAGGTCGCTGCCGCTGCCTACGTCCTATACGAGTCCACTGTCGTCGGCACCC
721	4371493	7.116	2A	0	TGCAGCCGCAGTTGACGTTTTTTTTTGGAGGGCCGAGATCTGAAGAGCGGTTCAGCAGGAATGCCGAGA
722	4343605	7.116	2A	0	TGCAGCTCTGCGTCGGCCGCCGCTGCCTCATCTTCCAGCTCCTCCACGCCGACTACATCCCGCGGTCCC
723	4350003	7.116	2A	0	TGCAGCGTGGTGCATGGTCTGGCGGCACCCTCCGACGCCTTCGACTTGAGCGCCATGATCCACTCCCGA
724	4369465	7.116	2A	0	TGCAGCTATACAATAGAACCGTGACCGACCAATCCACAAGATGGCAAGGAGCCACTTGCTGGCGAGGAC
725	4218930	8.274	2A	1	TGCAGTGTGGTACCACCACATCTCTCTTTCTGCCCCGAGATCGGAAGAGCGGTTCAGCAGGAATGCCGA
726	4204970	8.274	2A	0	TGCAGAGATATGTGGTACTTACGACGAAGCGCTGGTAGAACTTGCGCCGAGATCGGAAGAGCGGTTCAG
727	4214441	8.274	2A	0	TGCAGTGCTATCAAAGACGGCGATCTTCCGAGATCGGAAGCAGGCAGAAATAAATTACGCTAGCTGGAT
728	4216984	8.274	2A	0	TGCAGTACTGCAATGCCCCAAGACTGATCGACGAGAGTAATCCGAAACTCATACGGCCACGACGTACGC
729	4344169	8.274	2A	0	TGCAGGTTAGAGACGACGAGAAAGAACTCGTCGATTCCATCCTCCAAGACACGGAGGACCTGGGCCACC
730	4353888	8.274	2A	0	TGCAGGTGCGTTCCTTCCTGCTCCTGGAGGAGCATCGTGCCGAGTAGACTGCTCGCATTCAGTCCACTC
731	wPt-8403	14.086	2A	1	wPt-8403-2A
732	wPt-3508	14.086	2A	0	wPt-3508-2A
733	wPt-9586	14.086	2A	0	wPt-9586-2A
734	wPt-9302	16.876	2A	1	wPt-9302-2A
735	wPt-9793	20.839	2A	1	wPt-9793-2A
736	wPt-9277	20.839	2A	0	wPt-9277-2A
737	4350929	27.622	2A	1	TGCAGGTGCCTAACGTGCACACCATGTGCTGGATCCAATTCACCTTACCACAGGAAGTAGATGGCGAGG
738	4349696	27.622	2A	0	TGCAGATCCTGTAATTCTATGTAGCCGAGATAGGAAGAGCGGTTCAGCAGGAATGCCGAGACCGATCTC
739	3613912	27.622	2A	0	TGCAGTAAATGTTTGTTGTTGTTTATTGAACAGCACTTGAGCTAAAAGTAGCCCCGAGATCGGAAGAGC
740	4344533	27.622	2A	0	TGCAGCCGCCACCGTATTCGCTCGTTGCACACACTGCCGAGATCGGAAGAGCGGTTCAGCAGGAATGCC
741	4351146	27.622	2A	0	TGCAGATCCTGTAATTCTATGTAGCCGAGATCGGAAGAGCGTTTCAGCAGGAATGCCGAGACCGATCTC
742	4357374	27.622	2A	0	TGCAGATCCTGTAATTCTATGTAGCCGAGATCAGAAGAGCGGTTCAGCAGGAATGCCGAGACCGATCTC
743	4372182	27.622	2A	0	TGCAGGCGAGTAGCTTCAACTTGAAGATGCAATCGGGCAAGACGACCGAGATCGGAAGAGCGGTTCAGC
744	4367568	27.622	2A	0	TGCAGGCCTTAACTAAGCTCCGCCGCTAGCCCAGACATTTCTTCCATCATCCGTGGCTCCTGCCGCCGA
745	4352605	27.622	2A	0	TGCAGATAACGGCCGGAGGAGAAGCTCGATCGCGTCCAACTTCCGAGATCGGAAGAGCGGTTCAGCAGG
746	3044206	31.438	2A	1	TGCAGGTACTCGTCATTGAAGAAACGCATTGGCATAGAGGTGAGGTACTCATAGTAGCAGCTGCTGGGG
747	3604385	31.438	2A	0	TGCAGTGATAGGACTATTTTGTGTCCAAGTTGTTGCTCCACTTGTGCACGCGTTTCAAGTCCAACGGAA
748	3607089	31.438	2A	0	TGCAGACTGGTAAAGATAGGCAGCTAGCTGATCGATCGAGGCTGCGATGATAAAACAGGAGCCTGGAAC
749	3611203	31.438	2A	0	TGCAGTGGATGCAGCCTCGGTGCCTTCACCGCGGACCCGCTCACGCCGTTTCACGATTCATGAGGGACC
750	3613690	31.438	2A	0	TGCAGCTCTAGCTTTTCGGCACGGCTCATGGAGACCTATAACAAGCCTCAAGTACATTGATAACCAATC
751	3615265	31.438	2A	0	TGCAGAGACGGAGAAGGAGAAGGAGAAGGAGAGAGGAGGAGGGGGGAAGAAGCCTCGCCGTACATGTGC
752	3623409	31.438	2A	0	TGCAGCCTGGAGCAAAGCTTCTTGCGCTTTTGTGTCTTTTCTTACCCGAGATCGGAAGAGCGGTTCAGC
753	4347708	31.438	2A	0	TGCAGTATAATCAGTTTGCACCCTCAAGCCGAGAACGGAAGAGCGGTTCAGCAGGAATGCCGAGACCGA
754	4353308	31.438	2A	0	TGCAGAGTGTGTTTGGCAAGGCGCCTGCCACTCTTGGCCTTGGCCCGAGATCGGAAGAGCGGTTCAGCA
755	4354340	31.438	2A	0	TGCAGGTCCGTGCTCCTTCCGAGATCCGAAGAGCGGTTCAGCAGGAATGCCGAGACCGATCTCGTATGC
756	4362952	31.438	2A	0	TGCAGGTCCGTGCTCCTTCCGTGATCGGAAGAGCGGTTCAGCAGGAATGCCGAGACCGATCTCGTATGC
757	4366194	31.438	2A	0	TGCAGTATAATCAGTTTGCACCCTCAAGCCGAGATCCGAAGAGCGGTTCAGCAGGAATGCCGAGACCGA
758	4372230	31.438	2A	0	TGCAGGTCCGTGCTCCTTCCGAGATAGGAAGAGCGGTTCAGCAGGAATGCCGAGACCGATCTCGTATGC
759	4373422	31.438	2A	0	TGCAGTATAATCAGTTTGCACCCTCAAGCCGAGATCGGAAGAGTGGTTCAGCAGGAATGCCGAGACCGA
760	4339283	31.438	2A	0	TGCAGATGATAGGGAGCAAGCGACTCGACATCCATATTCAAAAGGCGGCCCACCTTCAAATACGCAAAC
761	4358514	33.248	2A	0	TGCAGAAACTTGGAAGCGACTCAAGCCGGGACATGTGTTTTGTTAGTCAGTTGAGTAATAACCGAGTTC
762	3622511	33.248	2A	0	TGCAGCCCCTCATGGGCTACAGCCCACCTGGACCTTATCCAGCCGAGATCGGAAGAGCGGTTCAGCAGG
763	4362732	33.248	2A	0	TGCAGTCGAGCACCGCATGAGCAAGGAAATCGTACTTCCGAGATCGGAAGAGCGGTTCAGCAGGAATGC
764	4342683	33.248	2A	0	TGCAGCCCATGCATGTCGTAACAGTCCATGCTTCAGAGATACTGTTTGGCCCATGTTTGATTACTGTCC
765	4204290	33.248	2A	0	TGCAGGACCGTACATGGATTCAGGACATCCATGGACATCTCAGCCCGAGATCGGAAGAGCGGTTCAGCA
766	3620451	33.248	2A	0	TGCAGAATGCTCCTCATCTGGACTCGTTCTGGGGCCTGGTAAATTAGTTTAAGCCGAGATCGGAAGAGC
767	4339329	33.248	2A	0	TGCAGATCGGTCCTTATTTGCATGGCCCGAGATTGGAAGAGCGGTTCAGCAGGAATGCCGAGACCGATC
768	4339426	33.248	2A	0	TGCAGTCGTGCAGGGCCGCCGTTGTGTGTTGGTGTGCTCTGCTCCGATCAGGTGGAGAGATATAACCAA
769	4341400	33.248	2A	0	TGCAGGACAGCGCGCGACACTATGTGCCAGCGGCCGGGCGCCGATGGACCGAGATCGGAAGAGCGGTTC
770	4342250	33.248	2A	0	TGCAGGGATGAAGACACCAACGGGCCACCGTATGCTACTCCGAGATCGGAAGAGCGGTTCAGCAGGAAT
771	4342767	33.248	2A	0	TGCAGACGTTGGGAAGTGATCGCCGAGATCGGAAGAGCAGTTCAGCAGGAATGCCGAGACCGATCTCGT
772	4343280	33.248	2A	0	TGCAGTTAGCCAGTGACTATATGTCGACCGCCAATCGGTCCCCTGCCACGTCCATGCAGACTCTGGACA
773	4343908	33.248	2A	0	TGCAGGTCGGCTCGTCCAAGCATCATTCGTGCCGAAATCGGAAGAGCGGTTCAGCAGGAATGCCGAGAC
774	4344220	33.248	2A	0	TGCAGGGATTACTTGAGATCAGAGAGAACTGTAGCCGAGATCGGAAGAGCGGTTCAGCAGGAATGCCGA
775	4345484	33.248	2A	0	TGCAGGACAGCGCGCGACACTATGTGCCAGCGGCGGTGCGCCGATGGACCGAGATCGGAAGAGCGGTTC
776	4346170	33.248	2A	0	TGCAGTTTCCGACGAAGCCGTTGCCAAGATGTCGATGAGGAGGACGCACCGAGATCGGAAGAGCGGTTC
777	4346284	33.248	2A	0	TGCAGGTCGGCTCGTCCAAGCATCATTCGTGCCGAGAACGGAAGAGCGGTTCAGCAGGAATGCCGAGAC
778	4347844	33.248	2A	0	TGCAGAATGAAACGCGATATGATAATGCCCCGAGATCGAAAGAGCGGTTCAGCAGGAATGCCGAGACCG
779	4348466	33.248	2A	0	TGCAGGCGCAACGATACAAAAGCACCCCACACCCGAGATCGGAAGAGTGGTTCAGCAGGAATGCCGAGA
780	4348693	33.248	2A	0	TGCAGGCAGTATGCAATAGCCAATTCATGGATCACAATTGCATTGCCTCGAGACTAATCCGAGATCGGA
781	4349060	33.248	2A	0	TGCAGTTAGCCAGTGACTATGTCGCCCGCCAACCGAGTTCGGAAGAGCGGTTCAGCAGGAATGCCGAGA
782	4349075	33.248	2A	0	TGCAGACCAAGGCGCGGGTATGGCCCTGTTGCAGAAGCCAGGAGACGCGCGTACGAGACAGCCGAGATC
783	4349227	33.248	2A	0	TGCAGGCGCAACGATACAAAAGCACCCCACACCCGAAATCGGAAGAGCGGTTCAGCAGGAATGCCGAGA
784	4350263	33.248	2A	0	TGCAGGGAAGAGGAAGGAGGCTGGCCAAGGAGCAGACCGAGATCGGAAGAGCGGTTCAGCAGGAATGCC
785	4350944	33.248	2A	0	TGCAGAATGAAACGCGATATGATAATGCCCCGAGATCAGAAGAGCGGTTCAGCAGGAATGCCGAGACCG
786	4350983	33.248	2A	0	TGCAGCAAGCTTCGGGCTGGGGATGCACATGCCCTCGCCATGAACATGGACGCCGAGATCGGAAGAGCG
787	4351545	33.248	2A	0	TGCAGACTGGTGAAGGTAAGCAACAACTAGCTGATCGATCGAGGCTGCGATGATAAAACAGGAGCCTCG
788	4352390	33.248	2A	0	TGCAGTCGGCTCGTCCAAGAATCATGGGTGCCGAGATTGGAAGAGCGGTTCAGCAGGAATGCCGAGACC
789	4352414	33.248	2A	0	TGCAGGCGCAACGATACAAAAGCACCCCACACCCGAGATCAGAAGAGCGGTTCAGCAGGAATGCCGAGA
790	4352848	33.248	2A	0	TGCAGGTCTCCAACATGCGACGATGATGATATGCAGCCGAGATCGGAAGAGCGGTTCAGCAGGAATGCC
791	4353151	33.248	2A	0	TGCAGGTAATTAAGTGGGGAATGTCGCCGTCGTGGTGGTGCTGGGAGTGTCCGAGATCGGAAGAGCGGT
792	4353362	33.248	2A	0	TGCAGACGTTGGGAAGTGATCGCCGAGATCAGAAGAGCGGTTCAGCAGGAATGCCGAGACCGATCTCGT
793	4353950	33.248	2A	0	TGCAGCTTCAGCTTTGCAGGCGCACAGGGACCCGAGATCGGAAGAGTGGTTCAGCAGGAATGCCGAGAC
794	4354479	33.248	2A	0	TGCAGCTTCAGCTTTGCAGGCGCACAGGGACCCGAGAACGGAAGAGCGGTTCAGCAGGAATGCCGAGAC
795	4354653	33.248	2A	0	TGCAGCAGACAGTACTGGAGTGTAGGAGCTGGGATGAGTTGAAGTGGGCCGAGATCGGAAGAGCGGTTC
796	4354913	33.248	2A	0	TGCAGTGAATCTAGCTCCCGCACCGAGATCAGAAGAGCGGTTCAGCAGGAATGCCGAGACCGATCTCGT
797	4355428	33.248	2A	0	TGCAGAATGAAACGCGATATGATAATGCCCCGAGATCGGAAGAGTGGTTCAGCAGGAATGCCGAGACCG
798	4357122	33.248	2A	0	TGCAGGACAGCGCGCGACACTATGTGCCAGCGGTGGGGCGCCGATGGACCGAGATCGGAAGAGCGGTTC
799	4357823	33.248	2A	0	TGCAGGTCGGCTCGTCCAAGCATCATTCGTGCCGAGATCGGAAGAGTGGTTCAGCAGGAATGCCGAGAC
800	4357835	33.248	2A	0	TGCAGCTTCACATCTGAACAACGCAGGCGTGCATGCATGCCACGGGATCGTCCTCGGCCCTCTTGCGCC
801	4358202	33.248	2A	0	TGCAGCCAGTCAACACCGATGTACCTCAGCCTATGTTCAGCCGAGATCGGAAGAGCGGTTCAGCAGGAA
802	4358311	33.248	2A	0	TGCAGGTCGGCTCGTCCAAGCATCATTCGTGCCGAGATCTGAAGAGCGGTTCAGCAGGAATGCCGAGAC
803	4358764	33.248	2A	0	TGCAGGACAGCGCGCGACACTATGTGCCAGCCGCGGGGCGCCGATGGACCGAGATCGGAAGAGCGGTTC
804	4358876	33.248	2A	0	TGCAGGTACACAGGCTGCGAGGTGAGGGCGATTAGAACAACAGGCGCGAACGACGTGCATGCTACAGCC
805	4359195	33.248	2A	0	TGCAGATGCAGCGAACCAACCTGTGCAGCTGATGAACCCGAGATCGGAAGAGCGGTTCAGCAGGAATGC
806	4359762	33.248	2A	0	TGCAGCTTCACATCTGAGCAATGCAGGCGTGCATGCATGCCACGGGATCGTCCTCGGCCGTCTTGCGCC
807	4360080	33.248	2A	0	TGCAGTTGGAGACGAACATGTCCCAGGGGAGGTCACCGAGATCGGAAGAGCGGTTCAGCAGGAATGCCG
808	4360277	33.248	2A	0	TGCAGACGTTGGGAAGTGATCGCCGAGATCGGAAGAGCGGTACAGCAGGAATGCCGAGACCGATCTCGT
809	4362790	33.248	2A	0	TGCAGGTCGGCTCGTCCAAGAATCATGGGTGCCGTGATCGGAAGAGCGGTTCAGCAGGAATGCCGAGAC
810	4363889	33.248	2A	0	TGCAGGACAGCGCGCGACACTATGTGCCAGCGGCGAGGCGCCGATGGACCGAGATCGGAAGAGCGGTTC
811	4364018	33.248	2A	0	TGCAGCACCGTCTTGATTGGAGCTCGCTCAGCTCCGAGATCGGTAGAGCGGTTCAGCAGGAATGCCGAG
812	4364368	33.248	2A	0	TGCAGGTCGGTCCTGATATGCATGGCCCGAGATCGGAAGTGCGGTTCAGCAGGAATGCCGAGACCGATC
813	4364642	33.248	2A	0	TGCAGAAGCCTACTACGACGAGTTGGTGAGTAGGAACATGATTGGTCCGAGATCGGAAGAGCGGTTCAG
814	4364984	33.248	2A	0	TGCAGATCGGTCCTTATTTGCATGGCCCGAGATCGGAAGAGTGGTTCAGCAGGAATGCCGAGACCGATC
815	4365043	33.248	2A	0	TGCAGCAGCTGAGGGTTGCTGCTAGTGCTCGATCTCCAACAGATGCGCCGAGATCGGAAGAGCGGTTCA
816	4365839	33.248	2A	0	TGCAGGTCGGTCCTGATATGCATGGCCCGAGATCGGAAGAGTGGTTCAGCAGGAATGCCGAGACCGATC
817	4366201	33.248	2A	0	TGCAGGTCGGCTCGTCCAAGCATCATTCGTGCCGAGATTGGAAGAGCGGTTCAGCAGGAATGCCGAGAC
818	4366321	33.248	2A	0	TGCAGCAGCAGGAGAAAGCCCGAGATCAGAAGAGCGGTTCAGCAGGAATGCCGAGACCGATCTCGTATG
819	4371234	33.248	2A	0	TGCAGATCGGTCCTTATTTGCATGGCCCGAGATCGGAAGTGCGGTTCAGCAGGAATGCCGAGACCGATC
820	4372086	33.248	2A	0	TGCAGTGAATCTAGCTCCCGCACCGAGATAGGAAGAGCGGTTCAGCAGGAATGCCGAGACCGATCTCGT
821	4373907	33.248	2A	0	TGCAGCTTCAGCTTTGCAGGCGCACAGGGACCCGAGATCGGAAGAGCTGTTCAGCAGGAATGCCGAGAC
822	4373978	33.248	2A	0	TGCAGAGACGGCAGATAAGCACGGGAGGCGAAAGAGAAGAGGCCGAGATCGGAAGAGCGGTTCAGCAGG
823	4354086	33.248	2A	0	TGCAGAAACTTGGAAGCGACTCAAGCCGGGACATGTGTTTTGTTAGTCAGTTGAGTAATAACAGAGATC
824	4371063	33.248	2A	1	TGCAGCCACAGTATCTATCCGAGTGGTCACAATTATCCGAGATCGGAAGAGCGGTTCAGCAGGAATGCC
825	4370729	33.248	2A	0	TGCAGATGGATCGACCTCCATCGCCATCTAGCTAGCTGAACATTGCTTTGCTTGTCCCCGAGATCGGAA
826	3043738	33.248	2A	0	TGCAGGTGCAGTTCAGTGAGAAGGATCTCCTCCCGTGGCAGTTTTGCCTTCTCCGAGATCGGAAGAGCG
827	3040698	33.248	2A	0	TGCAGGCTTTGTATCCAACTTCAGTGTGGATCCACCATTACTACCCGCTCAATGCTTTCAACCAATATC
828	3041331	33.248	2A	0	TGCAGGTTCACCAATGCAGATTACAAGAAGCTACAAAGAATCAGCGAGACCTCCACCACGTATCGCCCG
829	4367830	33.248	2A	0	TGCAGTGTCTGGAAAGAGGAAGAAGGCGCTGATGAAAACCATGTGCTTGACCGAGATCGGAAGAGCGGT
830	4201111	33.248	2A	0	TGCAGTACCGCTGGCAGCAGAGTGGTGAACCACAACGGCGACCTCCGAGATCGGAAGAGCGGTTCAGCA
831	3046461	33.248	2A	0	TGCAGCTGCCTTCACACTCAACTCGTGTTTACACTGGACTGGATCCATCACCACAGCACAACACGCTCA
832	3046439	33.248	2A	0	TGCAGCAAGGCTAGCGATGAGACGCGCGACGGCGTCCAGATCTGAGCACGACGAGACGAGACGCACGAC
833	4370179	33.248	2A	0	TGCAGCGGGAGCCTCTCGCCGCCGACTCCCAGCCCCGCCAAGCCCACGTAGTAGAAGCTCGGCTCCTGC
834	4350185	37.777	2A	1	TGCAGCCGTCATGCGATCCTTCTCTTCGCCGAGATTGGAAGAGCGGTTCAGCAGGAATGCCGAGACCGA
835	4353728	37.777	2A	0	TGCAGCCGTCATGCGATCCTTCTCTTCGCCGAGTTCGGAAGAGCGGTTCAGCAGGAATGCCGAGACCGA
836	3606844	40.026	2A	1	TGCAGCAGGAGGAACAGAGCGAGTACCAGGTGGCACCGCCGAGATCGGAAGAGCGGTTCAGCAGGAATG
837	4352985	40.026	2A	0	TGCAGTCCTACTTCATGGAAGATGACACTACCGAGATAGGAAGAGCGGTTCAGCAGGAATGCCGAGACC
838	4358701	40.026	2A	0	TGCAGTCCTACTTCATGGAAGATGACACTACCGAGATCAGAAGAGCGGTTCAGCAGGAATGCCGAGACC
839	4346796	42.658	2A	1	TGCAGATAAAAAAGACGGTCTCGCCGTCGCCGAGATCAGAAGAGCGGTTCAGCAGGAATGCCGAGACCG
840	4354821	42.658	2A	0	TGCAGATAAAAAAGACGGTCTCGCCGTCGCCGAGATCGTAAGAGCGGTTCAGCAGGAATGCCGAGACCG
841	4366298	42.658	2A	0	TGCAGATAAAAAAGACGGTCTCGCCGTCGCCGAGATTGGAAGAGCGGTTCAGCAGGAATGCCGAGACCG
842	3044842	43.973	2A	1	TGCAGATGTGTCGTCGCTCAAGCAGTCGCCGAGCGCTACAACACTGGAGGAGAAATCGCCCGCCGTTTC
843	4210774	48.842	2A	1	TGCAGACCAGGAAGGCCAATGAGACAGCAAGCTGGGGATGGCGAGCTCGACGGCGACCCGAGATCGGAA
844	4341297	48.842	2A	0	TGCAGGGTCTCCTTCGAGATCCTGGACGAGGCCGAGATCGGAGGAGCGGTTCAGCAGGAATGCCGAGAC
845	4339636	48.842	2A	0	TGCAGGCCTCCATCGCCGCCGACGCCGCAACCGAGATCGGAAGAGTGGTTCAGCAGGAATGCCGAGACC
846	4341728	48.842	2A	0	TGCAGGGTCTCCTTCGAGATCCTGGACGAGGCCGAGATCGAAAGAGCGGTTCAGCAGGAATGCCGAGAC
847	4361978	48.842	2A	0	TGCAGGGTCTCCTTCGAGATCCTGGACGAGGCCGTGATCGGAAGAGCGGTTCAGCAGGAATGCCGAGAC
848	4371995	48.842	2A	0	TGCAGGGTCTCCTTCGAGATCCTGGACGAGGCCGAAATCGGAAGAGCGGTTCAGCAGGAATGCCGAGAC
849	3616899	50.202	2A	1	TGCAGTATTGAATTTGACCCGTTCGGTTTCTCCGTGAAGGACCTAGCCACACGCAAGATCATAATGAGG
850	4351610	51.326	2A	1	TGCAGTATACTATTTTTCCTTTAATTTGTCGCGAATTTCATGATGCCGAGATCGGAAGAGCGGTTCAGC
851	4347129	51.326	2A	0	TGCAGATCTGATGACCGCCTGACTCCCGCAAAGCCGCTCTCCGCCGAGATCGGAAGAGCGGTTCAGCAG
852	4349698	51.326	2A	0	TGCAGATCTGATGACCGCCTGACTCCTGCAAAGCCGCTCTCCGCCGAGATCGGAAGAGCGGTTCAGCGG
853	4354722	51.326	2A	0	TGCAGATCTGATGACCGCCTGACTCCTGCAAAGCCGCTCTCCGCCGAGATAGGAAGAGCGGTTCAGCAG
854	4363998	51.326	2A	0	TGCAGATCTGATGGCCGCCTGACTCCTGCAAAGCCGCTCTCCGCCGAGATCGGAAGAGCGGTTCAGCAG
855	4364431	51.326	2A	0	TGCAGGTCTGATGACCGCCTGACTCCTGCAAAGCCGCTCTCCGCCGAGATCGGAAGAGCGGTTCAGCAG
856	3042800	51.326	2A	0	TGCAGAAGGTTGTGCTCAAGCTGGACGTCCACGACGACAGGCACAAGGCCAAGGCGCTCAAGGCCGTTG
857	4350539	58.109	2A	1	TGCAGCACGTCCAGGCGCAAGAGACCGAGATAGGAAGAGCGGTTCAGCAGGAATGCCGAGACCGATCTC
858	4344556	58.109	2A	0	TGCAGGGCACACTATTTCCGCTGGGCCATTGGCAACGACTTTGCCGAGTCGTGTCGACTCGTCCGAGAT
859	4366540	58.109	2A	0	TGCAGGCCGCCCCCGACGAGGACAAGCTCCGAGATCAGAAGAGCGGTTCAGCAGGAATGCCGAGACCGA
860	4342052	58.109	2A	0	TGCAGATTCGCACGGCGATTGGTCTACGTGTCATTGCTAACAGCGAAGTAGCTATCCGAGATCGGAAGA
861	4213666	58.109	2A	0	TGCAGCCGCTGGCCTGGACGGAGTTGTGCGAGACGCCGAGATCGGAAGAGCGGTTCAGCAGGAATGCCG
862	4214822	58.109	2A	0	TGCAGTGATCGTGTCGATCGCCAGTTCGCTATATGTGTGGATCCAAAGGATGCCTGCCGAGATCGGAAG
863	4371544	58.109	2A	0	TGCAGCACGTCCAGGCGCAAGAGACCGAGATCGAAAGAGCGGTTCAGCAGGAATGCCGAGACCGATCTC
864	4357695	58.109	2A	0	TGCAGATTCGCACGGCGATTGGTCTACGTGTCATTGCTAACAGCGAAGTAGCTATCTGGCGCCGTTCAC
865	4371843	58.109	2A	0	TGCAGGCCGCCCCCGACGAGGACAAGCTCCGAGATCGCAAGAGCGGTTCAGCAGGAATGCCGAGACCGA
866	3044210	58.109	2A	0	TGCAGCTTCGGGCACCTCAAGGGCCTGGACGCCAACAAAACTGGGCATTTGGATCCCCTCCTCCTCGTC
867	3047543	58.109	2A	0	TGCAGATGACATCGCCATTAGTATCACAACAGCGACGGCAAGAAGGAAGGCAGCGCGCCGTGGGAAACG
868	4207128	58.109	2A	0	TGCAGAGGCGAGGGACAACTTGACGAAGGCGGTGAGATTATTGAAGGCCAGCACCGAGAACCCCTTCCA
869	3042982	58.109	2A	0	TGCAGGATTTCTGTCGTGTCCGCAACGCCGCTACACTTTGATAGTAAATATATTTCAGTGTTCCTAGAA
870	3044063	58.109	2A	0	TGCAGTATCGATTGATCGTTCCCTCAGATTACCACTAATTGATTGATGAAGCTAAGATAGATTGCCACC
871	4368405	58.109	2A	0	TGCAGCACTGCCGGTGCAACAGGGAAAAAGTGTAGAAACAGCCGAGATCGGAAGAGCGGTTCAGCAGGA
872	4358131	59.322	2A	1	TGCAGACGTTGGCCTTGGCTGCCCGAGATAGGAAGAGCGGTTCAGCAGGAATGCCGAGACCGATCTCGT
873	4339288	59.322	2A	0	TGCAGAGATCAAGAAGAGATCGCCGAGATCGGAAGAGCCGTTCAGCAGGAATGCCGAGACCGATCTCGT
874	4364477	59.322	2A	0	TGCAGAGATCAAGAAGAGATCGCCGAGATCTGAAGAGCGGTTCAGCAGGAATGCCGAGACCGATCTCGT
875	4365328	59.322	2A	0	TGCAGAGATCAAGAAGAGATCGCCGAGATCGCAAGAGCGGTTCAGCAGGAATGCCGAGACCGATCTCGT
876	4372561	59.322	2A	0	TGCAGAGATCAAGAAGAGATCGCCGAGTTCGGAAGAGCGGTTCAGCAGGAATGCCGAGACCGATCTCGT
877	4350654	59.322	2A	0	TGCAGTTCTACTTGCCCGCGGGGCATCTCGCCGAGATCGGAAGAACGGTTCAGCAGGAATGCCGAGACC
878	4356710	59.322	2A	0	TGCAGTTCTACTTGCCCGCGGGGCATCTCGCCGAAATCGGAAGAGCGGTTCAGCAGGAATGCCGAGACC
879	4363324	59.322	2A	0	TGCAGACGTTGGCCTTGGCTGCCCGAAATCGGAAGAGCGGTTCAGCAGGAATGCCGAGACCGATCTCGT
880	3608405	59.322	2A	0	TGCAGGCGAGGGATCCCCTCGCAAGATTCAAGAAGCTAGGTGGGCGGCGGCGGATCTTTACCTGGTGGC
881	3040747	59.322	2A	0	TGCAGATATTTTCTTTTCTTTTCTTTCTTTCTTTCCCGAGATCGGAAGAGCGGTTCAGCAGGAATGCCG
882	3041685	59.322	2A	0	TGCAGTTGCTGATCTCTCTCTTCCAAAGGAAAGAGACATGCCAGAGAATGCAGTATTTTTTCCTCTAGA
883	3603847	60.592	2A	1	TGCAGAAAACAACCGTATTTGGTTATACGCACCGCCGAGATCGGAAGAGCGGTTCAGCAGGAATGCCGA
884	4205695	60.592	2A	0	TGCAGTTTACAAAACAAAAGTATCATAAACCAAGACACCAGTTAGCAATTAGCTACGCATCTTGCTTAT
885	4344011	64.476	2A	1	TGCAGAAAATGCACTGGTGCCGAGATTGGAAGAGCGGTTCAGCAGGAATGCCGAGACCGATCTCGTATG
886	4352401	64.476	2A	0	TGCAGAAAATGCACTGGTGCCGAGATCAGAAGAGCGGTTCAGCAGGAATGCCGAGACCGATCTCGTATG
887	3047677	64.476	2A	0	TGCAGCTCCGTCCGCTCCCGGAGCGGAGCAGTGGAGCGGATGGACACCAAACGGGGCCTTAGATTGGAC
888	3040864	64.476	2A	0	TGCAGTGTTTTGTCTCCCTGTAAGTGCAGTTCCGTTCAATCAAACTCTGTCCATGCTAGCTGCGTGTTT
889	4360763	68.293	2A	0	TGCAGACTCTCAAATCTCCCCCATATGTTCTTTGCGGGAATCCAGACATTTTTTTGCCGTCCGAGATCG
890	4217170	68.293	2A	0	TGCAGTGCTTACCACGTTCAGGCCATGACAAGGCTTGGAGCAAACCACCTTAGTCTCCAAACATGCACC
891	4345898	68.293	2A	0	TGCAGCAACACACACACACACATTGTGAGTGAAAGCTTGAGCTAGGAAGCCTGGAATGGGGCTGCTCCT
892	4358862	68.293	2A	0	TGCAGGGTGCGGGGAGGGAGTCAGGGAGATGCCGCATCGGGCGCCAGTCGCTTGAGGTGGAGGCGCTCT
893	4360583	68.293	2A	0	TGCAGGAGGCGAGCGAAGCTACAACGGAGCAGCAGATTAGGGAATTGGGTCGCTAACCAACAAATCAAC
894	4371397	68.293	2A	0	TGCAGTGCACCGTCTGCTCCAGCGAGGCAGCGCCTACGCCGAGATCGGAAGAGCGGTTCAGCAGGAATG
895	4371633	68.293	2A	0	TGCAGGAGGCGAGCGAAGCTACAGCGGAGCGGCAGATTAGGGAATTGGGTCGCTAACCAACAAATCAAC
896	4207946	68.293	2A	1	TGCAGTTGGGCGGGCCTACCTGGGAAGTGGAGCTAGGCCGAGATCGGAAGAGCGGTTCAGCAGGAATGC
897	4367474	68.293	2A	0	TGCAGAAGTACACCAAGGCCGACAGCGACTCCGCCGTAACGCTCCCCGTCGGCGACCTGTCCGTGCTAC
898	3042400	68.293	2A	0	TGCAGCCCATCAAGCATCATCGCATTGCATCAGTCCAACTCACTATCACTCTCTGAGACGTAAACGCAA
899	3044077	68.293	2A	0	TGCAGAAATACAAGGACCTGTACAAGCGCCCAGTCAGCTCAGAGTTCATCGCAGCGGTCACCTCCCTCG
900	3046311	68.293	2A	0	TGCAGCAGCCATTGCTTATGGTCTTGACAAGATGTCCGGCAGCAGTGAAGCGAAGACGGTACTCATCTT
901	4218788	68.293	2A	0	TGCAGCAGCAGGTCGCCGATCACGGATAAGCGGCGCGCCAGGTTCTGGCACTCCAGCTTGTTCTGCCGA
902	4368596	69.653	2A	1	TGCAGATGCTGGACTACAACGTGCCTGGAGGTGAGCAGTAGCTAGCCGATCGTCCCTCCTCCTTCGCAC
903	4354971	71.417	2A	1	TGCAGGGACGGCGAGAGCGCGGCGGTAGAGCTCCCGTGCCACGACCGCGGCCTCCTCCGCGCGCGGTCC
904	4213005	75.008	2A	1	TGCAGGAACTGTAGGTAGGAATCGCCGCTGCATGCTACAGGGTATGTAGGGAGGTGAAGGGAGAAGTAC
905	3041273	75.008	2A	0	TGCAGCATCCACCAGAAGACTCGGTTGCTAACTACTACTAGCATAGTGTGCATAGAGCACATGAGCTGA
906	4211415	75.008	2A	0	TGCAGAAACCTGGGAGCAACAGGAAAGCCGTGTCCACTTCAGCATTTGGGCGAATCGGACCAGAATCGT
907	4355493	89.771	2A	1	TGCAGCTGTCGAAGGCGACGCGGAGGCTGTGCAGCGGCACGTTGGCGCCGAGATCGGAAGAGCGGTTCA
908	wPt-0638	92.323	2A	1	wPt-0638-2A
909	wPt-2293	92.323	2A	0	wPt-2293-2A
910	wPt-7024	92.323	2A	0	wPt-7024-2A
911	wPt-7466	92.323	2A	0	wPt-7466-2A
912	4356787	96.977	2A	1	TGCAGCAGCAGCAAGAGCAACCACGCTAACTCCTCGTCGGCATCGGCATGCGCCACCTACCTGGCCTTC
913	4368733	96.977	2A	0	TGCAGGGCCTAATCATCTCTACGTACTGTGCATGTTGGAACCTACCTACGCTTTGGATCTTTGATAACC
914	3616383	101.892	2A	1	TGCAGATGTGCTAGAGTGGGCTCGGGGAAGAGCTCGCCGAGATCGGAAGAGCGGTTCAGCAGGAATGCC
915	4215443	136.655	2A	1	TGCAGCGGTGGCGTCACAGAATCATTGTGAGCCAAAAGGTTCCGAGATCGGAAGAGCGGTTCAGCAGGA
916	4362999	140.257	2A	1	TGCAGAGAGAGGCCCACGGATTTGGTGAAGGAAGCTGGGGAGGAGGCCAAGCGAGGCTGGACCGTGGGG
917	4373438	140.257	2A	0	TGCAGAGAGAGGCCCGTGGATTTGGTGAAGGAAGCTGGGGAGGAGGCCAAGCGAGGCTGGACCGTGGGG
918	4352168	142.595	2A	1	TGCAGTACAATATACATACTCAACAGAGGGCAAGGTGCAGTGTACCATCAACAGTCTCGGCCTGAGACC
919	3608507	142.595	2A	0	TGCAGGTTTATGCAGATCGTGCGGTTTCGCACGCACATATCGGGCGGCTAGTGACCGACCGAGATCGGA
920	4350302	144.9	2A	0	TGCAGGATATGCTAGGAGGATCCCTCGAACTTCCTCCGAGATCGGAAGAGCGGTTCAGCAGGAATGCCG
921	4346031	144.9	2A	0	TGCAGGGATAGTGCGTCCAGTCCTTCCGCCTCGCGGCATCCGTGCCTACAGTGACCGAGATCGGAAGAG
922	4342125	144.9	2A	1	TGCAGGAGGCACAGCCTATGCGTGGCAGCCATCCGAGACCGGAAGAGCGGTTCAGCAGGAATGCCGAGA
923	4341493	144.9	2A	0	TGCAGGGTCGCAGGAGGATCACGTGCCCTTGCGTGCCACTAGCCGCACTGGACGATGAAAGAGTCGACG
924	4351356	144.9	2A	0	TGCAGTACGTCAGGGGAGCCGAGTCCGAGATCGGAAGAGTGGTTCAGCAGGAATGCCGAGACCGATCTC
925	4352744	144.9	2A	0	TGCAGTACGTCAGGGGAGCCGAGTCCGAGATTGGAAGAGCGGTTCAGCAGGAATGCCGAGACCGATCTC
926	4356138	144.9	2A	0	TGCAGTACGTCAGGGGAGCCGAGTCCGAGATCGGAAGAGCGGTTTAGCAGGAATGCCGAGACCGATCTC
927	4357288	144.9	2A	0	TGCAGCTTCAACTCTTCCGCCAGGAGCTTGCAGAGCCGAGATCGGAAGAGCGGTTCAGCAGGAATGCCG
928	4360832	144.9	2A	0	TGCAGCCTGGGCTCAGCGCTACCCCACGGCCTACCTGCCGAGATCGGAAGAGCGGTTCAGCAGGAATGC
929	4212408	144.9	2A	0	TGCAGCAAGCGGGCGCGAGCAGCAATGGGGCGCAGCTAGAGCGCAGCCCTAGGCTACAACGGCCCTGGT
930	4362309	149.18	2A	1	TGCAGGCGGCGACGTCAGTGGCGCAGCAGGATCAGGGGCGCGGCCCGAGATCGGAAGAGCGGTTCAGCA
931	wms339	156.192	2A	1	wms339-2A
932	wms275	156.192	2A	0	wms275-2A
933	wms95	157.316	2A	1	wms95-2A
934	wPt-8629	157.316	2A	0	wPt-8629-2A
935	3042839	162.492	2A	1	TGCAGCACAGTCGTTTGATTACCTGTCGTCTACACATCGTGCGTGTGAATATCGTGTGTAGAGTTCCCC
936	4371163	164.077	2A	1	TGCAGGCGGCACGGCTCCACGTCGGCGCCGAGAACGGGGAAAACAAATGGAGGTGGCCGAGATCGGAAG
937	4352595	164.077	2A	0	TGCAGTCTGTACAGACAGATCCTCCCTCCCTTCTCTCTCTCTCTCTCTTGCACTCGGCCACTTCTCAGC
938	4217330	164.077	2A	0	TGCAGTTTGCTTGCATCGAGCTTCTGATTCAAGGAAACAAGCATTGCACGGGTACACCTTGTAGTCCAC
939	4341592	164.077	2A	0	TGCAGCCCTTGTGCACTTTGGGCCGAGATCCGAAGAGCGGTTCAGCAGGAATGCCGAGACCGATCTCGT
940	4200467	164.077	2A	0	TGCAGCTGGTCTAACAGATCTGGGCCACGGGGAGGCTAGCGGCCCAGGAGGCTGCCCACGCTGGCGCTG
941	4200579	164.077	2A	0	TGCAGGCACGGGAAACAACGGGGATCCACAGGATCTGACGAGGGGAACCGAGATCGGAAGAGCGGTTCA
942	4201381	164.077	2A	0	TGCAGAAGTGCAGGTCAGGCGGCACGCGAGAAGAGCAGCGGCAGCAGGGCACGATTGAGCTTGGGATGC
943	4201885	164.077	2A	0	TGCAGCGGTGACTTGACACTGATAGGTCCACCTCACCCCGTGTACCTACGGGGGACACAAAAATTGCCG
944	4204087	164.077	2A	0	TGCAGGGCCGTCGCGCGGGCCGAGGGGATGACGCCACGACCACAGTTCGTCTGGCAGTGGAGGCCATGG
945	4204221	164.077	2A	0	TGCAGAAACGATGACGTCGCAACACAAAACAGAGAGAGATGAGATGAGGGGACCGAGATCGGAAGAGCG
946	4204438	164.077	2A	0	TGCAGTGGCACTCGAGCTGCAAGAGGCGGGCGCTGGTCATGGTCGCCGAGATCGGAAGAGCGGTTCAGC
947	4204700	164.077	2A	0	TGCAGGTCACTCCGTTGACCAGGCCTCCTCCCCCTGATCATGTCAACCGAGATCGGAAGAGCGGTTCAG
948	4204712	164.077	2A	0	TGCAGGATGGAGACAGGGGCAAGGTGGGCCTGAGCCACCTGATCTGCCTGCCCCCTTCCGAGATCGGAA
949	4205605	164.077	2A	0	TGCAGAGGGAGGCGCGCGGGAGAAGGGGCATGGGAAGGAGAACAGGGGAAGCAGGCGATGGAGCAAGAC
950	4212941	164.077	2A	0	TGCAGAGCTCTCTGACAAGGAGGTCATCAGGGCTGAAAGGAACACCGAGATCGGAAGAGCGGTTCAGCA
951	4214375	164.077	2A	0	TGCAGTTCAAAGATCGAGTCACCCCGCGGTCGTGATCTTGACCCGTACTTTTTCTCGCCGAGATCGGAA
952	4217594	164.077	2A	0	TGCAGCCATGCCAAGACATCGGTGCTGCTCTGCTTATTGGCGAACAGAGGACATGCGTCGCCTCCTTCA
953	4218272	164.077	2A	0	TGCAGGCTTCTAGGGCAACTACGCCACTGGGCTAGCCGAGGCTGGGAACAGAGCCGAGATCGGAAGAGC
954	4218672	164.077	2A	0	TGCAGCTCCCCATCGCCAGTGACCCTGCCTCGTCATCCAGCCGACACCGAGATCGGAAGAGCGGTTCAG
955	4220161	164.077	2A	0	TGCAGCCACGCCGCGCCCACACACTGCCACGCCCGCGATCACCGCCCCACATGCGCCCGAGATCGGAAG
956	4220400	164.077	2A	0	TGCAGGGGCACCCGATCGGGGCTGCATGCCCTGGATCGGTATAGCCGAGATCGGAAGAGCGGTTCAGCA
957	4221017	164.077	2A	0	TGCAGCCTCCTGCCCAGCCGTCCAGGCCTATGGCCTTTTCCTTCTCCGCCGAGATCGGAAGAGCGGTTC
958	4339451	164.077	2A	0	TGCAGAGAGAGGCAACTAGGGGACGCAGAGGAGGACGGGAAGATGGGGAGGTCGAGGCCAGTGGTGCTA
959	4340884	164.077	2A	0	TGCAGCAGCTCAGAGGCATTGCCGAGATCGGAAGATCGGTTCAGCAGGAATGCCGAGACCGATCTCGTA
960	4341473	164.077	2A	0	TGCAGTCAGCGTAGAAGGAGTGATGGGGGAGCCACATCGAGCGCCTCCGAGATCGGAAGAGCGGTTCAT
961	4343766	164.077	2A	0	TGCAGGGGCGGCGCTAGGCGATGGCCGAGATCAGAAGAGCGGTTCAGCAGGAATGCCGAGACCGATCTC
962	4346085	164.077	2A	0	TGCAGCTTCGCGCGTGCTGTCGTGCCTTGCTGCTGCTTCGTCCGACCGCGGAAGACCTCCGTCGAGCTC
963	4348452	164.077	2A	0	TGCAGGCGCGACACTTTTCCTCCCGATCCGAGATAGGAAGAGCGGTTCAGCAGGAATGCCGAGACCGAT
964	4349007	164.077	2A	0	TGCAGCTCGTCGTCGATGTTGTAACACGCCCTGCCCATGTCGCTGTCGTTTTAGCACCACCACCTGTTG
965	4350100	164.077	2A	0	TGCAGTCCATGACGTGCCTCGTCCACACCAACGCCGAGATTGGAAGAGCGGTTCAGCAGGAATGCCGAG
966	4353668	164.077	2A	0	TGCAGGGGCGGCGCTAGTCGATGGCCGAGATTGGAAGAGCGGTTCAGCAGGAATGCCGAGACCGATCTC
967	4353769	164.077	2A	0	TGCAGTCAGCGTAGGAGGAGTGATGGGGGAGCCACATCGAGCGCCTCCGAGATCGGAAGAGCGGTTCAG
968	4355298	164.077	2A	0	TGCAGTGGTGGGGGGCGCCGAGATCTGAAGAGCGGTTCAGCAGGAATGCCGAGACCGATCTCGTATGCC
969	4355434	164.077	2A	0	TGCAGTCAGCGTAGAAGGAGTGATGGGGGAGCCACATCGAGCGCCTCGGAGATCGGAAGAGCGGTTCAG
970	4355611	164.077	2A	0	TGCAGCAGCTCAGAGGCATTGCCGAGATTGGAAGAGCGGTTCAGCAGGAATGCCGAGACCGATCTCGTA
971	4355965	164.077	2A	0	TGCAGACTCAATCCAAATCGGCAGCGCATCTCATCCATGACGGGATGCACGGCAAGTTGTTGGCCCGAG
972	4356478	164.077	2A	0	TGCAGTCAGCGTAGAAGGAGTGATGGGGGAGCCACATCGAGCGCCACCGAGATCGGAAGAGCGGTTCAG
973	4356879	164.077	2A	0	TGCAGTCAGCACATGCCCCATCCCGCGGCCGCCCGAGATCCGAAGAGCGGTTCAGCAGGAATGCCGAGA
974	4358778	164.077	2A	0	TGCAGGGCTACGAGCTTCAGTCCCGACGAGCACAAGGAGGCGCGTAGGTGGAAGAGGGGGATCCGAGAT
975	4361856	164.077	2A	0	TGCAGGCGACCAGCCATGGGGTAGTAGTGCACCAGGGCATCCTCCGAGATCGGAAGAGCGGTTCAGCAG
976	4362615	164.077	2A	0	TGCAGTCAGCGTAGAAGGAGTGATGGGGGAGCCACATCGAGCGCCTCCCAGATCGGAAGAGCGGTTCAG
977	4365809	164.077	2A	0	TGCAGCCCACACCTTTGTGGCTTTTCGACGAACACTAGGTGTGTAGCGAGCGCAACCACCCTGTTTAGT
978	4371927	164.077	2A	0	TGCAGTCAGCGTAGAAGGAGTGATGGGGGAGCCACATCGAGCGCCTCCGAGATAGGAAGAGCGGTTCAG
979	4373513	164.077	2A	0	TGCAGCCGTTTGGCGCGGGGGCGGGGCAGATTGGAGGCCGAGATCGGAAGAGCGGTTCAGCAGGAATGC
980	4205996	164.077	2A	0	TGCAGCCCAACTAGAAGGGATGTGGCCTGTTCGTGCATGTTGGGCCGAGATCGGAAGAGCGGTTCAGCA
981	3047395	164.077	2A	0	TGCAGCCACGCAGCTATCATGTGCCCTAATCCTGCTGGGAAAAGATTCCCGAGATCGGAAGAGCGGTTC
982	4206257	164.077	2A	0	TGCAGGATAAGAGCATCTACAGTCTGTGCCTCAAACGGCCGCCCGAGATCGGAAGAGCGGTTCAGCAGG
983	4212222	164.077	2A	0	TGCAGCTCCGTGGCGGTGATGAACGTGCCGTGAAATCCGTGGCACGCGCCCCGGCAGCTTTACAGTGGC
984	3041336	164.077	2A	0	TGCAGTGTTGTGTTCGATTCCTAGCTATCATGCCCTGCTGTTTTTTTGCAAATTATCACCTTGTATTTG
985	3045891	164.077	2A	0	TGCAGCCTGCCGGCCTACCCCCTGCTTCGTCATCTATAGCCACCTGGCCGTGGCCTCTCCGAGCTCTAC
986	3043870	164.077	2A	0	TGCAGCCAAAGAAGCTCTGTTTTCTGGCCACCGACTTGCGATAGGGGTTAGAGGAGAAGCCTCCTGCTG
987	4209901	164.077	2A	0	TGCAGACAATTTAAACGGCTATACCGAAAGAAGAGACGCATGCTTATTTATTAGCTTGATTGCAATTGG
988	4343078	166.325	2A	1	TGCAGACGACACCCATCTTGGGGAACTCCGTCGCCCGAGATCGGAAGAGCGGTTCAGCAGGAATGCCGA
989	4352054	166.325	2A	0	TGCAGGTTACAACAATAAAGTCGAGCGGCCGAGTTCGGAAGAGCGGTTCAGCAGGAATGCCGAGACCGA
990	4216634	166.325	2A	0	TGCAGTCTCGGAGAGGCTCACGCAGATGGTGCTTCCCGAGATCGGAAGAGCGGTTCAGCAGGAATGCCG
991	4220113	166.325	2A	0	TGCAGCTTAGGCGCAAGCCTTTTGGCTAAGATCTTGGTGAATATCTTGATCAGACTATGCACGAGAGAA
992	4363677	166.325	2A	0	TGCAGCGTGTGCCGCTGTGTGCCGAGATCTGAAGAGCGGTTCAGCAGGAATGCCGAGACCGATCTCGTA
993	4364229	166.325	2A	0	TGCAGGTTACAACAATAAAGTCGAGCGGCCGAGATTGGAAGAGCGGTTCAGCAGGAATGCCGAGACCGA
994	4348716	166.325	2A	0	TGCAGACGGCACCCATCTTGGGGAACTCCGTCGCCCGAGATCGAAAGAGCGGTTCAGCAGGAATGCCGA
995	4357076	166.325	2A	0	TGCAGACGGCACCCATCTTGGGGAACTCCGTCGCCCGAGATCAGAAGAGCGGTTCAGCAGGAATGCCGA
996	3045600	166.325	2A	0	TGCAGGGGCCGCAGCTGCCGCCGTTCCTGTCCAAGACGTACAACCTCGTCAGCGAGCCGCAGCTGGACG
997	3047278	167.022	2A	1	TGCAGATCGACCAGATAGGTGCAGCTGAGCTGCCCAACCGACCGACCAATTACCGAATCATCCAAAAAG
998	4357035	167.449	2A	0	TGCAGGCGACGGCGGTGCTCCCCGAGATCGGAAGAGTGGTTCAGCAGGAATGCCGAGACCGATCTCGTA
999	4219452	167.449	2A	0	TGCAGGAGACGCGCACGAGCACACGATGCATGCACAAGGCGAGGCCGCGACCGAGATCGGAAGAGCGGT
1000	4369002	167.449	2A	1	TGCAGACCCAGACCTGAAGGCGTCTGAAGTGACGGTGAAGGGCGTGTTTGAGGAGGTCAAGCTGGCTGA
1001	4206614	167.449	2A	0	TGCAGCATGCATGCATGCATGCAGCTGTTGGCAGGACTCCAGCCACACCGCAAGAGAGACACACACACC
1002	4212961	167.449	2A	0	TGCAGTTACGCACGCAGAGGGCACTTTTCCAAGGGCACAAGAATTAAGGCACCCAGGCCACCTCAGCTG
1003	4356104	167.449	2A	0	TGCAGGTTGTCGGCCAGCTCCTCGATGTCGAGGGCGATGCTCTTCTCGGACGCTGCCGAGATCGGAAGA
1004	4200640	168.753	2A	1	TGCAGGAAGCCGTAGAACCGCAGCTAGAACGCTTAGATTTCAGGATCCAATCATACCGAGATCGGAAGA
1005	4340983	168.753	2A	0	TGCAGCCGCACAATTATCGCAGCCGAGATAGGAAGAGCGGTTCAGCAGGAATGCCGAGACCGATCTCGT
1006	3615479	168.753	2A	0	TGCAGTGCGGTGGCTCCTGCGATAGAAACGCAGTGCCCCACACACGCGACTCCGAGATCGGAAGAGCGG
1007	4200734	168.753	2A	0	TGCAGGAGCTCATCACGCGCCGACCGTCCCGAGCTCCAATCCACGACTCCCCTTGCCGAGATCGGAAGA
1008	4202463	168.753	2A	0	TGCAGGAACGGCCACTGCCACTCAATGACGATTGCTCCTGCACGCTGCGCGGTTCACCCGATATTGACC
1009	4202607	168.753	2A	0	TGCAGGAAGATGCACAAACCACCAATCAGATTAAGGCATGCATGGCATGCGGGCGTCTCCCACACCGAG
1010	4202704	168.753	2A	0	TGCAGTCTACTGCTCCCAACCTTTGTCATATCCACGAAGAGCCAGGCAGACTCTGACACGTCGCGCCGA
1011	4202958	168.753	2A	0	TGCAGCAGAGAAGGCTCGGTGAAGAAGGGATACTGCTCATACCTGTAGTTGCACCGTAATCCAAGGATC
1012	4203013	168.753	2A	0	TGCAGAATCGAAGGCGGCGCACCTCGACTTGTGCTCCCCTTGCCAATCGCCGAGATCGGAAGAGCGGTT
1013	4203494	168.753	2A	0	TGCAGAAATCTTTGGAAGATCATGTCGAATGGTACTGGTACGGTGGCCTGGCCCGAGATCGGAAGAGCG
1014	4203504	168.753	2A	0	TGCAGAAAAGCATTGACGACCATGCACTGGTCCATGAGCACCACCATAAGAGGACGCCTTTCTTTGAGA
1015	4203833	168.753	2A	0	TGCAGCAGGAGGGGCCTGAGTTGGGCGGACGGCTAACCCGTTCCTGGCAGCGGTGCGGGAAGCCGAGAT
1016	4204849	168.753	2A	0	TGCAGTGAGAGGCAGCCAGGGGACGCAGAGGAGGACGGGAAGATGGGGAGGTCGAGGCCAGTGGTGCTA
1017	4205127	168.753	2A	0	TGCAGACTGCAAGCCCTGCCCCGCTGCACGACCCATCCAGCGCCCTCGTCGCCTGGTCCAGCATCATGC
1018	4205206	168.753	2A	0	TGCAGTTGCGAGATGGGCGGGGACAAGAGGTCTACCACCGAGATCGGAAGAGCGGTTCAGCAGGAATGC
1019	4205858	168.753	2A	0	TGCAGCTCCTCCTCCACCTCGCCTATGCGACCTGCCCTGATGCTTTGTGCATCCGAGATCGGAAGAGCG
1020	4205888	168.753	2A	0	TGCAGTAGGAGCTTGGGCCATGGCTTAACGACAGGAGAGGAGGAGGGCGCGACGAAGGGACGACACGAC
1021	4208518	168.753	2A	0	TGCAGTGAGGAAACCGCTCCATCTCCAACTTCCCCAGTAGCTCGGTGGTTTTTCTCTCCGAGATCGGAA
1022	4213558	168.753	2A	0	TGCAGCTTACAACCGTCTTCGCGCCACACGCGTCCACGGAGGAGCTGCCTTCCGAGATCGGAAGAGCGG
1023	4213755	168.753	2A	0	TGCAGACCTCGACGGAAGTGTCTCAACTGCTTCTCCGAGCGGCACCGAGATCGGAAGAGCGGTTCAGCA
1024	4214087	168.753	2A	0	TGCAGATTCTTGCTGTGGCATGCGCTTGTATATCTTTGTTCTCTTGTGTGCCGAGATCGGAAGAGCGGT
1025	4214127	168.753	2A	0	TGCAGAATGTTGAAGTCGGAGGCGCGCGGAATCTTGTCCGAGATCGGAAGAGCGGTTCAGCAGGAATGC
1026	4214613	168.753	2A	0	TGCAGTCACGCTGAAGTGAATCACTATCAACCAGTAGGTGTACCGAGATCGGAAGAGCGGTTCAGCAGG
1027	4217461	168.753	2A	0	TGCAGCTCCCCATCGCCCGCGACCCTGCCTCGTCGTCTAGCCGACACCGAGATCGGAAGAGCGGTTCAG
1028	4218382	168.753	2A	0	TGCAGTTCCAGCAGAGATGGACGAGCTCCTGGATCCGCCCTCCTCCGCTAGTCCCTGACCTCGCCGAGA
1029	4219002	168.753	2A	0	TGCAGTGGTCCTGCGCCTCCTCTACCCCGACCTACGGTGGCTCTCCCCCCATCTCGATCTCTGCTGATG
1030	4219295	168.753	2A	0	TGCAGGGCTGTCGCGCGGGGAATGATGCCATGGCCACGGTTGGTCTGACGGTGGAGGCCATGGACGAAG
1031	4220545	168.753	2A	0	TGCAGCTCCCAGCCATGGCATCCATTGAGCCCTCCTGCCGCCGCCTCGCCGAGATCGGAAGAGCGGTTC
1032	4220648	168.753	2A	0	TGCAGCCTCCCGTCAGCGTCATCTTGAGCCGAACCTCGCCGAGATCGGAAGAGCGGTTCAGCAGGAATG
1033	4221076	168.753	2A	0	TGCAGCATGTTTGCATGCTCGTAGAAACGTGCGCGCGCCTCTCCGTCCGTCCGTCCGTCCCGCTTATCT
1034	4221269	168.753	2A	0	TGCAGCTAGCTCGCCAGGCGCCGCCGTCGTCGATACCAAAGGATCCCATTGACCCGAGATCGGAAGAGC
1035	4221729	168.753	2A	0	TGCAGCCGCGCCGCACCCACACGCCGCCACACCCGTGATCACCGTCCCACATGCGCCCGAGATCGGAAG
1036	4339876	168.753	2A	0	TGCAGTTTGACGGAATCCTGCTAGAACGGCACCGAGATCGAAAGAGCGGTTCAGCAGGAATGCCGAGAC
1037	4340759	168.753	2A	0	TGCAGGCGGGTGCGAGGCGATGCAGGGAAGGCTGGAGCCGAGATCGGAAGAGCGGTTCAGCAGGAATGC
1038	4340965	168.753	2A	0	TGCAGCTTCTCTAACTTGGTGATGTTCACCGAGATCGGAAGAGTGGTTCAGCAGGAATGCCGAGACCGA
1039	4341274	168.753	2A	0	TGCAGCAGCTGATACTCCCGACCACGCCGAGAACGGAAGAGCGGTTCAGCAGGAATGCCGAGACCGATC
1040	4341377	168.753	2A	0	TGCAGCTTCCCGATGCAGCAGAAGCAGGGGCCGAGTTCGGAAGAGCGGTTCAGCAGGAATGCCGAGACC
1041	4341490	168.753	2A	0	TGCAGCAGCTGATACTCCCGACCACGCCGAGATCGAAAGAGCGGTTCAGCAGGAATGCCGAGACCGATC
1042	4341528	168.753	2A	0	TGCAGCCGTCACCGCCGTCGAGCGCGTCGGCCCCGAGATCCGAAGAGCGGTTCAGCAGGAATGCCGAGA
1043	4341877	168.753	2A	0	TGCAGCAGCTGATACTCCCGACCACGCCGAGATAGGAAGAGCGGTTCAGCAGGAATGCCGAGACCGATC
1044	4342232	168.753	2A	0	TGCAGTAGAAAGCAATAGCAAATCGTTAGACCGAGTTCGGAAGAGCGGTTCAGCAGGAATGCCGAGACC
1045	4342281	168.753	2A	0	TGCAGTGGGGCCTTACCATGGGCCAAGGCCCGAGATCGAAAGAGCGGTTCAGCAGGAATGCCGAGACCG
1046	4343747	168.753	2A	0	TGCAGCGCCAATCCAAAGCAAGCCGTCGTCAACCGAGATCGAAAGAGCGGTTCAGCAGGAATGCCGAGA
1047	4343975	168.753	2A	0	TGCAGTAGAAAGCAATAGCAAATCGTTAGACCGAGATCGAAAGAGCGGTTCAGCAGGAATGCCGAGACC
1048	4344018	168.753	2A	0	TGCAGCTCGAGAGAGGAGGGCGTTGCCGAGATCCGAAGAGCGGTTCAGCAGGAATGCCGAGACCGATCT
1049	4344490	168.753	2A	0	TGCAGCTACGACGACTCGAGCTCGCCGAGATCGAAAGAGCGGTTCAGCAGGAATGCCGAGACCGATCTC
1050	4345323	168.753	2A	0	TGCAGTGTACAGACGCACGAGTGGGGCGCGGCCGAGATCAGAAGAGCGGTTCAGCAGGAATGCCGAGAC
1051	4345847	168.753	2A	0	TGCAGCTTCCCGATGCAGCAGAAGCAGGGGCCGAGATCAGAAGAGCGGTTCAGCAGGAATGCCGAGACC
1052	4346416	168.753	2A	0	TGCAGGCAAAGACCGACGAGCCGAGATCGAAAGAGCGGTTCAGCAGGAATGCCGAGACCGATCTCGTAT
1053	4346717	168.753	2A	0	TGCAGGATCGTGCGCAGAGTAGGAAAGAAATCGCTGGCCACTAAGATCACGCGGGGCATACCGAGATCG
1054	4346729	168.753	2A	0	TGCAGCACGCTGCTGCCATGGTCAACTGTCGCCGAGATCAGAAGAGCGGTTCAGCAGGAATGCCGAGAC
1055	4346730	168.753	2A	0	TGCAGTTTGACGGAATCCTGCTAGAACGGCACCGAGATCGGAAGAGTGGTTCAGCAGGAATGCCGAGAC
1056	4346847	168.753	2A	0	TGCAGGGACATCGCGGGGACGGTGGCGGCTTGGCGTGGTGTCAACGCACGACGCAGAAGGCGAGCCGAG
1057	4347336	168.753	2A	0	TGCAGGCCATCATGTCGTTCCACCAGTGCGGTGGCAACGTCGTAGACATCGTCAACATCCCCATCCCAC
1058	4347560	168.753	2A	0	TGCAGAGGGCAAGGGCGACTGACTCTCCATGCGATGACCTGGTGGGGCCCTGTACGAGCGCGCCGAGAT
1059	4347582	168.753	2A	0	TGCAGGCATGGGTTAGGCGAACACGTCCGAGATCGGAAGAGCGGTACAGCAGGAATGCCGAGACCGATC
1060	4347746	168.753	2A	0	TGCAGCGATGCGTAGGCGGAGCCGAGATTGGAAGAGCGGTTCAGCAGGAATGCCGAGACCGATCTCGTA
1061	4347858	168.753	2A	0	TGCAGTAGAAAGCAATAGCAAATCGTTAGACCGAGATCAGAAGAGCGGTTCAGCAGGAATGCCGAGACC
1062	4348009	168.753	2A	0	TGCAGTTTGACGGAATCCTGCTAGAACGGCACCGAGATCGGTAGAGCGGTTCAGCAGGAATGCCGAGAC
1063	4349045	168.753	2A	0	TGCAGCGATGCGTAGGCGGAGCCGAGATCCGAAGAGCGGTTCAGCAGGAATGCCGAGACCGATCTCGTA
1064	4350320	168.753	2A	0	TGCAGCCTCGCGGGAGCCCAGTCCATTGGCGGAGCGACGAAGGCCGAGATCGGAAGAGCGGTTCAGCAG
1065	4350461	168.753	2A	0	TGCAGCAGCTGATACTCCCGACCACGCCGAGATCAGAAGAGCGGTTCAGCAGGAATGCCGAGACCGATC
1066	4350619	168.753	2A	0	TGCAGTCAACGTAGACAGACATAGCGGCCATCCATGGAAGCGAGCGGCCCCGAGATCGGAAGAGCGGTT
1067	4350698	168.753	2A	0	TGCAGGTTGCCAGAGAACAAAGACCATGATTTCAAGCCTCCTTGTCCACATACCTGAAGCGTAGAACCG
1068	4350709	168.753	2A	0	TGCAGCACGCTGCTGCCATGGTCAACTGTCGCCGAGATCGGAAGAGCGGTTGAGCAGGAATGCCGAGAC
1069	4351013	168.753	2A	0	TGCAGGCAATGGCTCGGAACAACCGCGGCAGCTCAACTAGCAGGGGCGCACCCGATGGCGGTTTAGAGT
1070	4351609	168.753	2A	0	TGCAGGTCCCGAGTTCGAACTCTGGTAACCTGCACGTTTTTTACCTCGTTTCCTCTGTATTACAACCGA
1071	4352107	168.753	2A	0	TGCAGCCGCCGCCGTCTTGCCGCTATGCTGCGCCCCACCTTCATGGCCGCCGCACCGCGCCTCGCCGCC
1072	4352955	168.753	2A	0	TGCAGCCAACGTAGACAGACATAGCGGCCATCCATGGAAGCGAGCGGCTCCGAGATCGGAAGAGCGGTT
1073	4353150	168.753	2A	0	TGCAGCTAGAAAACCCCAGCAGCAGCAGGCACCCCGAGATCGAAAGAGCGGTTCAGCAGGAATGCCGAG
1074	4353379	168.753	2A	0	TGCAGCGGAGGAGGCATGGGTTCGACGCGGCGCCGAGATCGGAAGAGTGGTTCAGCAGGAATGCCGAGA
1075	4353889	168.753	2A	0	TGCAGCATGTTTGCATGCTCGTAGAGTAGAAACGTGCGCGCGCCTCTCCGTCCGTCCGTCCGTCCCGCT
1076	4354602	168.753	2A	0	TGCAGCAACCGCGTTGACCGCATCGGTCAGATCCGAGATTGGAAGAGCGGTTCAGCAGGAATGCCGAGA
1077	4354818	168.753	2A	0	TGCAGTGGGGCCTTACCATGGGCCAAGGCCCGAGATAGGAAGAGCGGTTCAGCAGGAATGCCGAGACCG
1078	4354867	168.753	2A	0	TGCAGGCGTGCGGTGGAGAGGTTCGCCGAGATAGGAAGAGCGGTTCAGCAGGAATGCCGAGACCGATCT
1079	4354958	168.753	2A	0	TGCAGCAACCGCGTTGACCGCATCGGTCAGATCCGAGATCTGAAGAGCGGTTCAGCAGGAATGCCGAGA
1080	4355327	168.753	2A	0	TGCAGGGTGGAGGAGGTGCTGGGCATGAGCGAGGCCGAGATCGGAAGAGCGGTTCAGCAGGAATGCCGA
1081	4356693	168.753	2A	0	TGCAGTAGAAAGCAATAGCAAATCGTTAGACCGAGATAGGAAGAGCGGTTCAGCAGGAATGCCGAGACC
1082	4356701	168.753	2A	0	TGCAGCAACCGCGTTGATCGCATCGGTCAGATCCGAGTTCGGAAGAGCGGTTCAGCAGGAATGCCGAGA
1083	4357980	168.753	2A	0	TGCAGCTAGAAAACCCCAGCAGCAGCAGGCACCCCGAGATCGGTAGAGCGGTTCAGCAGGAATGCCGAG
1084	4360283	168.753	2A	0	TGCAGCAGCGGTGGCGAGGTCGGTGGAAAAGAAGGACGACGAGGAGGAGCCGAGATCGGAAGAGCGGTT
1085	4361397	168.753	2A	0	TGCAGGTCCGGAGTTCGAACTCTGGTAACCTGCACGTTTTTTACCTCGTTTCCTTTGTATTACAACCGA
1086	4361550	168.753	2A	0	TGCAGTGGGGCCTTACCATGGGCCAAGGCCCGAGATCAGAAGAGCGGTTCAGCAGGAATGCCGAGACCG
1087	4362151	168.753	2A	0	TGCAGCACGCTGCTGCCATGGTCAACTGTCGCCGAGATAGGAAGAGCGGTTCAGCAGGAATGCCGAGAC
1088	4362478	168.753	2A	0	TGCAGACCGTGCAAGGCGACGACACAAGGCCGAGATCAGAAGAGCGGTTCAGCAGGAATGCCGAGACCG
1089	4362503	168.753	2A	0	TGCAGGCCGTTCGATGCCACCACCGCATGCTGTCCTCCTCGGCAAAGGTGACCCGTGACCGAATTCATT
1090	4363100	168.753	2A	0	TGCAGTCAACGTAGACAGACATAGCGGCCATCCATGGAAGCGAGCGGCTCCGAGAACGGAAGAGCGGTT
1091	4363187	168.753	2A	0	TGCAGTCACACGCGAAATCCGAGATCCGAAGAGCGGTTCAGCAGGAATGCCGAGACCGATCTCGTATGC
1092	4363313	168.753	2A	0	TGCAGGAGGCGCGGGCACTCCGAGATCCGAAGAGCGGTTCAGCAGGAATGCCGAGACCGATCTCGTATG
1093	4363342	168.753	2A	0	TGCAGGCGTGCGGTGGAGAGGTTCGCCGTGATCGGAAGAGCGGTTCAGCAGGAATGCCGAGACCGATCT
1094	4364366	168.753	2A	0	TGCAGGCGTGCGGTGGAGAGGTTCGCCGAGATCAGAAGAGCGGTTCAGCAGGAATGCCGAGACCGATCT
1095	4364820	168.753	2A	0	TGCAGCAACCGCGTTGACCGCATCGGTCAGATCCGAGATCGGAAGAGTGGTTCAGCAGGAATGCCGAGA
1096	4366517	168.753	2A	0	TGCAGTCAACGTAGACAGACATAGCGGCCATCCATGGAAGCGAGCGGCTCCGAGATCGGAAGAGCCGTT
1097	4366601	168.753	2A	0	TGCAGAGAACTTGGAGTAGGGACGAGGATTTGCCGAGATCGGTAGAGCGGTTCAGCAGGAATGCCGAGA
1098	4374118	168.753	2A	0	TGCAGCTCCTCGCCGAAGCAGGCAACCGAGATCTGAAGAGCGGTTCAGCAGGAATGCCGAGACCGATCT
1099	4342085	168.753	2A	0	TGCAGCCGCACAATTATCGCAGCCGAGTTCGGAAGAGCGGTTCAGCAGGAATGCCGAGACCGATCTCGT
1100	4202526	168.753	2A	0	TGCAGCCACCGCTTGCTGCTGTTTTGCTCCTGGCCGCTGCTACTTGCTGCTCCCCGAGATCGGAAGAGC
1101	4364437	168.753	2A	0	TGCAGAGCTTCGTCCGCGCTCGCGACCGCGTCCGCGTCCACCACCACGACCACGACGAAGACCGCCGCT
1102	3041349	168.753	2A	0	TGCAGCATGCACGCAAAGGCGCAGAGCCACCACCTGCACTGCATTACTGCACACGAAACGGGAGGAAAA
1103	4210681	168.753	2A	0	TGCAGAAACGAACTCTGAAGGACGTGCTGTATGGCCTGCTCGGCAAGGCTGGGCTGATGCCGAGATCGG
1104	4357515	168.753	2A	0	TGCAGCGAGCGCTGCGGCCTCCACGGCGCGGACGCCGAGATCGGAAGAGCGGTTCAGCAGGAATGCCGA
1105	4367354	168.753	2A	0	TGCAGGTTGTCGGCCAGCTCCTCGATGTCGAGGGTGATGCTCTTCTCGGACGCTGCCGGGTCAGGGTCG
1106	4206115	168.753	2A	0	TGCAGAAAAAAGATCGGAGTTTTGATTTCGCTGGCTGGAACAAGAATAAAACCGAGATCGGAAGAGCGG
1107	4343037	168.753	2A	0	TGCAGACATCGGCGTGATGAGTGGAGCGTCGCTGTACATCCAGAAGGACCTGAAGATCAACGACACCCA
1108	4372420	168.753	2A	0	TGCAGAGGCGCGCGAGCTCCCCGCAGTCGGAGCCCATGGCGGCGGCGATCGGTCGCCGAGATCGGAAGA
1109	4206190	168.753	2A	0	TGCAGGCCGCTCAAGGGGAGCTTCTACATCGGCGTCACCTTCGTGCGCCTGCTGCCGCACGCGTATGAA
1110	3042093	168.753	2A	0	TGCAGTTATTTATATTTCTACTAGTGTGTGTACTCTTTTGTGGCAATTATTTTCTGCTTCCTTTAAGCA
1111	3046055	168.753	2A	0	TGCAGCAGCAGCATAAAATCATCGCCTGTAGCACACAAACTCAGAATATGCAGGGCTGGGGCTAGCAGT
1112	4206631	168.753	2A	0	TGCAGAAGGAGCACACAGGAGCAGCGCAAGCACAGATCAAAGCAGGGGCGAGTACGCGTACACTGAGCT
1113	4206968	168.753	2A	0	TGCAGGACGCGCTGAACAAGCTACTCAGGCGCGCCAAGTCTAAGTCCAGCTCCCGCGGCTCCACCGCCG
1114	4208226	168.753	2A	0	TGCAGTCCCAGGCCCCGCATTTCCTTCAAAACATAAGGACGCACAAGCATTTGCCGCCTCGCCCACTTC
1115	4208770	168.753	2A	0	TGCAGCCGTCATGGGATGGATGCGTGGAGGCGGAGGTTCCGATCAACAAGAGGAAATCCGATTTGGTGG
1116	4209443	168.753	2A	0	TGCAGGTTTCGGTCAGATCCAAGGAGATTAGTTGGAAGTTGGGAAGCAGGAGCGTGCCTTGTCCGAGAT
1117	4209461	168.753	2A	0	TGCAGCGCGGCACAGCGACGCCCTGCCGCTGGCAGGCTAGCTTGAACTTAACGCCCGCCCGCGCCGAGA
1118	4209797	168.753	2A	0	TGCAGTGCTCCGTGGAGCCTGGCGGAGCCGCGGAGGCTGTTGCAGGCCAGCAGGCGCAGCTCGTCCTCC
1119	4210831	168.753	2A	0	TGCAGTTGACCCGCCACATGGCGTTGCCAATCGCCTGCGGGAGGAGGAACAGATCCTGCATCAGCGCCA
1120	4212638	168.753	2A	0	TGCAGCATCATCTCGAGCTTGGGCTCGAGCAGCAGCGCGGCGTCCATGGAGGCGGAGGCGATGACTGCG
1121	4219186	168.753	2A	0	TGCAGCGTGGATGCATGGGCGGACGGTGTGCAAGCGCGTGCGGGAGGAGAGCTCCGAGATCGGAAGAGC
1122	4368353	168.753	2A	0	TGCAGTCCGACATCGGCGGCGCCTCGCCTAGGTATCCACGCCTATGGACGGCCGAGATCGGAAGAGCGG
1123	4369784	168.753	2A	0	TGCAGTTCCACAACTGTTAGCGAGTTTTATCCTTTCTGGTGTGTCCACCCAACTGCCTTTTAGCACAGG
1124	3043922	168.753	2A	0	TGCAGAACTCAAATGAGTTTGACAGATACAGGCCAAAAGCCACTGAAAGCCCGAAACTGTTGCCAATTG
1125	3041054	168.753	2A	0	TGCAGTATATATTCAGGGCCTGTACATGCATGAGGTCGAAACGACGTTGCGTACCTTGCCGAGATCGGA
1126	3041647	168.753	2A	0	TGCAGTGAAATTCCTTGCCCAAGTAGACTGACATTGTTCTCCTCAATTTGATCTGTGCAGACAGTGGTT
1127	3041660	168.753	2A	0	TGCAGCAGCTCCATCATCAAGTGACCATATAATTCTGTGAGGAGCAGGTTCAGATGCACGAGGCTGTGG
1128	3041715	168.753	2A	0	TGCAGTTCCACAACTGTTAGCGAGTTTTATCCTTTTCAGTGTGTCCACCCAACTGCCTTTTAGCACAAG
1129	3042250	168.753	2A	0	TGCAGTCTGTGTCTGCATAGATCTCGCACCAAAAAGTTTTTGCATCTTGCACTTGGAATCCAGCTCACT
1130	3043956	168.753	2A	0	TGCAGTTTGAACTACAACACGTCGAAACCAACGAATACACAAATGCCATTGGTTGGACGATGTGCAAAC
1131	3044510	168.753	2A	0	TGCAGCCGCGAGAGGCTTCGAACCATCCATGATCGATGCACCTGCCTAGCACAGTCGTCAAGGACTAGC
1132	3044875	168.753	2A	0	TGCAGGATGATGGGTTCCACCGAACCAATGGTTTCTTTTCGCTTCCCCAGGACAGGAGAGGAGGCTCCC
1133	3045098	168.753	2A	0	TGCAGCCCAAGCGATCAGCGATCGAGCCGAGAAAGCAGAGGCATGGAAAATCCCGCCAAAAATTACAGG
1134	3045913	168.753	2A	0	TGCAGTCTCCCTCCTGCCCGCGTCGCCGCCTTCACCTCGCCAGGAGACCGATGACCGCAACCTCCCCCC
1135	3046006	168.753	2A	0	TGCAGGACATGCTCCTTCCACTACATTCAGTCGGCGGTGTGTACAAGTCCTTCCTGTTCTTTATGATGG
1136	3046514	168.753	2A	0	TGCAGGAGAGGATTTTCTTTTGTTCGCAATTTCCACCATCGAATCTGGACTGGTTTGAAATTTTCCGCC
1137	3047412	168.753	2A	0	TGCAGTGCGTCTGCCGTGCCTTCTGCGTTTACACTGCCCCGAGATCGGAAGAGCGGTTCAGCAGGAATG
1138	3047680	168.753	2A	0	TGCAGCGTGCCTGTGGCTATACGTACTGATCGTTTCCCCGTGTTCCTCCACACGGGCAGGTTCGCCGAC
1139	3048027	168.753	2A	0	TGCAGCCGCTGCTGCTTGCTGCGCCTGAAAGTTGGCCACGTTGTTTGCTGCTGCTGCCTCCATCGCCGC
1140	3048181	168.753	2A	0	TGCAGCTGTCGCAAAGGAGGGGGAGTCCGTGAGAAAGCGTGCGGTGGAGCTCCGCCGAGATCGGAAGAG
1141	4207617	168.753	2A	0	TGCAGTCGGGGCTCCCCCTCGACGACCGCCCAGAGAGCGCCCGCTCGCCGTCCCCTGAGCCAATATACG
1142	4342693	168.753	2A	0	TGCAGCACGGGCACGGACTCGCCGCGGGCGGACTCCGTCGACAAGCAACCGCCCGCCGACGCCGAGTTG
1143	4369713	168.753	2A	0	TGCAGACTGGCATTTACCATGCCGTTTTTCCTTATTGGCCGACGGTGTCACCGTCCCGAGATCGGAAGA
1144	3619008	168.753	2A	0	TGCAGTAAGGCCATCTTTGGCAGCGGCGCCACGTGAACCGAGATCGGAAGAGCGGTTCAGCAGGAATGC
1145	4352727	168.753	2A	0	TGCAGTCCGACATCGGCGGCGCCTCGCCTAGGTATCCACGCCTATGGACGGCCGGCACCGACGACGCTC
1146	4219997	171.339	2A	1	TGCAGGCGCGTGCGAGCATGCTCGACAGCAAGAGCCACTAGAGCCGACAATGCGGCCGAGATCGGAAGA
1147	3044943	171.339	2A	0	TGCAGGATCCAGGTTACTCCCGCACGACTGCCGTCTCTCTGCCCAGCGTCCTACCTCATCACCGAGATC
1148	4347033	171.339	2A	0	TGCAGGAGGCGGCACTGCTTGACGAAGTGAGCAAGTCGACGATGGCCGAGATCGGAAGAGCGGTTCAGC
1149	4353296	171.339	2A	0	TGCAGTTGCGAGATGGGCGGGGACAAGAGGTCTAGCCACCGAGATCGGAAGAGCGGTTCAGCAGGAATG
1150	4364599	171.339	2A	0	TGCAGCAGCGGATCCCCGCCGTCGCCGAGATCAGAAGAGCGGTTCAGCAGGAATGCCGAGACCGATCTC
1151	4339588	173.915	2A	1	TGCAGAAAGCGGCAGCACGTGCGTGGTCACCGAGTTCGGAAGAGCGGTTCAGCAGGAATGCCGAGACCG
1152	4373711	173.915	2A	0	TGCAGAAAGCGGCAGCACGTGCGTGGTCACCGAGATCGGAATAGCGGTTCAGCAGGAATGCCGAGACCG
1153	4343745	177.663	2A	1	TGCAGTTATGCTGTTAGTAGCTCCGAGATCGGAAGAGTGGTTCAGCAGGAATGCCGAGACCGATCTCGT
1154	4345689	177.663	2A	0	TGCAGTTATGCTGTTAGTAGCTCCGAGATCAGAAGAGCGGTTCAGCAGGAATGCCGAGACCGATCTCGT
1155	4350956	177.663	2A	0	TGCAGTTATGCTGTTAGTAGCTCCGAGATTGGAAGAGCGGTTCAGCAGGAATGCCGAGACCGATCTCGT
1156	3046336	177.663	2A	0	TGCAGTAGTTTATTGAGCGGGATAGGAGTGATCTCCATCTCCAAAATCTACAGCCGTGCCGAGATCGGA
1157	3048249	177.663	2A	0	TGCAGCCTAGAGCACAGCGCGGCGCGCAATAATTTAGACCGAAGCGTCGTGCGAGTACCCGATCTCTCA
1158	3042091	180.34	2A	1	TGCAGCACACAAGCATCCGTCCATTGGTCCTTCGCCGCGGAAAAGAAGGGGAATGCACAAAATTTCACC
1159	3044858	180.34	2A	0	TGCAGAGGAGAGTTCTTTCCTGGTACGTGAAGCTCATGACATGTTGCTTGTTTCTCTTGTCCGAGATCG
1160	4366837	181.261	2A	1	TGCAGTGCACTGCATCATGCAGCATCACTTCAGTTCGTCTGGTTATTCCTGCATTACATTATACTAGTA
1161	4207475	181.733	2A	1	TGCAGCCCATCGCTCTGCCCAGCTTTGCCCCTTCTCCTTCGCTTGCCATCGTCCCCCTTCTCCCGTACC
1162	4201257	184.455	2A	1	TGCAGACGAGGACCAGCGTCGGGGATGGCATGCGGGAGCTCCGAGATCGGAAGAGCGGTTCAGCAGGAA
1163	3046308	184.455	2A	0	TGCAGGTACAGTCCTAGCATGCGGTATAGTTGGGCACCGTAGGCCTGCCCGCATAGCGTCTCCAGGGCG
1164	3607596	184.455	2A	0	TGCAGGCATGCTTTCTCTTGTTACAGCAGTAATAACAGCGTCCGAGATCGGAAGAGCGGTTCAGCAGGA
1165	4346821	184.455	2A	0	TGCAGGTACAGTCCTAGCATGCGGTATAGTTGGGCGCCGCAGGCCTGCCCGCATAGCGTCTCCAGGGCA
1166	4203370	184.455	2A	0	TGCAGGACCACCACCACCGCCATGGACCAGCGCCGCCGTTCAAGTTCGCGTCCGAGATCGGAAGAGCGG
1167	4340657	184.455	2A	0	TGCAGCAAGAGGCTCGACAGACGCAGAGCCCGAGATCTGAAGAGCGGTTCAGCAGGAATGCCGAGACCG
1168	4357000	184.455	2A	0	TGCAGTGCGGGCTACGCCCTCGGCATGGGCAGCGGTGACGGTCCTTCGTTGACGAGACGGGTGGCTTAA
1169	3609132	184.455	2A	0	TGCAGTGCTCGAGCCCCGCTCCGCACTGGCCCTTGCCCTGCCGTCCGCTGGCCCGAGATCGGAAGAGCG
1170	3613380	184.455	2A	0	TGCAGCAAGTCTCTCCCCTGTCTGCTTTTTCACACTGCCATTGCATGTTCAAAGGGTATGATGAGACGC
1171	3623229	184.455	2A	0	TGCAGCCAGTCCCACTGCGAAACGTGACGGACGCTCACTGTCATCACCGAGATCGGAAGAGCGGTTCAG
1172	4341506	184.455	2A	0	TGCAGCCATTTCACGCTTGTTGAGCAGCCCGAGACCGGAAGAGCGGTTCAGCAGGAATGCCGAGACCGA
1173	4347667	184.455	2A	0	TGCAGAGGCGTAAGGCGCCGAGATCGGAAGAGTGGTTCAGCAGGAATGCCGAGACCGATCTCGTATGCC
1174	4352090	184.455	2A	0	TGCAGCTTCCCGTCAGCGCCATCTCGAACCGAGCCTCGCCCCTACACCGTCTTCCCCGCGCACCGCAGA
1175	4353041	184.455	2A	0	TGCAGAGGCGTAAGGCGCCGAGATCAGAAGAGCGGTTCAGCAGGAATGCCGAGACCGATCTCGTATGCC
1176	4356376	184.455	2A	0	TGCAGAGGCGTAAGGCGCCGAGATGGGAAGAGCGGTTCAGCAGGAATGCCGAGACCGATCTCGTATGCC
1177	4363890	184.455	2A	0	TGCAGCTTCAGGGATTAAACATTCCGCCGACGGCTCGTGTTTCACGATCGGCCGAGATCGGAAGAGCGG
1178	3045240	184.455	2A	0	TGCAGAATTTTTCGAACATTTTAAAATGTGCTACCGAGTTTGAAGCACCGAGATCGGAAGAGCGGTTCA
1179	3045081	184.455	2A	0	TGCAGACATGGCAAACCTCGCCGTTGCCATCTTGTTTGCATCGCTCGGAGCCGTGGCTACTGCTCAAAA
1180	3616747	184.455	2A	0	TGCAGCTTCCACTTCCAGTCTCCTGCCGCCCACACACACTCATCGTCCAAGGATGGGTAGGGTTGCGAT
1181	4351882	184.455	2A	0	TGCAGCCCGTCCTAGCTAGGATCGGGATCAACAAATGGCTATAGATGGCGGCATGTTCTGTCTCAAAAC
1182	3041712	184.455	2A	0	TGCAGAAAACCTTTTTTTGCCCTAGTGGCATAATCAGTGGATCTGTGACACTTCGTCCAACACCGTTCG
1183	3042913	184.455	2A	0	TGCAGCAGGGTTCAGAACATTCTGTAAAACCCTGGCTGGATCTTTCAAGCATTGCAGTTCTTTAAAGAA
1184	3043049	184.455	2A	0	TGCAGCTGGCGGTTAGCTGCTAAGAACAGGTTCTAGACTTCTAGCCTAGGGTTGATCACAATTAATTTG
1185	3047474	184.455	2A	0	TGCAGGGCAGCCCTGGGCTGGATCTTGGGCAAGTTTGACCGACCGAGCCAAACTGGTGATTGTTGATTC
1186	4347663	187.831	2A	1	TGCAGCGCGTGCGTAAGTTACGAAATTGGGCCGAGATCAGAAGAGCGGTTCAGCAGGAATGCCGAGACC
1187	4339894	187.831	2A	0	TGCAGTGCGGCGCCATCGCAGTACTGCCCTGACCTTTGCATCGTCAGCGTCCCTGCCTCGCTGACCCAT
1188	4355743	187.831	2A	0	TGCAGCGCGTGCGTAAGTTACGAAATTGGGCCGAGATAGGAAGAGCGGTTCAGCAGGAATGCCGAGACC
1189	4359038	187.831	2A	0	TGCAGCGCGTGCGTAAGTTACGAAATTGGGCCGAGATCGCAAGAGCGGTTCAGCAGGAATGCCGAGACC
1190	3047222	187.831	2A	0	TGCAGGTCGAGTGTTCTGGCTGAACACAACACTCGACACTTGGACAGCGACCCGCGCAGCTATGCTGTC
1191	3617349	187.831	2A	0	TGCAGTGGTTTTGGCTCGTAGTCAAGGAAGTAGTCACCCCACAGAGAGGGCTCATAGCTGGACAGCGTC
1192	3046397	187.831	2A	0	TGCAGCACGTGCCGCAAGAGAAGCTGACGGGCCGTCTGCTCCCATGCCTCAGTTAATTACCTTCTGCAC
1193	4361979	191.207	2A	1	TGCAGCGGTGTCTAGATGGCACTCCTCCGAGATCAGAAGAGCGGTTCAGCAGGAATGCCGAGACCGATC
1194	4353134	191.207	2A	0	TGCAGCAAGCTGGCGATGGAACGATGATGGAAAACGCCGAGATCGGAAGAGCGGTTCAGCAGGAATGCC
1195	4214208	191.207	2A	0	TGCAGGCAGCTGAACGGGCAGTTGTTGGTCAAGGAGGCCGAGATCGGAAGAGCGGTTCAGCAGGAATGC
1196	4362959	191.207	2A	0	TGCAGCAGCAGCAGGGCGAGGGCGTCGCCGAGATCTGAAGAGCGGTTCAGCAGGAATGCCGAGACCGAT
1197	4363589	191.207	2A	0	TGCAGGCCGCGGGGCACGACGTAGAGCTCGTTCTTCTTCACGACCTTGGAGTATAGCCGAGATCGGAAG
1198	4367032	191.207	2A	0	TGCAGTCCTCCCTGACCTCGCCGTCCTGGCCGGCGAGCGGGCTCAGGCCGCCCAGCTTGAGCATCGCTG
1199	4354226	191.207	2A	0	TGCAGCTGGGACGCTGAGAGGTGAGCCTAGCTTCTCAAACGCACGGTGGGAACGGTGAGGCAGAACTGA
1200	4355155	193.681	2A	1	TGCAGAATTGTCTCGTGTGGGCCGAAGGCGACGGGAGCGCAAGATGACTGCGCACCGAGATCGGAAGAG
1201	4344739	193.681	2A	0	TGCAGCAGCAGCAGGGCGAGGGCGTCGTCGGCGCCCCGAGATCGGAAGAGCGGTTCAGCAGGAATGCCG
1202	4346157	193.681	2A	0	TGCAGAAAATTCCAACGACAGTGCGCCGTGATCGGAAGAGCGGTTCAGCAGGAATGCCGAGACCGATCT
1203	4349651	193.681	2A	0	TGCAGAAAATTCCAACGACAGTGCGCCGAGATCGGAAAAGCGGTTCAGCAGGAATGCCGAGACCGATCT
1204	4351352	193.681	2A	0	TGCAGACTGCCGAGAACCCATCCGCTGCACTCGCTGCCTGGAGAACCACCGCCGCACCCGCGACTGCCG
1205	4352310	193.681	2A	0	TGCAGAAAATTCCAACGACAGTGCGCCGAGATCGGTAGAGCGGTTCAGCAGGAATGCCGAGACCGATCT
1206	4353545	193.681	2A	0	TGCAGAAAATTCCAACGACAGTGCGCCGAGAACGGAAGAGCGGTTCAGCAGGAATGCCGAGACCGATCT
1207	4359055	193.681	2A	0	TGCAGAAAATTCCAACGACAGTGCGCCGAGATCGGATGAGCGGTTCAGCAGGAATGCCGAGACCGATCT
1208	4362511	193.681	2A	0	TGCAGGCGCGGGCTTCTCCTTGCCGAGATAGGAAGAGCGGTTCAGCAGGAATGCCGAGACCGATCTCGT
1209	3046339	193.681	2A	0	TGCAGGTCATCACCGCAGGTCGCCTTTGGTCAAGGTTGGCCGCGCCGCCGCCCCTGGTCGAACACTCAG
1210	3048208	196.233	2A	1	TGCAGATCGGGATAATGTGATTGTGAATCAGTGGTGGAGCTAGGCCGAGATCGGAAGAGCGGTTCAGCA
1211	4205257	196.233	2A	0	TGCAGGCTTCGAGGCAATGAGACTCGAGTGGCGAGAAAACAAAGGAGAAAGTGCTGGTTGCCGAGATCG
1212	3603397	196.233	2A	0	TGCAGATCGGGATAATGTGATTGTGAATCAGTGGTGGAGCTAGGCCGGCATCAGGCCCCGAGATCGGAA
1213	3607421	196.233	2A	0	TGCAGATCGAGTCGAGATAACGTGATCGTGAGTGATGCCAGCTTGCCCAGTCACAGCTCACAGGCCGTC
1214	4344136	196.233	2A	0	TGCAGATCCTCGTCTTCCCAACCGAGATAGGAAGAGCGGTTCAGCAGGAATGCCGAGACCGATCTCGTA
1215	4345956	196.233	2A	0	TGCAGATCCTCGTCTTCCCAACCGTGATCGGAAGAGCGGTTCAGCAGGAATGCCGAGACCGATCTCGTA
1216	4347112	196.233	2A	0	TGCAGCGGGGGCGACGGGAACGCCGAGATCTGAAGAGCGGTTCAGCAGGAATGCCGAGACCGATCTCGT
1217	4348029	196.233	2A	0	TGCAGATCCTCGTCTTCCCAACCGAGATCTGAAGAGCGGTTCAGCAGGAATGCCGAGACCGATCTCGTA
1218	4358753	196.233	2A	0	TGCAGCGGGGGCGACGGGAACGCCGAGATTGGAAGAGCGGTTCAGCAGGAATGCCGAGACCGATCTCGT
1219	3621371	202.479	2A	1	TGCAGTGCCTTGGTCCTCTCCTCCTCGAAGCTGGGCTGCGCTGCCACGGCGGACATGCCGTCCACCCTC
1220	4359399	202.479	2A	0	TGCAGCCGTCGCACGCTTCACCGAGATCAGAAGAGCGGTTCAGCAGGAATGCCGAGACCGATCTCGTAT
1221	4204611	202.479	2A	0	TGCAGTTTCGGTTGGCGGCGCTCATGGCTTCTTTGCCATGGCCTTTGCATGCCGACCTATGGCTTTTCC
1222	3612543	202.479	2A	0	TGCAGGTCCCCCGCGTTTTCGCGAGCTAGCCATGGAATCGCTGCTCCGATCCGATCCGATCCTATCCGA
1223	4213972	202.479	2A	0	TGCAGTTATGATTGGGACTCGTCCCTGATAATCGTCGCCGTCCGAGATCGGAAGAGCGGTTCAGCAGGA
1224	4347378	202.479	2A	0	TGCAGCTCGTCGCGTGGGTCGGCGACGACCACGAGCGCTTCCTCTCGAAGTTCAGGGACCGCCTCGACC
1225	4354117	202.479	2A	0	TGCAGCTCGTCGCGTGGGTCGGCGACGACCACGTGCGCTTCCTCTCGAAGTTCAAGGACCGCCTCGACC
1226	4362292	202.479	2A	0	TGCAGCCGTCGCACGCTTCACCGAGATTGGAAGAGCGGTTCAGCAGGAATGCCGAGACCGATCTCGTAT
1227	3603363	202.479	2A	0	TGCAGAGCAACCGTGATCGTCCATAGACGTGACATTTTCTGAACCACTAGGGGTCGGGGCACCACCGAG
1228	4373002	202.479	2A	0	TGCAGCCGTCGCACGCTTCACCGAGATCGGAAGTGCGGTTCAGCAGGAATGCCGAGACCGATCTCGTAT
1229	3612045	202.479	2A	0	TGCAGGTACCCAGCGTACGACAGGCTTCTGCCCTGCCGAGATCGGAAGAGCGGTTCAGCAGGAATGCCG
1230	4343403	202.479	2A	0	TGCAGCCGCTCCTCTGCGGATCTTGCAGCAATGATCACCTGGGTGGGAGTGGCACGGAAAATCAAGTTG
1231	4366835	202.479	2A	0	TGCAGCCGCTACTGCGAGCTGCCGCCGAGATCAGAAGAGCGGTTCAGCAGGAATGCCGAGACCGATCTC
1232	4367200	202.479	2A	0	TGCAGCTTGTTGTCATCGTCCTGACGACGATGGTACAAGTACTTGTCAAGGCTTCCGTTGGGCATGTAG
1233	3045915	202.479	2A	0	TGCAGCTAGCCGATCGGCAATGGCGACCAAGATCTACATCGTGTAATGCTCCGCCTCTGCTTGCTCTTC
1234	3617742	202.479	2A	0	TGCAGGATAATGTGTTTGTTCAGCTGATCTGTATAGTTTCAATACCGAGATCGGAAGAGCGGTTCAGCA
1235	3044509	202.479	2A	0	TGCAGGCGTGACGACCAAACCAGACGAGTCATTTATTAGCGGCACTACACGGGCAGATGAGATTAACCA
1236	3046230	202.479	2A	0	TGCAGCCTGCTCCGCTCCGTGGCAGAGCTATGGAGCAGAGGGGCTCCTAACGGGCACTGAGTCACCGCC
1237	3607296	204.132	2A	1	TGCAGGTCCCCCGCGTTTTTCGCGAGCTAGCCATGGAATCGCTGCTCCGATCCGATCCGATCCTATCCG
1238	3045848	204.132	2A	0	TGCAGGCCACTCCAAACAGGCTTCGCATGCTGAGCCTATATTCTGCCATCACCGAGATCGGAAGAGCGG
1239	3041123	206.313	2A	1	TGCAGCAATGGGGCTAACCTGTAGCATTTGCACAATTGCATTTAAGGCCCAAGTGATCGAACGCATGCT
1240	3623420	240.812	2A	1	TGCAGCGAAGCCATGATGTTAGCTTATAACTTAGCTAAACCTCAAACCGTGGCAGTGGCACCGAGATCG
1241	4347948	240.812	2A	0	TGCAGCGGGAGGCCGTCCAGGGCCTCGTGGCCGACCTGTCGTCCGCCCCACGTGGAAGCCGAGATCGGA
1242	3603521	243.331	2A	1	TGCAGCGTTCGTCAAGGAGTTAGGCGTCCTGGAGCCGAGATCGGAAGAGCGGTTCAGCAGGAATGCCGA
1243	3623238	243.331	2A	0	TGCAGGGTGCTAGCTAGCTTGATTCTTTCTCGGCTAAACACATGATTACATGTCAAGCAGGCTAGTGGA
1244	3605146	243.331	2A	0	TGCAGGAAAGCTCTAGGCATTGTATTTAGCAACTGTATCAGTTTTATCACCGAGATCGGAAGAGCGGTT
1245	3611419	243.331	2A	0	TGCAGCTGTTCAGGAGCGGCACCGAAGTGACCTAAAATGGCGAGGAGCGCCACCATGGAGGGCACCCTG
1246	3616268	243.331	2A	0	TGCAGATCGTTGATCAAGAGGAGGAAGGAGCGGAGTGAAAGAATTCATCAAATCGGTGGTCGTGCAACG
1247	3621453	243.331	2A	0	TGCAGTTGGCTTTTAAATAACTCACGCACGTACTTGCAAACCTCCGTTGATTTTGCCTGGAACAGTGCA
1248	3621973	243.331	2A	0	TGCAGCCACCTCTTGCGTGGATGCGCGCAGATCACGGTCCGAGATCGGAAGAGCGGTTCAGCAGGAATG
1249	3623428	243.331	2A	0	TGCAGGTCGCGGTGTGCTGAGGAGCAGAGGAGTAGAAAGAGGCTAGCGTCAGGACTCTAGAACCGAGAT
1250	4200526	243.331	2A	0	TGCAGGTGAGGTGAGGAGGTCAGGGGCGCGCGCGTGGATCTGAGGCGGCGACATCCGAGATCGGAAGAG
1251	4341425	243.331	2A	0	TGCAGAGCCGCGCCCAAGACCCACCGAGATCGGAAGAGTGGTTCAGCAGGAATGCCGAGACCGATCTCG
1252	4345452	243.331	2A	0	TGCAGAGCCGCGCCCAAGACCCACCGAGATAGGAAGAGCGGTTCAGCAGGAATGCCGAGACCGATCTCG
1253	4355837	243.331	2A	0	TGCAGGGCGGGTATTTAATATGGGACAGGCCGAGATAGGAAGAGCGGTTCAGCAGGAATGCCGAGACCG
1254	4358858	243.331	2A	0	TGCAGAGAGGGAGGGTGGAACAGAGGAGGGTGGACCTCTGGACCGAACATTAACGGAGACCAGGCAGTG
1255	4373641	243.331	2A	0	TGCAGGGCGGGTATTTAATATGGGACAGGCCGAGATCAGAAGAGCGGTTCAGCAGGAATGCCGAGACCG
1256	wPt-0102	245.659	2A	0	wPt-0102-2A
1257	4347654	245.659	2A	1	TGCAGGGCGGAGGATCATCTAGACGATGTCCGAGATCGGAAGATCGGTTCAGCAGGAATGCCGAGACCG
1258	3623927	245.659	2A	0	TGCAGCTTGGAACTTGACTCTGTCACTCTCGTCCTTTGAGGCAAGGAGCGTCGCCCACATGAACTAGCG
1259	4207942	245.659	2A	0	TGCAGGTTGTCGATGGCCTGGAGCAGGAAGGGGCGGAACCTGGCGAGGTTCACCTTCACGTCCTGCTTC
1260	wPt-0277	246.67	2A	1	wPt-0277-2A
1261	wPt-3611	246.67	2A	0	wPt-3611-2A
1262	3613098	248.03	2A	1	TGCAGGTTCCCTAAAGGCGAGATAAAGTCGTCGTGGATTCAATGTTTCGCTCATGGAGTCACCCGAGAT
1263	3042367	249.334	2A	0	TGCAGCACTACCGTTACTCTGGTCCGTTGTCCCCTTAATCATCGTACTCTTCTTACTTGTCATTAAAAT
1264	3616494	249.334	2A	1	TGCAGTGCTGTAGGCACACAATTTAATTGCGGGAGTCGTCGGGTCGGTGCGTGGCAGTCCTTGTGTGCC
1265	4212532	249.334	2A	0	TGCAGCACCACCGCCTGCGTCGGCTGGAAGATCTGGTTCGTCAGCCCGAGATCGGAAGAGCGGTTCAGC
1266	3621009	252.552	2A	1	TGCAGCCCACCAGCCTTGGAGTTTGCCGCTTCCATCTTCGAGTTCAAACCCGTGCACTCCTCAGGCCCG
1267	4339463	252.552	2A	0	TGCAGTTTTCACCAAAGCTGCCGAGATCGAAAGAGCGGTTCAGCAGGAATGCCGAGACCGATCTCGTAT
1268	4356074	252.552	2A	0	TGCAGTTTTCACCAAAGCTGCCGAGATCAGAAGAGCGGTTCAGCAGGAATGCCGAGACCGATCTCGTAT
1269	3610220	256.968	2A	1	TGCAGAAGAAGTCGACGACGAGGACGGTCAGGGGCGCGGCGGCGAGGAGGAAGTCCCGAGATCGGAAGA
1270	3605224	256.968	2A	0	TGCAGCTTTGTCAAGGATGCTAAAGCAGGTGATAAAGGGCCCCTTATCTGATTGCGCCGAAGAAGCAGG
1271	4350680	256.968	2A	0	TGCAGACCCCACCCCCTCCGCCGCCGAGATAGGAAGAGCGGTTCAGCAGGAATGCCGAGACCGATCTCG
1272	3606939	256.968	2A	0	TGCAGGTCATGGCGTGACGCGGCGGTGCAGCTCGCCCCTGCGGCGACCCGAGATCGGAAGAGCGGTTCA
1273	3604517	256.968	2A	0	TGCAGGTAATTTTCACAAAGGGAAAATAAGTTAAATTTTGATACGGCCGAGATCGGAAGAGCGGTTCAG
1274	3610294	256.968	2A	0	TGCAGCATGGAGGGCGTCGAGTGGATGACGGCGAAGACCTCCGCCGAGATCGGAAGAGCGGTTCAGCAG
1275	3620656	256.968	2A	0	TGCAGACAGTATGGAAGCAAACAACGTCGGCAGCGTGCCGCAGGCGGATAGAGACTTCAAGGAGCAGAT
1276	3047935	256.968	2A	0	TGCAGCTCTGTTAGAAGGCATAAAACTTCTCCAAAACCGCGGCCGAGATCGGAAGAGCGGTTCAGCAGG
1277	3617995	256.968	2A	0	TGCAGTACTGTGCGAGACAGCGTGGCCGTGTGATGCGGCAAGCGCATGAGAGGCTGGAGCATGACGGGC
1278	3622534	256.968	2A	0	TGCAGGCAAACTCCCTTTCTCTTAACAGCTCCTTAGTCTCATTTACCAGATGGCCTACACTCGACCTAT
1279	4362371	256.968	2A	0	TGCAGGAGGGACGACGGCCTTCCCCCGTTCTTCGGCTTGGCGCTGAAGTTCTTCCTCGCATGTCCGAGA
1280	4367074	256.968	2A	0	TGCAGGGCGCCTATATTGTCTAGCTTTATTCCTTTTCACGAGTTGGTGGAATACATTTCAACACACAAT
1281	3045546	256.968	2A	0	TGCAGCCTCGCCAGCCTCGACATCGCCCTTAACCTCAGCCGCAATGGCCTCACAGGCACGATCCCGAGA
1282	wPt-1722	262.621	2A	1	wPt-1722-2A
1283	3612539	266.008	2A	1	TGCAGCAGTTCACAGTCCACAGCTCCTTGATCCACAGCACAAGTCCACAGTCCGAGATCGGAAGAGCGG
1284	3608155	266.008	2A	0	TGCAGGTCACGGGCGTGGTGAGGAGCAGAGGAGGAGAAAGGGGCTAGCGTCAGGACTCTAGAACCGAGA
1285	3610259	266.008	2A	0	TGCAGTGTTGCATGAGGCAGCAAAGTCGTGTGATGTGACAAGCGCATGGACCGCAAAGTGAACCGAGAT
1286	3619441	266.008	2A	0	TGCAGCTTCGCACTGCCGTCGGCATCTCGCTGTGCTCACCGCATCGCACGGCAGTTCGGCATATCTCCT
1287	4350600	266.008	2A	0	TGCAGTTGCCAACAAGCTGCTTGCCATGGAGGGCTGGTTAAGTTTGTGTTTCATAGCTCTATGCACGCT
1288	4358541	266.008	2A	0	TGCAGCTGCCCACGCGTCCTACTCCAACACTGCTCCGAGATCGGAAGAGCGGTTCAGCAGGAATGCCGA
1289	3046407	266.008	2A	0	TGCAGGACCTCGTAGTCCACGCGGTCCCCGTGCCGCGCCATGATCCGCTCCTGCTCCTGGACGGCAGCG
1290	4347101	271.752	2A	1	TGCAGATGGGATGACAGTGCTATTACTCTTTTACCGAGATCGGAAGAGTGGTTCAGCAGGAATGCCGAG
1291	4354056	0	3A	1	TGCAGAGCGCTATGCCACAATTGTATGTTACAGCAGCAAAGCCGAGATCGGAAGAGCGGTTCAGCAGGA
1292	4341859	9.088	3A	1	TGCAGCTTGCGGCTGGGTTCGGCCGAGATCTGAAGAGCGGTTCAGCAGGAATGCCGAGACCGATCTCGT
1293	3621181	12.069	3A	1	TGCAGGCCGTTGGGGGGCACGTCTGGGAACTCCGCCCGAGATCGGAAGAGCGGTTCAGCAGGAATGCCG
1294	4350998	12.069	3A	0	TGCAGGTCTCCCTGATGCAACCGAGATTGGAAGAGCGGTTCAGCAGGAATGCCGAGACCGATCTCGTAT
1295	4361508	12.069	3A	0	TGCAGGTCTCCCTGATGCAACCGAGATCAGAAGAGCGGTTCAGCAGGAATGCCGAGACCGATCTCGTAT
1296	3606151	13.26	3A	1	TGCAGCATGTCGCCCACGTTCACCACCAGCGCGCCCTCCACCGAGATCGGAAGAGCGGTTCAGCAGGAA
1297	4213879	13.26	3A	0	TGCAGATGGAGAATCGTCGATGTACATGTGTTTGTTTGTTGCGTATCAGCCGAGATCGGAAGAGCGGTT
1298	4373503	13.26	3A	0	TGCAGATCTGGGTCGCCCCGCGCGTGGTGACGGCGCCGAGATCGGAAGAGCGGTTCAGCAGGAATGCCG
1299	3608889	13.26	3A	0	TGCAGCAGGCAACCAGCCCATACATCACGCCCATGACCACACACATGGCGCCGAGATCGGAAGAGCGGT
1300	4342544	13.26	3A	0	TGCAGCCTGCACCGAATGATCTTGTGGACGCCCAAAGCTACCACTGAGCTATTCAATCAACACCCGTTC
1301	3615291	13.26	3A	0	TGCAGAGCCTCAAGTTGAAAGGCAGCCTGGTTAAACTTCCGAGATCGGAAGAGCGGTTCAGCAGGAATG
1302	4218718	13.26	3A	0	TGCAGTAGCTCTGCGTCCGACTTCTTCTTCCTGGGCCGCACCATTGACCAGGAACCCACCGAGATCGGA
1303	3608212	13.26	3A	0	TGCAGCTTGCACTTGAGGACCCTGTGCTGCTCCTCCATGCCCTCCATCACCTTGTACCGAGATCGGAAG
1304	3610613	13.26	3A	0	TGCAGCCAAAAGGGCAGACCCCAGGCAGCTACAGATGGCACAAAATGGACTTTGCTTCTGAACCATTCA
1305	3611404	13.26	3A	0	TGCAGCAGCAGAGACACAAAGCTTCCATTTTTATGCGCCGAGATCGGAAGAGCGGTTCAGCAGGAATGC
1306	3611896	13.26	3A	0	TGCAGTCGTTTCATCCGACCCACCCAGGCAGACATGGCCAACATTCAGAGCAGTTGTTGAAGAAGAATT
1307	3615023	13.26	3A	0	TGCAGCGTGAGTTCTTAATCCCCCTAAAAAGCAATAGATCGCAACGCCGAGATCGGAAGAGCGGTTCAG
1308	3615651	13.26	3A	0	TGCAGATGGACGACATGCACCCGTGTCAAGCGACCACAAATGCTCCAGGCGACTCGCCGAGATCGGAAG
1309	3619247	13.26	3A	0	TGCAGGTTTTCCATGGTGGTAGGTGGTGTTTTGTCCGTCCGAGATCGGAAGAGCGGTTCAGCAGGAATG
1310	3620302	13.26	3A	0	TGCAGATTAGATGATTGCGAGCGTCGGTGCATATAAGTAATCATATTAAACACATCCGAGATCGGAAGA
1311	4201727	13.26	3A	0	TGCAGATTATTCTCTTCTCGGCTAGTAGTATGTGTGTGTGCCGAGATCGGAAGAGCGGTTCAGCAGGAA
1312	4217500	13.26	3A	0	TGCAGGATAGACAGAAGCTGCTCATCTCCATCGCCTCCCGTCGACGCCGTGTCGCAACGCGGCCCCGAG
1313	4340191	13.26	3A	0	TGCAGCAGACGTGAACCACATCGTGTGGCAGTGGAAGCGCCGAGATCGGAAGAGCGGTTCAGCAGGAAT
1314	4341268	13.26	3A	0	TGCAGGCGGATTAGCGGTGCGACATGAATCAGGATGGTGGGGAGCTGTGAGCTAGGCCGCGGTGCAGAG
1315	4341500	13.26	3A	0	TGCAGCCACACATCCTTGCACGACATGAACTATGAGTAGCTAATTTGAGGGATGAACAAACATATTGCT
1316	4341706	13.26	3A	0	TGCAGGCCGCCCACCATGTCCTGGTTCAGGATCGAGAGCACCGAGCTGTCCGTGTGCGCCTCCATCCCC
1317	4343016	13.26	3A	0	TGCAGTCGTGCCTGCCAGAGAAGAGTGCAGGCCCATCCGAGATCGGAAGAGCGGTTCAGCAGGAATGCC
1318	4343249	13.26	3A	0	TGCAGCATGTGGCCCTAGAGCATGTCGACCTGCACACTGTGGTAGATGCCATGCACGCCCTGGTGCATG
1319	4346324	13.26	3A	0	TGCAGTTCCAAAGAAGCAGTCGTCTCTACCCGTCGGATTTGGCTTCTCTAGATCCGAGATCGGAAGAGC
1320	4347323	13.26	3A	0	TGCAGGCCGACTTTGGCCGAGATCTGAAGAGCGGTTCAGCAGGAATGCCGAGACCGATCTCGTATGCCG
1321	4348894	13.26	3A	0	TGCAGCTGAGAGCCCAACTTGTGCTGGCTGACCGAGGCCGAGATCGGAAGAGCGGTTCAGCAGGAATGC
1322	4351092	13.26	3A	0	TGCAGCACCACCACCTCCTTGATAGCTTCCTCCTCGAGGTCCGAGATCGGAAGAGCGGTTCAGCAGGAA
1323	4352537	13.26	3A	0	TGCAGGGGTTCATCCTGCAATTTCATTGTGCACAGACACGTCATCCACAACAATGTCATCACCATGGGC
1324	4352683	13.26	3A	0	TGCAGATTTGGTATATCACCGTCCACAACAAGACAGATGGCCCGAGATCGGAAGAGCGGTTCAGCAGGA
1325	4353766	13.26	3A	0	TGCAGGCTGCCTATGCGGCACCTACACAACGCCCCTCCAGCGGCCAGCCTCGATCTGCGTACGGTGGAA
1326	4354364	13.26	3A	0	TGCAGCGACTTCACCCTTTCCCTGCAACCCCATTCCATTTCAGGCCCCACCGAGATCGGAAGAGCGGTT
1327	4356507	13.26	3A	0	TGCAGAGCCGAGACGTGAAACTATTTATTTAGGTTGTAGTTCACCGAGATCGGAAGAGCGGTTCAGCAG
1328	4356725	13.26	3A	0	TGCAGAAAACAAGTAAAGATGTTTGAAGGATCGGTAATCAACCGAGATCGGAAGAGCGGTTCAGCAGGA
1329	4356992	13.26	3A	0	TGCAGACAAGGGAGCTTTGACCGAGATCGGAAGAGTGGTTCAGCAGGAATGCCGAGACCGATCTCGTAT
1330	4358639	13.26	3A	0	TGCAGCTGCAAGCAGCTTCCCAGTTTAGCAGGCATAGGTCCAGTAAGCCGAGATCGGAAGAGCGGTTCA
1331	4359972	13.26	3A	0	TGCAGTACTCTTCTTAGAATGTAGCATTTGCATTCTTTCGTGTAATGCACCTGTTATGGCCCGAGATCG
1332	4360383	13.26	3A	0	TGCAGAGAGAGAGATTCAGATAGAGAAATCATGAGAAATAGAGAGTAGGGGAAGAGAGAGAGGCGGCCA
1333	4362120	13.26	3A	0	TGCAGCAGTAGATGATAATAACAGATTAAGCAACACTCGATGCAATGGAGACAATAATGAAGTATGCCA
1334	4362374	13.26	3A	0	TGCAGGTGACAAGTTTGATATACTTAATTGAACGAGGTATGTTGTCCGAGATCGGAAGAGCGGTTCAGC
1335	4363817	13.26	3A	0	TGCAGCGAGCTGTCAACCAAGGGCTATGTCGAGTTGGCTGACTACCGTGCCGAGATCGGAAGAGCGGTT
1336	4363844	13.26	3A	0	TGCAGTGGTCCACACTTGGTATGGTAGGTGCATCCGTGTCATCACACTGCCGAGATCGGAAGAGCGGTT
1337	4365998	13.26	3A	0	TGCAGTGGATCGAAGCATTCTGCTTGGAAGAACTCCAGCCGAGATCGGAAGAGCGGTTCAGCAGGAATG
1338	4371119	13.26	3A	0	TGCAGCTCTTCAGTGGCAGTACTGTGGAGTTCGGTAGCAGCAGGAGCAACAGATGCTGATGGCGACGCT
1339	4372178	13.26	3A	0	TGCAGGGAGGAGAGCGCCTGCACGTAGGCGGCGACGAGGCCGAGATCGGAAGAGCGGTTCAGCAGGAAT
1340	4372381	13.26	3A	0	TGCAGCCCGATGATCCCAGCTACAGCGCGGACTAAACCGCACCAGCCAACGCCTCCTCCATCCCCACGT
1341	4373912	13.26	3A	0	TGCAGGGTGCCAAGAAATTCGCACTCAAGGCCAAGTCTCTCTTTCCGAGATCGGAAGAGCGGTTCAGCA
1342	4351950	13.26	3A	0	TGCAGGTTCATCAAGCTCGGCTCCGAGATCGGAAGTGCGGTTCAGCAGGAATGCCGAGACCGATCTCGT
1343	4363401	13.26	3A	0	TGCAGGTTCATCAAGCTCGGCTCCGAGATAGGAAGAGCGGTTCAGCAGGAATGCCGAGACCGATCTCGT
1344	4373426	13.26	3A	0	TGCAGGTTCATCAAGCTCGGCTCCGAGATCCGAAGAGCGGTTCAGCAGGAATGCCGAGACCGATCTCGT
1345	3046520	13.26	3A	0	TGCAGCCGATAGTGGGTTCGGAGTTCGGACGCGCCGCCAGCCCATACAGTTGACTCAGTTTCGGTTCAC
1346	3609527	13.26	3A	0	TGCAGCAGGTGTCTGGGGTGTACAAGATGCTCCCGCCGTTGCTGGAGACGGTGCACGAGCAGACCGAGA
1347	4369764	13.26	3A	0	TGCAGAGAGGGGCTCGTCGTCAGTGCTGCGATGCAGCTTCATATGGGCTACCAGTGCTGGGATGCAGCG
1348	4373219	14.159	3A	1	TGCAGAGACAACTGACGGCGGCTGGCCGAGATCTGAAGAGCGGTTCAGCAGGAATGCCGAGACCGATCT
1349	4220450	15.406	3A	1	TGCAGTGGGTGGCCGCATAGCACACCATCTCCACCCACACACCAAAGAGCACCTGTAGCATCTCCTTCA
1350	4351393	15.406	3A	0	TGCAGGTTGCTTGAAGCTTTCCGTTTCCTGCCATTGCTCTGATATGTTGTTGCTGGCTTGCTCGTGTCC
1351	4340631	15.406	3A	0	TGCAGCCATCCCGACGGCGATGACGGCGATCCGAGATCGGAAGAGCTGTTCAGCAGGAATGCCGAGACC
1352	4342880	15.406	3A	0	TGCAGCCATCCCGACGGCGATGACGGCGATCCGAGATTGGAAGAGCGGTTCAGCAGGAATGCCGAGACC
1353	4343097	15.406	3A	0	TGCAGCATCGGGTTCAGGTGACCCTGGAACGGCAGTGGGAACAGCAGCACCCGCCGAGATCGGAAGAGC
1354	4347812	15.406	3A	0	TGCAGCTGTGGCGCCCCATCACCGAGATCGAAAGAGCGGTTCAGCAGGAATGCCGAGACCGATCTCGTA
1355	4350219	15.406	3A	0	TGCAGAGTTACAACCTCAAAATTGACTCCATGCCGCCCCGAGATCGGAAGAGCGGTTCAGCAGGAATGC
1356	4353556	15.406	3A	0	TGCAGCTGCAACTTGTACAGGCGATTGGGTGATCGCCTCACCCTCGCCAGCTACATGCGCTCAGCGTCG
1357	4353814	15.406	3A	0	TGCAGGCTGAGCATGAAGAGCCACCAGAGCCGCGAGAGTCAAGGCCGCCGAGATCGGAAGAGCGGTTCA
1358	4354403	15.406	3A	0	TGCAGCCAGGCCATCTCAGCACGGCGCCCTCCTTGCGGCAGATGGCAGCATAGACGCATAGGCTGGCGA
1359	4358253	15.406	3A	0	TGCAGCTGTGGCGCCCCATCACCGAGATCGGAAGAGCCGTTCAGCAGGAATGCCGAGACCGATCTCGTA
1360	4359514	15.406	3A	0	TGCAGCTGTGGCGCCCCATCACCGAGACCGGAAGAGCGGTTCAGCAGGAATGCCGAGACCGATCTCGTA
1361	4361087	15.406	3A	0	TGCAGAGCAGCGAGCTCGCTTCTTTCAACATGAAAAGAGGTGAAGACACCAAGGAGGCAGAGGAGCCGA
1362	4362532	15.406	3A	0	TGCAGACCTGGCTTCTTTCGTCGACGACGCGGTGCCCACCTCCGATGCACAGTCACCACGGAGGACCTC
1363	4364003	15.406	3A	0	TGCAGCTGTGGCGCCCCATCACCGAGATCTGAAGAGCGGTTCAGCAGGAATGCCGAGACCGATCTCGTA
1364	4364075	15.406	3A	0	TGCAGCATCGGGTTCAGGCGACCCTGGAACGGCAGCGGGAACAGCAGCACCCGCCGAGATCGGAAGAGC
1365	4365544	15.406	3A	0	TGCAGCATAGGGTTCAGGTGACCCTGGAACGGCAGCGGGAACAGCAGCACCCGCCGAGATCGGAAGAGC
1366	4340618	18.884	3A	1	TGCAGATGGAAGAATGCGATGTCGAATCCGAGATCGGGAGAGCGGTTCAGCAGGAATGCCGAGACCGAT
1367	3625044	18.884	3A	0	TGCAGAACAGGGACAGGTACGCCAGCGAGATGTCCTCCCACAGGTCCGCCACCAGCCCGCCGAGATCGG
1368	4351368	18.884	3A	0	TGCAGATGGAAGAATGCGATGTCGAATCCGAGATTGGAAGAGCGGTTCAGCAGGAATGCCGAGACCGAT
1369	4354361	18.884	3A	0	TGCAGCTGCAACTTGTACAGGCGATTGGGTGATCGCCTCACCCTCGCCAGCAACACGCGCTCGGCATCG
1370	4355701	18.884	3A	0	TGCAGCTGCAACTTGTACAGGCGATTGGGTGATCGCCTCACCCTCGCCAGCAACATGCGCCCGGCATCG
1371	4362739	18.884	3A	0	TGCAGATGGAAGAATGCGATGTCGAATCCGAGATCGAAAGAGCGGTTCAGCAGGAATGCCGAGACCGAT
1372	3044741	18.884	3A	0	TGCAGCTGCTTCTGATCCTATGCGACACATACCTCGACAAAGCAGTCGTGGAAGTGGAGCCGAGATCGG
1373	3041996	18.884	3A	0	TGCAGGGGACTGAAAAAGATTCGAATTTGATGGACCTAGTAGGCTACTGGACAAGACATGGAGGGCCAA
1374	3040552	18.884	3A	0	TGCAGCTACTGCCATGTAGCTTCGTACTACTTCCCCCAAATCAATCATTTACATGCAGATTTGTCCTTT
1375	3044804	18.884	3A	0	TGCAGATCCATGGTGGTACAAGCAGATACGAAAGAGGAGAAAGAGGATGCAAAAGTAAAAAAATGTTTT
1376	3043124	18.884	3A	0	TGCAGAGAACTCATTTTGGGCTAGTTTACTGACATGATTTTACCAGGTCAATCAAAGAGTTACGTATAG
1377	4203330	18.884	3A	0	TGCAGCCGCAGGTGGTCAAAACATATCTGCTGGTGTGCCGAGATCGGAAGAGCGGTTCAGCAGGAATGC
1378	3610931	23.39	3A	1	TGCAGTGGAATGAGGGTAGTCATGAAATGGGAAAATGCACAAATTCAACAAACAATTTTTTTTCCGAGA
1379	4368154	23.39	3A	0	TGCAGGTCGAAGGAAGACGTGATTTTCAGCCCGTAGTAGGCCAGCATCTCCTGGTCCTGGCTGATCCCG
1380	3613962	26.168	3A	0	TGCAGGGTCTACAATCGATCGATCAATCGATCGACTCCGAGATCGGAAGAGCGGTTCAGCAGGAATGCC
1381	3605888	26.168	3A	0	TGCAGGTCGAAGGAAGACGCGATGTTGAGCCCGTAGTAGGCCAGCATCTCCTGGTCCTGGCTGATCCCG
1382	4210440	26.168	3A	0	TGCAGCGTGGGTGTTAACGCATCTTTGGAGCAAAAATCTACACCGAGATCGGAAGAGCGGTTCAGCAGG
1383	4347427	26.168	3A	0	TGCAGCATGTAGACAATTGCGACCGTGTTGTCCTCCGAGATCAGAAGAGCGGTTCAGCAGGAATGCCGA
1384	4348822	26.168	3A	0	TGCAGCGAGCGTCACATAGGATATTCCTTATTAAATGGACCGAGATCGGAAGAGCGGTTCAGCAGGAAT
1385	4349896	26.168	3A	0	TGCAGCTTGTAGACAATTGCGACCGTGTTGTCCTCCGAGATCGGAAGAGCGGTTCAGCAGGAATGCCGA
1386	4352864	26.168	3A	0	TGCAGGGGATGCCGCCATCACCGCAGCCGTATAGCTTTCCACCCGAGATCGGAAGAGCGGTTCAGCAGG
1387	4353279	26.168	3A	0	TGCAGGAAGCGACAGCCCAGAAAAAATACTTGGAAGGGCGCCCTGAGCCGAGATCGGAAGAGCGGTTCA
1388	4355468	26.168	3A	0	TGCAGAGTGAACACGTTTGCACTGTGTGTGTTATATGCTGTGTGTGTTATACCAATGCGATCGACCGAG
1389	4358117	26.168	3A	0	TGCAGCATGTAGACAATTGCGACCGTGTTGTCCTCCCAGATCGGAAGAGCGGTTCAGCAGGAATGCCGA
1390	4359262	26.168	3A	0	TGCAGTGGTGGATCACTGGGTTCCCGAACGGATCTCTTCTAGAATGACAGTACAGCTCTACCCGTCGCC
1391	4364212	26.168	3A	0	TGCAGCACGTAGACAATTGCGACCGTGTTGTCCTCCGAGATCGGAAGAGCGGTTCAGCAGGAATGCCGA
1392	4366587	26.168	3A	0	TGCAGCATTAGGTGCGGCCAACTGCCTACCGAGATTGGAAGAGCGGTTCAGCAGGAATGCCGAGACCGA
1393	4373708	26.168	3A	0	TGCAGTTGTGCGATCCCTTGCACCGACCCACAGACGAACTCGTATGAACCAATAAACCAAATCCGAGAT
1394	4373924	26.168	3A	0	TGCAGTATGTATAGCCGTATATGAGTAGAAGATTCTTACTCTGTGCCGAGATCGGAAGAGCGGTTCAGC
1395	3617164	26.168	3A	1	TGCAGCTGATGCAGGAGGGGGAGGGACGGGGGAGCGCTGCATCGAGCGCCTGCTTCTGCCGAGATCGGA
1396	4220238	27.607	3A	1	TGCAGGGGTGTCGGGAGGTTACAGAGAGGTGCGAGACGTGGGGGACTGCCCGAGATCGGAAGAGCGGTT
1397	wPt-2317	29.012	3A	1	wPt-2317-3A
1398	tPt-6376	29.012	3A	0	tPt-6376-3A
1399	wPt-1596	29.012	3A	0	wPt-1596-3A
1400	4212523	29.012	3A	0	TGCAGGCAGACGTGTGATGCTCGCGACAGCGCACGGGAGGCGGAGGCATGCGTGTGAGAGCCGAGATCG
1401	3611422	31.339	3A	1	TGCAGATATTAGTTGTCGGTACTTTGAAGAACTTGTGAATGAGTCATTCTTTGAAGAAGTCTCCGAGAT
1402	3047913	31.339	3A	0	TGCAGGTGGGTTTTTACAGCACCACCTGCCCCAACGCCGAGGCCATCGTCCGAGATCGGAAGAGCGGTT
1403	3619829	31.339	3A	0	TGCAGCAGCTTTTGGTTATGTATGTTTTTCCTGTAGCGACCGAGATCGGAAGAGCGGTTCAGCAGGAAT
1404	4208730	31.339	3A	0	TGCAGGTCGGTCGCCACCAGCGTGTTCTGCTTGCTGCCCGTCCTCCTTGTCACCGAGATCGGAAGAGCG
1405	4219858	31.339	3A	0	TGCAGGCGACCTGGCTAGCCACCGCCGCCGTGCTAGAGCTTAGGGATTAGGATCAGGACCGAGATCGGA
1406	4221489	31.339	3A	0	TGCAGTGGTTCAAGGACGACGGGCAAGGCAGGATCAAGGCGTACTCCGAGATCGGAAGAGCGGTTCAGC
1407	4340280	31.339	3A	0	TGCAGAGGGAACGGACAATGATCCGTCTTAACCGAGATCGGAAGTGCGGTTCAGCAGGAATGCCGAGAC
1408	4342166	31.339	3A	0	TGCAGCCTCTTCATATGCTAGGCTTGGTTAGCTCGATGCAGATAAAGGTCGCCTTGCCGTCTACCGAGA
1409	4342287	31.339	3A	0	TGCAGTACTTACCCATGTTCAGCAACACACCCCTGTTCGCCGACTGCTTCCACCCGAGATCGGAAGAGC
1410	4342615	31.339	3A	0	TGCAGTGATGGGCATGCAGCAGTTGGTTACGGAGATGCCACCACAGCCAGGGTTCCGAGATCGGAAGAG
1411	4343582	31.339	3A	0	TGCAGAACCTTGTCTACACGTCCGAGATCGGAAGAGCAGTTCAGCAGGAATGCCGAGACCGATCTCGTA
1412	4344039	31.339	3A	0	TGCAGCCACTGACCACGGTACTTGCTGAAATCCCAATCCCAGTAGTCATTTACACTCCGAGATCGGAAG
1413	4344492	31.339	3A	0	TGCAGGAGCCCCCTCTCGTCGAGGCCGAGATCAGAAGAGCGGTTCAGCAGGAATGCCGAGACCGATCTC
1414	4345075	31.339	3A	0	TGCAGGACGCCAAGGAGACGGCCGAGATAGGAAGAGCGGTTCAGCAGGAATGCCGAGACCGATCTCGTA
1415	4345698	31.339	3A	0	TGCAGCCGTGGAGAGCAGACCAACTCCGCCGAGATCGGAAGAGTGGTTCAGCAGGAATGCCGAGACCGA
1416	4346476	31.339	3A	0	TGCAGGAGCCCCCTCTCGTCGAGGCCGAGATTGGAAGAGCGGTTCAGCAGGAATGCCGAGACCGATCTC
1417	4346612	31.339	3A	0	TGCAGAGGGAACGGACAATGATCCGTCTTAACCGACATCGGAAGAGCGGTTCAGCAGGAATGCCGAGAC
1418	4347714	31.339	3A	0	TGCAGCCTTAGGCAACAATCTAGGTCGACCAGCTCGTCCGAGATCGGAAGAGCGGTTCAGCAGGAATGC
1419	4347945	31.339	3A	0	TGCAGAAAATTTTCAAATGTGACAATGACCAAAGGAAGCCAGGGAGGGGAAAGCCACCGAGATCGGAAG
1420	4348330	31.339	3A	0	TGCAGAGATTATAAACAGAAATGGCACAAATCAGATCAATCTGCTAGCCACCCAGATCGGAAGAGCGGT
1421	4349421	31.339	3A	0	TGCAGGACGCCAAGGAGACGGCCGAGATCAGAAGAGCGGTTCAGCAGGAATGCCGAGACCGATCTCGTA
1422	4350436	31.339	3A	0	TGCAGAGGGAACGGACAATGATCCGTCTTAACCGAGATTGGAAGAGCGGTTCAGCAGGAATGCCGAGAC
1423	4351052	31.339	3A	0	TGCAGGACGCCAAGGAGACGGCCGAAATCGGAAGAGCGGTTCAGCAGGAATGCCGAGACCGATCTCGTA
1424	4351409	31.339	3A	0	TGCAGTCTGGACTCATACTGATCCACCCGAGATCGGAATAGCGGTTCAGCAGGAATGCCGAGACCGATC
1425	4352116	31.339	3A	0	TGCAGTGTTGCGATGACACGAGGCTGCTCCGATGATGCAGCAACGGTCGCAGTGGGACGACAATAGCGG
1426	4353517	31.339	3A	0	TGCAGGTCCTGGCGCGGCGCGCCGTCGCGTCATGGCACCCGAGATCGGAAGAGCGGTTCAGCAGGAATG
1427	4354630	31.339	3A	0	TGCAGCTGAGAGTCCAACTTGTGCTGGCTGACACAGTGACACCTGGGCCGAGATCGGAAGAGCGGTTCA
1428	4354862	31.339	3A	0	TGCAGAGATTATAAACAGAAATGGCACAAATCAGATCAATCTGCTAGCCACAGAGATCGGAAGAGCGGT
1429	4355433	31.339	3A	0	TGCAGAGGTTATAAACAGAAATGGCACAAATCAGATCAATCTGCTAGCCACCGAGATCGGAAGAGCGGT
1430	4356546	31.339	3A	0	TGCAGTCTGAGCAAGTCGGGCGGTTCATGGCAGCCATTCACAAGATCATGATTCCGAGATCGGAAGAGC
1431	4358961	31.339	3A	0	TGCAGCCAAACTAAAGAAAAGATCCGAATGTAAGCTCACCGAGATCGGAAGAGCGGTTCAGCAGGAATG
1432	4363357	31.339	3A	0	TGCAGTCCAGTCCAGCCCAATTGGCAAACGCGTGAATACGATGGAGAGAGTCAGCGGCCGAGATCGGAA
1433	4366035	31.339	3A	0	TGCAGAGATTATAAACAGAAATGGCACAAATCAGATCAATCTGCTAACCACCGAGATCGGAAGAGCGGT
1434	4366728	31.339	3A	0	TGCAGCCGTGGAGAGCAGACCAACTCCGCCGAGATAGGAAGAGCGGTTCAGCAGGAATGCCGAGACCGA
1435	4371629	31.339	3A	0	TGCAGAGATTATAAACAGAAATGGCACAAATCAGATCAATCTGCCAGCCACCGAGATCGGAAGAGCGGT
1436	4372734	31.339	3A	0	TGCAGGAGCCCCCTCTCGTCGAGGCCGTGATCGGAAGAGCGGTTCAGCAGGAATGCCGAGACCGATCTC
1437	4372891	31.339	3A	0	TGCAGGGATTATAAACAGAAATGGCACAAATCAGATCAATCTGCTAGCCACCGAGATCGGAAGAGCGGT
1438	4373184	31.339	3A	0	TGCAGCCCAACACCAAAAAAAGCTTCAGTCATCTCCATTGAGGCAAAAGATCGAACAGATAGCCGAGAT
1439	4373613	31.339	3A	0	TGCAGGACGCCAAGGAGACGGCCGAGATCGGAAGAGTGGTTCAGCAGGAATGCCGAGACCGATCTCGTA
1440	4373728	31.339	3A	0	TGCAGTCTGGACTCATACTGATCCACCCGAGAACGGAAGAGCGGTTCAGCAGGAATGCCGAGACCGATC
1441	4374012	31.339	3A	0	TGCAGAAACACCGCACCTAGTAAACGACGCCTTTTGCGCTAAGTAGGAATCGATGTATCACCTACTACA
1442	4374106	31.339	3A	0	TGCAGTAAGCAGCACATAGGAGGCACCAGAAAGTTAACCAGCTGGCCGCACTGTGTGTATAACGATGGA
1443	4354915	31.339	3A	0	TGCAGGATCTCGCCCTCGCTCCGCGGCGTCGGCGGCACCGTCGTCGACGGCGAGGACGACACCCGAGAT
1444	4367259	31.339	3A	0	TGCAGAAAAAGATCAGTTTCCGTCAGTTACACCGAATTCCCCAGCCCTGCATCAAGCCAGCCCTGTCCG
1445	4200867	31.339	3A	0	TGCAGGTCCCGAGTTCGAACTCTGGTAACCTGCATGTTTCTTACCTCGTTTCCTTTGTATTACAACCGA
1446	4370420	31.339	3A	0	TGCAGGAGGTGCAGCTAGCTAGCGAGAGGGAACGGATCGATGATGTGGAGCAATCCGAGATCGGAAGAG
1447	3617171	32.992	3A	1	TGCAGTGGAGCAAGGCGTGGCATTTGGCACGCCTTTCCTTTCTAGTGCGTTTGCTTTCAGGGGTGTATC
1448	4351110	58.792	3A	1	TGCAGCTGCGAGGCTACGATGGGAGACGTTGGGGATGCCCACTGGACATTGGTGTCCTTCTCAACACAA
1449	4351772	58.792	3A	0	TGCAGCTGCGAGGCTACGATGGGAGACGTTGGGGATGCCCACTGGACGTTGATGTCCTTCTCAACACAA
1450	4365067	58.792	3A	0	TGCAGCCACATAAATCAAAATTAAGATCTGCATCAATCAAGGGTTCTTACCAACTCAAAATCAGCACCC
1451	4364485	60.309	3A	1	TGCAGCCTCCCCCTCCTCCTCCCTTCCTCCCTCTCTCCCGAGATCGGAAGAGCGGTTCAGCAGGAATGC
1452	3047888	71.527	3A	1	TGCAGATTTCTCTTCTCTACTTGGTGGTTCTCGCTCATGCCCATGATGTGGATGTGGTTTTGGGTGCGA
1453	3606026	72.741	3A	1	TGCAGACCATCGATATACGCCACCACATACCCATCACCCTCGACCTTCATGTAGGCAACTACACCCGAG
1454	4356555	72.741	3A	0	TGCAGGCTGGACTACAGCTCCGAGATCGGTAGAGCGGTTCAGCAGGAATGCCGAGACCGATCTCGTATG
1455	4356822	72.741	3A	0	TGCAGGCTGGACTACAGCTCCGAGATCGGAAGATCGGTTCAGCAGGAATGCCGAGACCGATCTCGTATG
1456	4366436	72.741	3A	0	TGCAGGCTGGACTACAGCTCCGAGATCGGAAGTGCGGTTCAGCAGGAATGCCGAGACCGATCTCGTATG
1457	4218606	75.068	3A	1	TGCAGCAGACGGCTCGTTGCTGGTAACCTGACTAGCCTCCGCCGAGATCGGAAGAGCGGTTCAGCAGGA
1458	4364615	75.068	3A	0	TGCAGGACCAAGAGAATTTCCGCCGTTATGCATAATGGTAATTACCTTCATATAATCTGCCTCGACATG
1459	3047241	75.068	3A	0	TGCAGCCCTGTCTTGACATGGGTGCGCTGTTCCTCGGCGCGTCGTGCCATTACGGGATCCTTTGCATGT
1460	4373454	75.068	3A	0	TGCAGACTTTGTTAAGTTCGGTAGACAGCACACACGACGGTCTACCGAGATCGGAAGAGCGGTTCAGCA
1461	4364634	77.261	3A	1	TGCAGGTAGCATGAGCTAATAAATTTCGTCGACATGGACTCAATCGCGCGTGCCTTAAACTCCGAGATC
1462	4348695	79.566	3A	1	TGCAGGCCAAGCCCTAGGCCACCTTGTCATGTTCCGCGGTGTCTCCTGAAAACGTGCTGTCCTCGAGGA
1463	4344025	79.566	3A	0	TGCAGTTGGCTGGGGGACAAGCCGAAACTGAAGGAATCCTACTACTGCTACCGAGATCGGAAGAGCGGT
1464	4357990	79.566	3A	0	TGCAGCACCTCATATTGGCGGATCCGAGATCGGAAGAGTGGTTCAGCAGGAATGCCGAGACCGATCTCG
1465	4345250	79.566	3A	0	TGCAGCCGCCTCCTCGTCATTCGCTATGGCCGTAGCCGTCTCCGACGCCGACGACGGAGTCACCGTGCG
1466	4362174	79.566	3A	0	TGCAGCACCTCATATTGGCGGATCCGAGATCAGAAGAGCGGTTCAGCAGGAATGCCGAGACCGATCTCG
1467	4366224	79.566	3A	0	TGCAGCGACGGTGGCGGCCGATATCGGAAGAGCGGTTCAGCAGGAATGCCGAGACCGATCTCGTATGCC
1468	3047643	79.566	3A	0	TGCAGACCGATCTTCTTCTACTTGGCTGGCCGAGAGGACCGCACGTCACGTACAGCGTACCGAGATCGG
1469	3046358	82.942	3A	1	TGCAGCAAAAGCGTTATCTTGAGCCGAGTGCTCTTCACTCTGTTTTTCGTTGCAATATTCAGTCTCCAG
1470	3046307	82.942	3A	0	TGCAGTAGGATACATATGGAAGAGCAAATCAACAACAACAACAACAACAACAAGAAGAAGAAGGTGACG
1471	4203601	86.318	3A	1	TGCAGTTTTCTAGTTGCGCGGCTTCCATGGGCGGCAACAACAACGGGATCCGAGATCGGAAGAGCGGTT
1472	4356402	86.318	3A	0	TGCAGAGACCGAGGGACACGTTCTGTACATGGTGCCATGCATTCTTCAGTTCGCACTACTGCGAGGCCC
1473	4204295	86.318	3A	0	TGCAGGATTGATTTTCTCTTGGACGCTAGCACACGCACGTACAAAACTGCAAGCCGCCGAGATCGGAAG
1474	4204558	86.318	3A	0	TGCAGCCAGGCAGCGGCGTGGAAGGGAGCACGCGGTAGACCGAGATCGGAAGAGCGGTTCAGCAGGAAT
1475	4201299	86.318	3A	0	TGCAGTTCTATTTTGAAAGTTGGTGACACATAAGATGAATCCTCATCTTGCTACCGAGATCGGAAGAGC
1476	3041019	86.318	3A	0	TGCAGGATCTTCAGTGCGTAGGCGCCCAGCTTCATTGTTACGAAGTCCGCGCCCTAGTGCGTCTCAATG
1477	3042922	86.318	3A	0	TGCAGTGGACGTGCGTCATTATATTCTTCATAAAATAAAAGGGACTCCAAGCAAATGATGAGTTGTTGT
1478	wPt-3697	89.694	3A	1	wPt-3697-3A
1479	wPt-2698	89.694	3A	0	wPt-2698-3A
1480	wPt-4620	89.694	3A	0	wPt-4620-3A
1481	wPt-9049	89.694	3A	0	wPt-9049-3A
1482	wPt-0313	96.522	3A	1	wPt-0313-3A
1483	wPt-304742	96.522	3A	0	wPt-304742-3A
1484	wPt-345988	96.522	3A	0	wPt-345988-3A
1485	3606783	110.651	3A	1	TGCAGCAGAGCCACGAGAACAACCAAGAGGACGGTGAGCGCCATGAGGAAGACGTTCACCAATCCGAGA
1486	4350603	111.909	3A	1	TGCAGGTTAAGGCAGAAGGGGGCGCCCGAGGCAGAGTCCGAGATCGGAAGAGCGGTTCAGCAGGAATGC
1487	4362504	111.909	3A	0	TGCAGTATCAAGTCACCTCCGCCGTTCCCGCATTGAGGCGCCGACCGCCGAGCTGCGTGACTGCGCCGA
1488	4348722	113.067	3A	1	TGCAGTGGCGCCATGGCTGCCGAGATCAGAAGAGCGGTTCAGCAGGAATGCCGAGACCGATCTCGTATG
1489	4350706	113.067	3A	0	TGCAGTGGCGCCATGGCTGCCGAGAACGGAAGAGCGGTTCAGCAGGAATGCCGAGACCGATCTCGTATG
1490	4362343	113.067	3A	0	TGCAGTGGCGCCATGGCTGCCGAGATAGGAAGAGCGGTTCAGCAGGAATGCCGAGACCGATCTCGTATG
1491	4348762	116.499	3A	1	TGCAGGAAACAATGGGCATGGTGGCATTGCTCCGAGTTCGGAAGAGCGGTTCAGCAGGAATGCCGAGAC
1492	4351883	116.499	3A	0	TGCAGGAAACAATGGGCATGGTGGCATTGCTCCGAGATCAGAAGAGCGGTTCAGCAGGAATGCCGAGAC
1493	4355263	116.499	3A	0	TGCAGGAAACAATGGGCATGGTGGCATTGCTCCGAGATTGGAAGAGCGGTTCAGCAGGAATGCCGAGAC
1494	4357905	116.499	3A	0	TGCAGGCTACAGCTGCTGCTTCGGTGTATGCGCAATGTTCAACGACGCCGTCCATCCAGACTTCTTCAG
1495	4359072	116.499	3A	0	TGCAGATGATGGAGAAGAGCTGCCAGAGGACGCCGAGAACGGAAGAGCGGTTCAGCAGGAATGCCGAGA
1496	4359464	116.499	3A	0	TGCAGGAAACAATGGGCATGGTGGCATTGCTCCGAGATCGGAAGAGTGGTTCAGCAGGAATGCCGAGAC
1497	4359798	116.499	3A	0	TGCAGCTGCCGCTTAACTTGGATGCGTGGAGAACCGAGATCAGAAGAGCGGTTCAGCAGGAATGCCGAG
1498	4343854	118.782	3A	1	TGCAGCCACCGCACGCACACACGCACACCGAGCCCGACCCGAGCCACCCCGAGATCGGAAGAGCGGTTC
1499	3046525	118.782	3A	0	TGCAGAAACTTCTAGAAGCATCATTCACGGGGCGGAATCCCCATGGACGGCGCGGCCTCTACGAAGGCG
1500	4361952	122.225	3A	1	TGCAGCCAAAACTTCCGCCGTTCCCATGCCGAGATCGGAAGAGTGGTTCAGCAGGAATGCCGAGACCGA
1501	4218832	122.225	3A	0	TGCAGGCTGTAGGCTCCGAGAGAATCATGGCTAATCGGGGCGCCGAGATCGGAAGAGCGGTTCAGCAGG
1502	4363572	122.225	3A	0	TGCAGCCAAAACTTCCGCCGTTCCCATGCCGAGATTGGAAGAGCGGTTCAGCAGGAATGCCGAGACCGA
1503	4215562	122.225	3A	0	TGCAGGAAATGCAGCCCAGTTGGATGTTTTGGGTCCGTGAGCCGAGATCGGAAGAGCGGTTCAGCAGGA
1504	4364669	122.225	3A	0	TGCAGCCAAAACTTCCGCCGTTCCCATGCCGAGATCGGAAGAGCGGTTTAGCAGGAATGCCGAGACCGA
1505	4218871	122.225	3A	0	TGCAGAGGTACAGCGACACGGAAGGCATGCATCTACACAGACGCGGTCAGGGAGGGAGAGAGGAGATGC
1506	4221308	122.225	3A	0	TGCAGCGTCCGTTGCACACGCAGACACACACACCCACACAGGACGGCCCGCACGCAGGCTCCGAGATCG
1507	4350485	122.225	3A	0	TGCAGTGTGTCGATCCTTTGAATTCAGTTTGTGTACGTGTGTGTGGTAGTGAGTGATGTAGCCGTGGCT
1508	4340307	126.223	3A	0	TGCAGCCGCTGTAGCCTTCAGCCGAGACCGGAAGAGCGGTTCAGCAGGAATGCCGAGACCGATCTCGTA
1509	4341418	126.223	3A	0	TGCAGAATGAGGAACCCCCAGACCCTTTTCCTCCCCGAAACGATCTCCTGCCATAAACTTACATTGCAG
1510	4354075	126.223	3A	0	TGCAGCCGCTGTAGCCTTCAGCCGAGATCGGATGAGCGGTTCAGCAGGAATGCCGAGACCGATCTCGTA
1511	4366066	126.223	3A	0	TGCAGCCGCTGTAGCCTTCAGCCGAGATCCGAAGAGCGGTTCAGCAGGAATGCCGAGACCGATCTCGTA
1512	4366342	126.223	3A	0	TGCAGCCGCTGTAGCCTTCAGCCGTGATCGGAAGAGCGGTTCAGCAGGAATGCCGAGACCGATCTCGTA
1513	4342915	126.223	3A	1	TGCAGCGCACGGTCTCCCAATCGTCGCCACCAAGAACGGCGGTCCGAGATCGGAAGAGCGGTTCAGCAG
1514	4368476	126.223	3A	0	TGCAGCACATCAACCATCGGTGGTCTCACGACGGCGCCAGGCAGACCATAGGGAAGCTCATGGCCTCAC
1515	4355318	127.538	3A	1	TGCAGCCCAAGCTGACAGAGGCACACCCGAGATCGTAAGAGCGGTTCAGCAGGAATGCCGAGACCGATC
1516	4360138	128.931	3A	0	TGCAGATGCTGCGTCCCACCGCGCCGACCGAGATTGGAAGAGCGGTTCAGCAGGAATGCCGAGACCGAT
1517	4368241	128.931	3A	1	TGCAGGTAGGCGCGCCACTTGTCAATTGCCATGATCACCGCGAGGAACTCTTTCTCATAGATGGAGCGG
1518	4209510	128.931	3A	0	TGCAGCCAAAGCTGAGCAGCCGCACCAGCTTGCAATCGTCCGCCACACCTCATCCGAGAAAGGGCAGCT
1519	4346554	130.291	3A	1	TGCAGAGGGAGGCGCACGGGAGAAGGGGCCGAGATCGGAAGAGAGGTTCAGCAGGAATGCCGAGACCGA
1520	4357566	130.291	3A	0	TGCAGAGGGAGGCGCACGGGAGAAGGGGCCGAGATCGTAAGAGCGGTTCAGCAGGAATGCCGAGACCGA
1521	4359362	130.291	3A	0	TGCAGTAGGGCCGATCTCGTGCCCGAGATCGGAAGAGTGGTTCAGCAGGAATGCCGAGACCGATCTCGT
1522	4364322	130.291	3A	0	TGCAGAGGGAGGCGCACGGGAGAAGGGGCCGAGATCTGAAGAGCGGTTCAGCAGGAATGCCGAGACCGA
1523	4369495	130.291	3A	0	TGCAGTACTCCCAGCTTAAGCAGCTCGCGGCTAGGATAACGTTATGCTTCAAATTAGCACTGCATACCT
1524	4344747	131.516	3A	1	TGCAGCCGCCGCTCTCTGTTGACCGCGCTTGATTGACCCGAGATCGGAAGAGCGGTTCAGCAGGAATGC
1525	4343187	132.808	3A	1	TGCAGGGTGCCCAGTAGAGACAAAAGGCACATGTTCGTCAACCGAGATCGGAAGAGCGGTTCAGCAGGA
1526	4360777	132.808	3A	0	TGCAGGGTACCCAGTAGAGACAAAAGGCACATGTTCGTCAACCGAGATTGGAAGAGCGGTTCAGCAGGA
1527	4371469	132.808	3A	0	TGCAGGGTACCCAGTAGAGACAAAAGGCACATGTTCGTCAACCCAGATCGGAAGAGCGGTTCAGCAGGA
1528	4363493	132.808	3A	0	TGCAGCCCGTGGCTTGTGGTGAGGAGCTGTGTTTTCGTGCGAGGATAGTGCCAAAAGGACTCTCTGTCC
1529	4340728	135.35	3A	0	TGCAGGAAGGTCGGGTGAAGGAAGCCGAGGTCAAACGGCTACTGGAAAGTGCTCGTCACCGAAGTGTGG
1530	4208019	135.35	3A	1	TGCAGCACCGCAGCGCGGAGCGGCACCTCGAGGGCGTCGCCGCCAAGCTGGCGGAGATGGTCAAGAAGG
1531	4347150	136.699	3A	0	TGCAGCGAGGTGCTCGGTCGGGCGACTCAGAGTCCGAGATCAGAAGAGCGGTTCAGCAGGAATGCCGAG
1532	4200856	136.699	3A	0	TGCAGTGTAAAGATACAGAGAAAATTCAGTGTTAAAGATTTAAAGATTCAGAGAGGAAACCCGAGATCG
1533	4202412	136.699	3A	0	TGCAGATCAACCATCATCGTGAAGATAGTTCCGAGGGGGAGGGGATAGCCGAGATCGGAAGAGCGGTTC
1534	4203008	136.699	3A	0	TGCAGAACTACATGCGTCCTTCTCTCCTCCCAGCTAGACTCACGACGCCACAGCTCAACGGGCGTGTCA
1535	4214645	136.699	3A	0	TGCAGTGCGGCGACGGCTATCTCGAGCTTGGCGAAGCGGGCTTCGAGCTCCGAGATCGGAAGAGCGGTT
1536	4342499	136.699	3A	0	TGCAGAATCTACATTCGTCCTTCTCTCCTCCCAGCTAGACTCACGACGCCACAGCTCAACGGGCGTGTC
1537	4349688	136.699	3A	0	TGCAGGTGAAGTGGACGCAGCTGAAAGGCCCCGAGATTGGAAGAGCGGTTCAGCAGGAATGCCGAGACC
1538	4353710	136.699	3A	0	TGCAGGTGAAGTGGACGCAGCTGAAAGGCCCCGGGATCGGAAGAGCGGTTCAGCAGGAATGCCGAGACC
1539	4354142	136.699	3A	0	TGCAGGTCGCTGCCCCGCTCCCTCATCCCGCCCCACCGAGATCGGAAGAGCGGTTCAGCAGGAATGCCG
1540	4363524	136.699	3A	0	TGCAGTGTGTGTGAGCACAGCAGTGGATGGTCCTTTAACGTCAGGGATCATTTACCCGAGATCGGAAGA
1541	4372817	136.699	3A	0	TGCAGTGTGTGTGAGCACAGCAGTGGATGGTGCCTTTAACGTCAGGGATCATTTACCCGAGATCGGAAG
1542	3041254	136.699	3A	1	TGCAGAGGATCTCAACACACAATGTTGTGTTATTATTTCTTTATTATACACCTGAAAGCTTACCGAGAT
1543	3045643	136.699	3A	0	TGCAGTGATTGTTTGCTTATAGAAAGGCCGTGTGGATGTGATCGTGGTGGATGGATCGTCAACATGGCT
1544	3043825	137.991	3A	1	TGCAGCACAGCTATTTCAAGTGCACGACGACAGGAGATGCCTAAGAAACTCCGAGATCGGAAGAGCGGT
1545	4348526	137.991	3A	0	TGCAGTGTTGCTACCAGAAAACCCATTCGATACAGTATGAAAACAGAGTTGCTACAGACGAACGCTCTA
1546	3619488	142.498	3A	1	TGCAGTTCTGGAAGATACTATCGTATACGAGATCGAATTGCACGCACCGTCTGGGCCGAGATCGGAAGA
1547	4201499	142.498	3A	0	TGCAGACAAACTGGATAGGGTTTTTCATCATTGCTGCGCTGGAGCCCGAGATCGGAAGAGCGGTTCAGC
1548	4201086	142.498	3A	0	TGCAGTGGACCTCACGTCGTCTTAGGACAGGACGTGTTTGTTCATTGCTTGCAACGCCGTATGCGCTCA
1549	4204676	142.498	3A	0	TGCAGCCAAAGCCTGAGCTGCCCGACCAAGACCGAGTAGACCGAGATCGGAAGAGCGGTTCAGCAGGAA
1550	4213157	142.498	3A	0	TGCAGTTCGTTAGACAAAGCCAGGTGCAGCAATGCATGATGACTGATGGGTACTCCAGAGTAGAGTAGT
1551	4214850	142.498	3A	0	TGCAGTAGTAGTAACAATCTTCTGAACACATCGAAAAAGAACAATCTTCCGAACTACTACCATAGACCG
1552	4215294	142.498	3A	0	TGCAGAGAATGCAAGCATATGAGAGACTCATCTCGCTGTCTCGGTAACGGCCGAGATCGGAAGAGCGGT
1553	4215359	142.498	3A	0	TGCAGGTTGTACTGCTACTCCTCCTGCAATATCGGAAACACGGAGACCATCGGCGCCTGCTCCTCCGAG
1554	4216197	142.498	3A	0	TGCAGAAACTCTGGATAGGGTTTTTCATCATTGCTGCGCTGGAGCCCGAGATCGGAAGAGCGGTTCAGC
1555	4216400	142.498	3A	0	TGCAGTGGTCATGATCATAGTCCTTGTGTCGTTTTCGTGGGGACAGTATACCGAGGATCCCGAGATCGG
1556	4217363	142.498	3A	0	TGCAGCATACATGCATTATAATGGCCGATGCTGAGGGTCTCCACTCTCCGAGATCGGAAGAGCGGTTCA
1557	4217920	142.498	3A	0	TGCAGCATTGGCAGCACCAACTACGCACCCGTGAGCTAAGAGAATTAATTAACGAGACCATGCCTAGCG
1558	4218615	142.498	3A	0	TGCAGCATTGGCAGCACCAACTACGCACCCGTGAGCTAAGAGAATTAATTAACGAGACCAAGCCTAGCC
1559	4220050	142.498	3A	0	TGCAGTACGGTACGATCGCTGTCGTGTGGACCTTAGCATCCGAGATCGGAAGAGCGGTTCAGCAGGAAT
1560	4339786	142.498	3A	0	TGCAGCCAGCCACCGCCTCCGTCCGAGATCGAAAGAGCGGTTCAGCAGGAATGCCGAGACCGATCTCGT
1561	4340232	142.498	3A	0	TGCAGGGCCTGGCGGACCGAGATTGGAAGAGCGGTTCAGCAGGAATGCCGAGACCGATCTCGTATGCCG
1562	4340298	142.498	3A	0	TGCAGTAGTTGCCCACGCTAGCTGCATATGATTAGTTAGGCCGAGATCGGAAGAGCGGTTCAGCAGGAA
1563	4340300	142.498	3A	0	TGCAGTAGTTGCCCAAGCTAGCTGCATATGATTAGTTGGGCCGAGATCGGAAGAGCGGTTCAGCAGGAA
1564	4340380	142.498	3A	0	TGCAGTGCCGTGGTGCAGATGACACATGAGGCCGTGATCGGAAGAGCGGTTCAGCAGGAATGCCGAGAC
1565	4340584	142.498	3A	0	TGCAGGTTCACTCATGTTCTCGAAGAAACCGAGATCCGAAGAGCGGTTCAGCAGGAATGCCGAGACCGA
1566	4341044	142.498	3A	0	TGCAGGCGTTCGATTGCAAGGAACCAGCCTCCTGCATGCCTAACGCCTGGCCACCCTTAGAAGACTAGA
1567	4341257	142.498	3A	0	TGCAGGCCGACCCCATCGTCTATTTTTCTCCATGGACAGGGAGCGCCATGGCTTCCACTTCAAGCTTTT
1568	4341633	142.498	3A	0	TGCAGCATACATGCTGAGGGTCTCCACTCTCCGAGATCGGAAGAGTGGTTCAGCAGGAATGCCGAGACC
1569	4343012	142.498	3A	0	TGCAGCTAGACAGCTAATGGAGGTCCCGAGATCGAAAGAGCGGTTCAGCAGGAATGCCGAGACCGATCT
1570	4343018	142.498	3A	0	TGCAGCTAGACAGCTAGTGGAGGTCCCGAGTTCGGAAGAGCGGTTCAGCAGGAATGCCGAGACCGATCT
1571	4343075	142.498	3A	0	TGCAGGAGGGGCGCTGGGCCCTGGCGACTCGAGAAACAGGGCGCGCTCAACACGCTAGCGAAACAGGGG
1572	4343530	142.498	3A	0	TGCAGTGCAACAGCATCACATGGGGGCAGCGCCGAGATCGGAAGAGTGGTTCAGCAGGAATGCCGAGAC
1573	4343994	142.498	3A	0	TGCAGCAGTTGCCCAAGCTAGCTGCATATGATTAGTTAGGCCGAGATCGGAAGAGCGGTTCAGCAGGAA
1574	4344197	142.498	3A	0	TGCAGCATTAGTTCTTCTTCCACGGTCGATCACAATCACACACGAGCAACGTCCTTGGTCAAGAATTCG
1575	4344269	142.498	3A	0	TGCAGTGCCGTAGTGCAGATGACACATGAGGCCGAGATTGGAAGAGCGGTTCAGCAGGAATGCCGAGAC
1576	4345509	142.498	3A	0	TGCAGCGAACGAACAACCACCCGTACGACTAAACTGGGCCTGTCCACCTCCCTTGCACAGGTGTAGAAA
1577	4345886	142.498	3A	0	TGCAGTGCCGTGGTGCAGATGACACATGAGGCCGAGAACGGAAGAGCGGTTCAGCAGGAATGCCGAGAC
1578	4347257	142.498	3A	0	TGCAGTGCCGTAGTGCAGATGACACATGAGGCCGAGATCGGAAGAGTGGTTCAGCAGGAATGCCGAGAC
1579	4347758	142.498	3A	0	TGCAGTGCAACAGCATCACATGGGGGCAGCGCCGAGATCGAAAGAGCGGTTCAGCAGGAATGCCGAGAC
1580	4348051	142.498	3A	0	TGCAGTAGTTGCCCAAGCTAGCTGCTTATGATTAGTTAGGCCGAGATCGGAAGAGCGGTTCAGCAGGAA
1581	4348509	142.498	3A	0	TGCAGCCTCCCTCCCGATCTGGGCCAGGCCCACCGAGATCCGAAGAGCGGTTCAGCAGGAATGCCGAGA
1582	4348771	142.498	3A	0	TGCAGTAGTTGCCCAAGCTAGCTGCATATGATTAGTTAGACCGAGATCGGAAGAGCGGTTCAGCAGGAA
1583	4349238	142.498	3A	0	TGCAGCTGATGGGATCAGGCGTGAGTTGGCTCCTAGCGTAGACTAGCCTGTGCCCGAGATCGGAAGAGC
1584	4349423	142.498	3A	0	TGCAGTGCAACAGCATCACATGGGGGCAGCGCCGAGATCTGAAGAGCGGTTCAGCAGGAATGCCGAGAC
1585	4349636	142.498	3A	0	TGCAGTAGTAATAACAATCTTCTGAACTACCAATGATCGACGCAAGTGCGCAATATATTTAACCGAGAT
1586	4350695	142.498	3A	0	TGCAGGCAGAAAAATGAGGAAGGGGGGCTGCATGAGGCCGAGATCGGAAGAGCGGTTCAGCAGGAATGC
1587	4351216	142.498	3A	0	TGCAGTGGCTATGATCACAGGAGTGGAGACAGACCGAGATTGGAAGAGCGGTTCAGCAGGAATGCCGAG
1588	4351808	142.498	3A	0	TGCAGGTTCACTCATGTTCTCGAAGAAACCGAGATCGGAAGAGTGGTTCAGCAGGAATGCCGAGACCGA
1589	4352233	142.498	3A	0	TGCAGTGCCGTGGTGCAGATGACACATGAGGCCGAGATCGGAAGAACGGTTCAGCAGGAATGCCGAGAC
1590	4352325	142.498	3A	0	TGCAGAGGGAGCGAAGAAGAAAACCCCACTAGCCGCGGCGTTGCTACCTGTGATCGCAACCCGAGGCTT
1591	4352484	142.498	3A	0	TGCAGATTTTTTTTCATCGTGTTAAAAGAATGAGATAACATGTGAAGTTAGACATGTCAAAGACAGTTC
1592	4352628	142.498	3A	0	TGCAGCATGTACGAATCCATAGAACCGAGATCGGTAGAGCGGTTCAGCAGGAATGCCGAGACCGATCTC
1593	4353476	142.498	3A	0	TGCAGCATGTACGAATCCATAGAACCGAGACCGGAAGAGCGGTTCAGCAGGAATGCCGAGACCGATCTC
1594	4353650	142.498	3A	0	TGCAGTCATATATAGGCGTGCACAACGCGAGAAAAAACCAACAGAAGACCGAGATCGGAAGAGCGGTTC
1595	4353831	142.498	3A	0	TGCAGTGGTTGCCCAAGCTAGCTGCATATGATTAGTTAGGCCGAGATCGGAAGAGCGGTTCAGCAGGAA
1596	4353946	142.498	3A	0	TGCAGGTTCACTCATGTTCTCGAAGAAACCGAGATAGGAAGAGCGGTTCAGCAGGAATGCCGAGACCGA
1597	4354582	142.498	3A	0	TGCAGTAGTTGCCCAAGCTAGCTGCATATGATTAGTTAGGCCGAGATCAGAAGAGCGGTTCAGCAGGAA
1598	4354783	142.498	3A	0	TGCAGTGCCGTAGTGCAGATGACACATGAGGCCGAGATCGAAAGAGCGGTTCAGCAGGAATGCCGAGAC
1599	4355067	142.498	3A	0	TGCAGCATACATGCTGAGGGTCTCCACTCTCCGTGATCGGAAGAGCGGTTCAGCAGGAATGCCGAGACC
1600	4355855	142.498	3A	0	TGCAGCTAGACAGCTAGTGGAGGTCCCGAGATCAGAAGAGCGGTTCAGCAGGAATGCCGAGACCGATCT
1601	4356189	142.498	3A	0	TGCAGTGCATGCCAGGCCAGGCCGTCCGAAATCGGAAGAGCGGTTCAGCAGGAATGCCGAGACCGATCT
1602	4356264	142.498	3A	0	TGCAGACGACGGAAGGCGGGCAGCCGAGATTGGAAGAGCGGTTCAGCAGGAATGCCGAGACCGATCTCG
1603	4356842	142.498	3A	0	TGCAGTGCATGCCAGGCCAGGCCTTCCGAGATCGTAAGAGCGGTTCAGCAGGAATGCCGAGACCGATCT
1604	4358352	142.498	3A	0	TGCAGTGCAACAGCATCACATGGGGGCAGCGCCGAGATCGGAAGAGCTGTTCAGCAGGAATGCCGAGAC
1605	4358511	142.498	3A	0	TGCAGACGACGGAAGGCGGGCAGCCGAGATCAGAAGAGCGGTTCAGCAGGAATGCCGAGACCGATCTCG
1606	4359232	142.498	3A	0	TGCAGGCTGGCCCTGCGGTGTTGCCACCGAGATCAGAAGAGCGGTTCAGCAGGAATGCCGAGACCGATC
1607	4360844	142.498	3A	0	TGCAGGTGCTGCCTGACAAGTTCGTGAGCGAGCTCAGCGGCCTTGAGCTCCGAGATCGGAAGAGCGGTT
1608	4361714	142.498	3A	0	TGCAGTGCAACAGCATCACATGGGGGCAGCGCCGAGATCGGGAGAGCGGTTCAGCAGGAATGCCGAGAC
1609	4361769	142.498	3A	0	TGCAGTCTTCCCACTCCAAAAGCTGCTGACAACATGCGACCGAGATCGGAAGAGCGGTTCAGCAGGAAT
1610	4361922	142.498	3A	0	TGCAGCTCCTCAAGCACCACCGAGATCGAAAGAGCGGTTCAGCAGGAATGCCGAGACCGATCTCGTATG
1611	4363221	142.498	3A	0	TGCAGTGCATGCCAGGCCAGGCCGTCCGAGATCGGAAGAGTGGTTCAGCAGGAATGCCGAGACCGATCT
1612	4363590	142.498	3A	0	TGCAGTGCAACAGCATCACATGGGGGCAGCGCCGAGATGGGAAGAGCGGTTCAGCAGGAATGCCGAGAC
1613	4365197	142.498	3A	0	TGCAGCATACATGCTGAGGGTCTCCACTCTCCGAGATCGAAAGAGCGGTTCAGCAGGAATGCCGAGACC
1614	4365535	142.498	3A	0	TGCAGCTCAGAATTCCAAACTCTTGTGGATTTGGTTCATTTGGCCATGCATCCGAGATCGGAAGAGCGG
1615	4365628	142.498	3A	0	TGCAGTGCCGTGGTGCAGATGACACATGAGGCCGAGATCGGAAGGGCGGTTCAGCAGGAATGCCGAGAC
1616	4366373	142.498	3A	0	TGCAGCATGTACGAATCCATAGAACCGAGATCGGAAGAGTGGTTCAGCAGGAATGCCGAGACCGATCTC
1617	4371813	142.498	3A	0	TGCAGGTTCACTCATGTTCTCGAAGAAACCGAGATCGCAAGAGCGGTTCAGCAGGAATGCCGAGACCGA
1618	4372026	142.498	3A	0	TGCAGTGCATGCCAGGCCAGGCCTTCCGAGATAGGAAGAGCGGTTCAGCAGGAATGCCGAGACCGATCT
1619	4372439	142.498	3A	0	TGCAGTAGTTGCCCAAGCTAGCTGCATATGATTAGTTATGCCGAGATCGGAAGAGCGGTTCAGCAGGAA
1620	4373952	142.498	3A	0	TGCAGATGACTGAGGTTCTAATTGCATAGCCGCGGCACATGCCCCGAGATCGGAAGAGCGGTTCAGCAG
1621	3042146	142.498	3A	0	TGCAGGAGGCATACTATTGTCCGAAGTAGATAAATCTCCATGAAATCTATTCTACAAAGAATATGACCC
1622	4208364	142.498	3A	0	TGCAGCCTGCATGGAATCTGATGCTTAACCTGAACAATCTGGACGCTGGGGAAGATAGCGGCGAAGCGC
1623	3041105	142.498	3A	0	TGCAGGTACATCATCAGTACCACTCTACTGGAGCACACATTGCTGCGTCTAGCCTTGTCTAAGTGCAGT
1624	4369625	142.498	3A	0	TGCAGAAACTTGTTGCGCTGGCTTGGAGTGACATGACATATGTTTGCCGAGGGCGCGTGCGGTGCGGGC
1625	3042546	142.498	3A	0	TGCAGTATTATGTTCCTTGGCCATTTAGTAAAGTAGAAAAGTAGCAAATAGTGCAATTACAAACGAGAG
1626	3045853	142.498	3A	0	TGCAGGCCCTGAAGCAGACCTCGGAACTTCTCCGCGTTGCTGTCGAAGCGCAAATCCTAAAGGCCAGAA
1627	3045857	142.498	3A	0	TGCAGCTACGCCTTACGTTCTCTTAGCGACGAGTTTGCGTTTGGCTAGCTGCTAGCTGCTCTGCCTCTG
1628	3045226	142.498	3A	0	TGCAGTAGTGCTAGGACGGACCAGAGAGGGGATCTACTGACTCTCTGAAGGAACTATGGGTCGGCCGAT
1629	3045421	142.498	3A	0	TGCAGTTTTTTTCTTTTCGTTTCTGTTTGCTTTTTTTGTTTTTCTTTCCGAGATCGGAAGAGCGGTTCA
1630	4211028	142.498	3A	0	TGCAGCTCGCACCCTTTGGTTTCTCGTTCGCAGCGGGGAAGTCGCCGCGCTCGGCGCTTCTGTTTGCTG
1631	4212152	142.498	3A	0	TGCAGCTCTTGTCGCCGGAGGTTGGAGCTTCCCAGTTCTTCAATATTAATCAACTGTGAAATGAGACTT
1632	4344827	142.498	3A	0	TGCAGTATGGAGAGTTGGAGACCCACCCAGCGACGTGCGTTGCATACATGATGCAGAAGAGGAAGTAGG
1633	4363982	142.498	3A	0	TGCAGGACACGTGGTTCATGCGTGCAGGTGGAGGCGCTCGGGTGTTGGCCAGCTACTCCCGAGATCGGA
1634	4367476	142.498	3A	0	TGCAGGAGCTGCTCTAGCTGGCTTTCTGCCCTTGTTGCACGGTTGGTCGAGAGGGCTGGGTGACAACTG
1635	4367715	142.498	3A	0	TGCAGCGAATGATGAAAGGGTCTCTACGGGTGGCCTCAGGTGTCGACCGTATCGGACAGGACGCGGCAA
1636	4367873	142.498	3A	0	TGCAGCATCCAATATTGGGAAGTGATCACACACTAAAGTGATTTGGCTATCGAGGAGAAAAAAGGCTAA
1637	4370966	142.498	3A	0	TGCAGCATTAACAATAAAAACTTACCCCAAAAAGCCTACTGCATATCTTGCACCGCGTGGGTCTCCTCG
1638	4370707	142.498	3A	0	TGCAGCGCACGGGACCACGGCCACGGCCGGCACCTACGGGCAGCCCGCTCCGACCGAGATCGGAAGAGC
1639	wPt-11619	143.621	3A	1	wPt-11619-3A
1640	3044325	146.569	3A	1	TGCAGAACGCTGAGCAGAACAAGATGAAATCCCTGATTGAAGGGGTTGTCGTTGAATTATGCAGCAACG
1641	4220093	171.577	3A	1	TGCAGAGTTCAGTATAACTGGAGTAGTACGGTTCTCAAGGCAGCTGACCTCGAATTCCGAGATCGGAAG
1642	4359532	172.824	3A	1	TGCAGCCTCATACCTCCCTCCGAGGTGCACGGACCACGTACCCCTGCCGAGATCGGAAGAGCGGTTCAG
1643	4349330	172.824	3A	0	TGCAGCATCGCTTCCAGCCGCCCGTTGCCGCTGTGCCACGGACCGAGATCGGAAGAGCGGTTCAGCAGG
1644	4356023	172.824	3A	0	TGCAGATTGACATTTAGTGCACCATACCTTTCTTGTCGCCGCTGCAACTCCAACTGTCCCAAGAGACTG
1645	4342311	172.824	3A	0	TGCAGCTTTGGTTTCTTTTTCTTTTATCTCCGAGATTGGAAGAGCGGTTCAGCAGGAATGCCGAGACCG
1646	4341628	172.824	3A	0	TGCAGAATTCTCTAGCACGAATCTTGAACACTGCCAACGGACGGGATAACCGAGATCGGAAGAGCGGTT
1647	4358810	172.824	3A	0	TGCAGGACTTGCGCAGACGCCTCAACGGCCGCAAGATCGGACCTCTCCACGAGCCAAAGAGTGCTGCAC
1648	4364665	172.824	3A	0	TGCAGACGCTGAGCAGCGCGTGGATGTGGATCTATCAGATGACGGTTGTGTGCAGGTCAACATGAGCCG
1649	4373417	172.824	3A	0	TGCAGCTTCACGGCCAGCGGAGTGCAAGTACTCGGTGGTGCCGAGATCGGAAGAGCGGTTCAGCAGGAA
1650	4205531	172.824	3A	0	TGCAGTGGAGGCCAGACGTTATCCAGGGATTGTAGGCCGTGCTGTTCTAGCGGTGGCCAGTGCAGCCGA
1651	4363880	172.824	3A	0	TGCAGCTTTGGTTTCTTTTTCTTTTATCTCCGTGATCGGAAGAGCGGTTCAGCAGGAATGCCGAGACCG
1652	wPt-4407	177.331	3A	1	wPt-4407-3A
1653	wms218	177.331	3A	0	wms218-3A
1654	tPt-513273	177.331	3A	0	tPt-513273-3A
1655	tPt-513976	177.331	3A	0	tPt-513976-3A
1656	wPt-3348	178.455	3A	1	wPt-3348-3A
1657	wPt-1923	178.455	3A	0	wPt-1923-3A
1658	wPt-2478	180.703	3A	1	wPt-2478-3A
1659	wPt-8779	180.703	3A	0	wPt-8779-3A
1660	wPt-0797	180.703	3A	0	wPt-0797-3A
1661	4345535	186.14	3A	1	TGCAGCTGCTAGGTTGGTACAGTAGTGCATTCGTATTCCGAGATCGGAAGAGCGGTTCAGCAGGAATGC
1662	4351403	194.348	3A	1	TGCAGCACGCCAGCACTGGTGTCCGAGATTGGAAGAGCGGTTCAGCAGGAATGCCGAGACCGATCTCGT
1663	4354806	194.348	3A	0	TGCAGCGCCGTACGGGCTGGAGGAGTAGACGATCTTCTCCCCCTCGCGGTGGCGCCTGTCGCTCCGCCG
1664	4344268	194.348	3A	0	TGCAGTTCGGCGCAGTAGAGGACACGCCGAGATCAGAAGAGCGGTTCAGCAGGAATGCCGAGACCGATC
1665	4345055	194.348	3A	0	TGCAGATCGATCAGTTCCCAGAGGCAAACAACTTGGGGGCCAGCTCGAGCAGGGCATCGAGCGCCTCCG
1666	4352747	194.348	3A	0	TGCAGAAATGGTTGACTTGCTCTTGCAATGGAGGCCAGCACTCACCGAGATCGGAAGAGCGGTTCAGCA
1667	4356858	194.348	3A	0	TGCAGAGCTTCACGTAGGTGGAGTCGAAACCGAGATCAGAAGAGCGGTTCAGCAGGAATGCCGAGACCG
1668	4359857	194.348	3A	0	TGCAGCCTCGGCTGCGCAATGCCGTCGACCCCGCCGAGATCGTAAGAGCGGTTCAGCAGGAATGCCGAG
1669	4361188	194.348	3A	0	TGCAGCACGCCAGCACTGGTGTCCGAGATCAGAAGAGCGGTTCAGCAGGAATGCCGAGACCGATCTCGT
1670	4362846	194.348	3A	0	TGCAGCACGCCAGCACTGGTGTCCGAGATCGTAAGAGCGGTTCAGCAGGAATGCCGAGACCGATCTCGT
1671	4364254	194.348	3A	0	TGCAGGTATGCAGTGCTGGGTGGTGAATGTGTTAAGAGTGCTTCGATGATCGAGCAGTCACCGTCCGAT
1672	4372593	194.348	3A	0	TGCAGTCGCCCTCCCCTGAGGGGCAGGAGCCGAGATCTGAAGAGCGGTTCAGCAGGAATGCCGAGACCG
1673	4206296	198.832	3A	1	TGCAGTGGCGTCGCGCGCACTCGCCTGACCCTGAGCAGCAGGGGCCGAGATCGGAAGAGCGGTTCAGCA
1674	4364558	198.832	3A	0	TGCAGACCTTCACGCAGGCGGAGTCGAAACCGAGATTGGAAGAGCGGTTCAGCAGGAATGCCGAGACCG
1675	wPt-1655	203.441	3A	1	wPt-1655-3A
1676	4360537	0	4A	1	TGCAGGAGCTGGAGGAATGCTTACGGCGCCCGAGGCCGCTGTCCCCCGAGATCGGAAGAGCGGTTCAGC
1677	4221730	2.429	4A	1	TGCAGGTCCCTGGACGGAGATGCGAAGGCTGCCACAGATCCAATGATGAGCCGAGATCGGAAGAGCGGT
1678	4350282	7.015	4A	1	TGCAGCCATGCGCCCTCCCCGAGATCAGAAGAGCGGTTCAGCAGGAATGCCGAGACCGATCTCGTATGC
1679	4352372	7.015	4A	0	TGCAGCCATGCGCCCTCCCCGAGATCGGAAGAGCAGTTCAGCAGGAATGCCGAGACCGATCTCGTATGC
1680	3046028	7.015	4A	0	TGCAGTCAAACAGAGCATCTGCAACACCCAGCTCTCCGCAGCTCGCGTGCATGCTGATGAGCGCGTTCT
1681	3042775	11.578	4A	1	TGCAGTCCGTGCACCTCAGGCGTTGCCGCGCCAAAACCCACATCACCATACCCAGACCCAGAGTCATGG
1682	3040590	11.578	4A	0	TGCAGCACTATAGGTCGATCTAGTGGCCTATTTGATCTCCTCTTCATGCTCGATGTTGAACAGTACGAA
1683	3043263	11.578	4A	0	TGCAGCCGTATACCACTGTGCAAAATATTATCGTCAGCGATGCACCGATGAAACGGGACGGACAGGGAA
1684	3043317	12.803	4A	1	TGCAGTCTGGCAGACTCACCAATGGAGTTAACTCAAGTGACCAAAAGTCTGTTGGTGCCGATAGTATTT
1685	4347354	15.254	4A	1	TGCAGGGACCTACAGTTTCTTGGACCTTCCCGAGATAGGAAGAGCGGTTCAGCAGGAATGCCGAGACCG
1686	4352429	15.254	4A	0	TGCAGGAGTAACTACAACTTCGAGGCCAGGTGCCGCAGTGAGTGCAGCAGCCGAGATCGGAAGAGCGGT
1687	4353796	15.254	4A	0	TGCAGGGACCTACAGTTTCTTGGACCTTCCCGAGATCGGAAGAGAGGTTCAGCAGGAATGCCGAGACCG
1688	3621624	17.728	4A	1	TGCAGCTGTTCGCCGCTGTTCTCGCGTTCTACTTCGCGCCGAGATCGGAAGAGCGGTTCAGCAGGAATG
1689	4355029	21.545	4A	1	TGCAGGGGTATGTTATCGATGCTGTACTCGTTTTTTCTATACATTTACAACAGTCCGAGATCGGAAGAG
1690	4211977	21.545	4A	0	TGCAGTTGTTGGGGTCGTCAATTCGATCTTACTTTTGTTTTGTTGAGCAAATCAGGGCCCCTACCTTCA
1691	4209214	21.545	4A	0	TGCAGCCTTGGCCGCAGGCTGGGGCCGCAGTGGAGAGCACCGCCGCGCCGCTTGTGCCCGAGATCGGAA
1692	4204547	29.188	4A	1	TGCAGGTACACCTTCTGGCTGACGCTGTGGTAGGCCGCGTCCGAGATCGGAAGAGCGGTTCAGCAGGAA
1693	4352824	30.413	4A	1	TGCAGGCGCGGGAACACCGAGATTGGAAGAGCGGTTCAGCAGGAATGCCGAGACCGATCTCGTATGCCG
1694	4365330	31.694	4A	1	TGCAGACTGTTCTGAAAACGCAGGCGGCAAGCCAACCAAGTTCGCGGCCTTGCGCGTGTGGTGTTTGGT
1695	3041050	31.694	4A	0	TGCAGGTGAGGTATGCCCCACAACTACCATTTGTTCTGAAGGGCCTTTCAGTCACTTTCCCTGGAGGCA
1696	4355148	31.694	4A	0	TGCAGCTCCCACTCCTATCCCCCCCGCTGCCGCTGCCTCTGGCGTGCTGCGTACCTACGTGCGCCGTCT
1697	4373381	32.998	4A	1	TGCAGCCAATCAACACCCGTGAACCAGAATTTGTTCTCGGCCGAGATCGGAAGAGCGGTTCAGCAGGAA
1698	4373080	34.279	4A	1	TGCAGTTGCTGGTCTGGGACGAGGGCGGGCACGGCGAGCCTTGTCTTGCTCAACGACGATGCCGAGATC
1699	4206403	34.279	4A	0	TGCAGGCTCCAAGAAACACGAGGAGCGGATCGATCCAGGGGACTAGTCTAGTTAACCGTTAACAACTTC
1700	4356433	37.644	4A	1	TGCAGTAGATGCGGATTGCAGAGCAGCGACGGAGACCTCCAGCTTGGCGAAACGAGCCTCGAGTTCCGA
1701	4348322	39.397	4A	0	TGCAGAGCGGCGACGGAGACCTCCAGCTTGGCGAAACGGGCCTCGAGTTCCGAGATCGGAAGAGCGGTT
1702	3046892	39.397	4A	1	TGCAGGGACAGGGCATCGTGAGTTAGCAGAGCACACTTAAACTTGAGTTGTACGTACAGTACGGAGTAA
1703	3603579	41.263	4A	1	TGCAGCAGGGGCAGAGACCGCGACGGAGATTAACCCGAGTCCCCGTCTTTCTCCGAGATCGGAAGAGCG
1704	4211262	41.263	4A	0	TGCAGGAAGCTCTAGCTGTTCGAGGGACTTGGCTACGCGGAAGCCGAGATCGGAAGAGCGGTTCAGCAG
1705	4355883	41.263	4A	0	TGCAGACAGATTAGGGCCAAGATCGTCGCCAGAGCTTAGACAAAATTCCCACCCATCACGATCCATCAA
1706	4372344	41.263	4A	0	TGCAGACAGATTAGGGCCAAGATCGTCGCCGAGATCCGAAGAGCGGTTCAGCAGGAATGCCGAGACCGA
1707	3044277	41.263	4A	0	TGCAGTGAAGCACTGAAGCTGAAGCCCGCGCTCCCTCCCTCCCTTATTGCAAAAGGGAAGGAGATGCAC
1708	3045215	41.263	4A	0	TGCAGTCTACAGTTTGATCGATCAACCGAAACGGGATATGGTAAGGGTAACCCTCCACGAACCGATGAC
1709	wms610	42.893	4A	1	wms610-4A
1710	4339981	42.893	4A	0	TGCAGACATCTTTGGTTGGGCCGCGGTCCGCGCGGTGTAGCCACCGAGATCGGAAGAGCGGTTCAGCAG
1711	4341930	44.399	4A	1	TGCAGACCCAAACCTCATCCCCAAGGTCATCTAGCTAACATTCACCACCCGTCCATCCGAGATCGGAAG
1712	4342083	44.399	4A	0	TGCAGCTAGGTCTATTCATCATCCTGCAAAAGCTTTGGCTACAAAGGTAATCTGTGGATTTGATCGACG
1713	4200659	44.399	4A	0	TGCAGCTTCGAGTGCGCTGCTGTGCCTTGCTGCTCCTGCTTTGTACGACAGCGGATGACCTCCGTCGAG
1714	4201183	44.399	4A	0	TGCAGTGTGCGGCGCTTGCGTTGATGGCTTCGAAGCGAAACGCGAGCCAGCGCTCTACCTCAGCCAAGC
1715	4204924	44.399	4A	0	TGCAGCAGGATGGGGCGATGTACCTGGTGATGTTCCGCCTTGTCGAGCTCGTCCTCTCATAGTTCCCGA
1716	4343488	44.399	4A	0	TGCAGGCTAGCACGATGGCATCCATGGCCGAGATCGGAAGTGCGGTTCAGCAGGAATGCCGAGACCGAT
1717	4345363	44.399	4A	0	TGCAGGCTAGCACGATGGCATCCATGGCCGAGAACGGAAGAGCGGTTCAGCAGGAATGCCGAGACCGAT
1718	4348778	44.399	4A	0	TGCAGGCTAGCACGATGGCATCCATGGCCGAGATCGGAAGAGCGGTTAAGCAGGAATGCCGAGACCGAT
1719	4365867	44.399	4A	0	TGCAGGCTAGCACGATGGCATCCATGGCCGAGATCGGAAGAGTGGTTCAGCAGGAATGCCGAGACCGAT
1720	3611911	46.648	4A	1	TGCAGGGTTGAGCTAGCTCGGCCGCCACAAGTCGCTGCCGCCAAGTTGCCTCGCCGAGATCGGAAGAGC
1721	4361191	46.648	4A	0	TGCAGTCCCATGATCTCCTGTTTACCGAGATCAGAAGAGCGGTTCAGCAGGAATGCCGAGACCGATCTC
1722	4204838	46.648	4A	0	TGCAGTCGTTGTAATGGAAATGAGGGAGGCTCGCTATGACCCGAGATCGGAAGAGCGGTTCAGCAGGAA
1723	4348254	46.648	4A	0	TGCAGGGTCGCTAGTGCAGGCACCATGGCCGATATCGGAAGAGCGGTTCAGCAGGAATGCCGAGACCGA
1724	4349065	46.648	4A	0	TGCAGTCCCTGCGACAGCCCGCCTACCGTACGGCCGAGATCTGAAGAGCGGTTCAGCAGGAATGCCGAG
1725	4352347	46.648	4A	0	TGCAGGGTCGCTAGTGCAGGCACCATGGCCGAGACCGGAAGAGCGGTTCAGCAGGAATGCCGAGACCGA
1726	4364656	59.269	4A	1	TGCAGCCAGACCGCCACCCCTACCCTCGCGCTCCGAGATCGGAAGGGCGGTTCAGCAGGAATGCCGAGA
1727	4351719	59.269	4A	0	TGCAGTCCCCATTCGAAGCAGCAAGAGCAGCAGCTCTTTTGGGAGCGGCGATCAGCAATCGACCGAGAT
1728	4346990	59.269	4A	0	TGCAGCAGGGCCAGCAAGGCAGCAAGGGGCCGAGTTCGGAAGAGCGGTTCAGCAGGAATGCCGAGACCG
1729	4366552	59.269	4A	0	TGCAGCCAGACCGCCACCCCTACCCTCGCGCTCCGAGATCGGAAGAGCGTTTCAGCAGGAATGCCGAGA
1730	4373519	59.269	4A	0	TGCAGCCAGACCGCCACCCCTACCCTCGCGCTCCGAAATCGGAAGAGCGGTTCAGCAGGAATGCCGAGA
1731	4349591	59.269	4A	0	TGCAGCAGGGCCAGCAAGGCAGCAAGGGGCCGAGATCGGAAGAGTGGTTCAGCAGGAATGCCGAGACCG
1732	4353960	59.269	4A	0	TGCAGCCGCCACGGCCGCCTTGAAGGCGTTGTTGGCCTTCTCAGTTAGCTTCTGCTCCTCGGTCGTCGC
1733	4206534	59.269	4A	0	TGCAGGCGACAGCGAAAACAGTCGATCGGACGTGCATGATCCTGGCTAGCGGTGACCTGTCAGCTGGCG
1734	4209331	59.269	4A	0	TGCAGGATTCCCACCTGTGTTACTTACTGTTCATGTAGGGTTTGTCAACTACAGCTAATCTCTAAGCTG
1735	3047816	60.685	4A	1	TGCAGCAGCTTCACAACGCAAGTTGGTACCAGGACAAAGCCGACCCGAGATCGGAAGAGCGGTTCAGCA
1736	3622846	62.135	4A	1	TGCAGCACAACATGTCTCCTTGCTGCTGCTGCTCCTTGTGTCAATGGCCGCAGTTAGATCGACCGCCGA
1737	4343873	68.084	4A	1	TGCAGAAACGACCGCGGTAGGAGCGGCTCAAGGGCGGTCGATGAGTGAGGCCGCGACAGCAGCTTGACA
1738	4205283	75.187	4A	1	TGCAGCAGCAGCTTGCGGAGGATCTACAGCAGCTCCAGCGGTCGCCACACCTGAATGAGACCGAGATCG
1739	4205911	75.187	4A	0	TGCAGATGCTCTTGCGGAATTTTCACTATAAAATGTATGCAAAACTGGAATGGATCTGAGCTTAGATCT
1740	4341808	75.187	4A	0	TGCAGCGCCGCGTCCACCGCCCGAGATCTGAAGAGCGGTTCAGCAGGAATGCCGAGACCGATCTCGTAT
1741	3604812	75.187	4A	0	TGCAGATGTGCAGCAGACACTCCAAATTAATGTGGTATTCACACTGATGAAATTTGGGCGACCATTAAT
1742	4350188	75.187	4A	0	TGCAGCAGCAGCACGACCCCGCCGCCGAGATTGGAAGAGCGGTTCAGCAGGAATGCCGAGACCGATCTC
1743	4357278	75.187	4A	0	TGCAGAAACATAGTCGACTCTTTTGAGCAGGATGCAGCGCGATACAGCTGCCGAGATCGGAAGAGCGGT
1744	4359115	75.187	4A	0	TGCAGCAGCAGCACGACCCCGCCGCCGAGATCAGAAGAGCGGTTCAGCAGGAATGCCGAGACCGATCTC
1745	4360133	75.187	4A	0	TGCAGCCTCGCAACGTCTATCTATCGACTTGAGGCTCCAACGTAGTTATCCGCTGCCGCAACAGCGTAC
1746	3617266	75.187	4A	0	TGCAGGATTCAGGATAGATAGCCGCCACCGACCGCATAATGGGTGCTGCCGAGATCGGAAGAGCGGTTC
1747	3043613	75.187	4A	0	TGCAGTATAAGTCGGCTACTGCTAGCAGTGGCCGAACACGGTTCCCTGCCAGTGCATGAGCTCGGCATG
1748	3046351	75.187	4A	0	TGCAGGTTCACGACAACCTGAACTTTACCTACATCGGCAACCCCGAGATCGGAAGAGCGGTTCAGCAGG
1749	3605420	77.436	4A	1	TGCAGCTCGACCATCTTGATGAAGCCATCAAGGACCAAGATGTCCCGAACAGCCGAGATCGGAAGAGCG
1750	3610569	78.56	4A	1	TGCAGTATATAAAACGCTTGTAGCATTTGGAATCAAAAGGTATCATCATCATTGAGTGGCCTCCGAGAT
1751	4218351	78.56	4A	0	TGCAGCTACAACCACCCTCGCGATCGCGCCTGCCGCGGTGAGCCGAGATCGGAAGAGCGGTTCAGCAGG
1752	3603925	78.56	4A	0	TGCAGAGCGAAGTTGATGGTAGTAGCCCCCTGCAACAGAAAGAGAGCTGATGATTAGCCTGGTAGAACT
1753	3612512	78.56	4A	0	TGCAGTGTGCACCTTGTTCGTTGTTTTCCTGCCAGCAGACAGAAAGACGTTTGTTCGTACGAGCTGGAC
1754	3612835	78.56	4A	0	TGCAGGAAATTGGTAGTCGTCTTCCTGACCTCAATGGCCGAGATCGGAAGAGCGGTTCAGCAGGAATGC
1755	3613759	78.56	4A	0	TGCAGTGGCAGTTTAGGCATATGTTCATAGCTCCTTGTTTGATCCATCTGTTCATAGTTCTACAACCTG
1756	3622285	78.56	4A	0	TGCAGTGGCAGTTTAGTCATCTGTTCATAGTTCCTGGTGCACCGAGATCGGAAGAGCGGTTCAGCAGGA
1757	4205556	78.56	4A	0	TGCAGCAGCGGGGAAAAATGAGAAAAGCTATTCTCCCATGCACGGGAGGTCCGAGATCGGAAGAGCGGT
1758	4342122	78.56	4A	0	TGCAGAAGGCAAGCTGGAGAGTCCGCCGAGATCCGAAGAGCGGTTCAGCAGGAATGCCGAGACCGATCT
1759	4344562	78.56	4A	0	TGCAGAAGGCAAGCTGGAGAGTCCGCCGATATCGGAAGAGCGGTTCAGCAGGAATGCCGAGACCGATCT
1760	4347869	78.56	4A	0	TGCAGAAGGCAAGCTGGAGAGTCCGCCGAGATAGGAAGAGCGGTTCAGCAGGAATGCCGAGACCGATCT
1761	4362416	78.56	4A	0	TGCAGCAAGACATCCTATCCCTGATCACAGACTTTCGCTCGACGGCCGAGATCGGAAGAGCGGTTCAGC
1762	4363531	78.56	4A	0	TGCAGCATGGAGGGTCTCCGTCTCCGAGATTGGAAGAGCGGTTCAGCAGGAATGCCGAGACCGATCTCG
1763	4365666	78.56	4A	0	TGCAGCATGGAGGGTCTCCGTCTCCGAGATCAGAAGAGCGGTTCAGCAGGAATGCCGAGACCGATCTCG
1764	3612078	78.56	4A	0	TGCAGAGGTAATTTGGGGATTGGATTGCGCACCGGGTTCATTGCGCGCAACCTGTTCAGCGGAATACCA
1765	4352130	92.385	4A	1	TGCAGCACACAAATCAGCATCATAACTTGAACCGAGATCGGAAGAGTGGTTCAGCAGGAATGCCGAGAC
1766	4346174	92.385	4A	0	TGCAGAAAATATCACGGAATCGGCCGAGAACGGAAGAGCGGTTCAGCAGGAATGCCGAGACCGATCTCG
1767	4365236	92.385	4A	0	TGCAGAAAATATCACGGAATCGGCCGAGATAGGAAGAGCGGTTCAGCAGGAATGCCGAGACCGATCTCG
1768	4371227	92.385	4A	0	TGCAGAAAATATCACGGAATCGGCCGAGATCTGAAGAGCGGTTCAGCAGGAATGCCGAGACCGATCTCG
1769	4342261	100.708	4A	1	TGCAGGCGCCAACGAGCTCGTGGTCATCGGCTGCAACGTGTTGGCGACGCTCGTGGAGGAGGACACCAA
1770	3613305	103.205	4A	1	TGCAGAAAGCTCAAGACACTGAAGGACATGGATGCACTCCGAGATCGGAAGAGCGGTTCAGCAGGAATG
1771	4356897	110.239	4A	1	TGCAGATGGCGAGTAAATGGTGGTGCTGCCAGATGACCTCACCGAGATCGGAAGAGCGGTTCAGCAGGA
1772	3041392	118.528	4A	1	TGCAGCAGCATCAAGAAGAGACATACACAGGTCAACACTAGCTCCCCATGATGAAAATTTCAGAACTCA
1773	3046898	119.686	4A	1	TGCAGCAACGAAAAAGGAAGGCGCATGTGAGAACAAACTAACCGAGATCGGAAGAGCGGTTCAGCAGGA
1774	4357848	125.646	4A	1	TGCAGGGCGATCAGGTCTGTCTGGTCGTTGTCATCGAAGTCAGTGCGCACGCGGCGGTGCAGCAGGCAG
1775	4221469	126.86	4A	1	TGCAGCAGAACAAAGGAGTTGGCCATATTTGAAACGACCGAGATCGGAAGAGCGGTTCAGCAGGAATGC
1776	3044705	126.86	4A	0	TGCAGAAACAAATAGTGCCCACAGTGGAGTGAGGAGCTGGTCTTGTCTTTTCCGAGATCGGAAGAGCGG
1777	3047684	126.86	4A	0	TGCAGCGCCAAGATGCTGTAGTCATCCTCGCCGTGGGAGACGATGGCGAGGCGATCCGAGATCGGAAGA
1778	4350505	126.86	4A	0	TGCAGAAACGAAGCGCGATCAAGGCGGCTCGAGGCCTGCATAGGCGGCTCATTGGCAGAGACGGAGGCG
1779	3045420	126.86	4A	0	TGCAGAAACAAATAGTGCCCACAGTGGAGTGAGGAGCTGGTCTTGTCTTTTCCGGCAACTGAGCAGTGG
1780	4368638	126.86	4A	0	TGCAGTTGTCCAACAGCCAGTAGATTGTGTTTCCAACCAGAGCCGTGGGCGTTGCCTGACCTAATGCAT
1781	4362719	132.502	4A	0	TGCAGCACTTCCACCCCACCCGAAATCGGAAGAGCGGTTCAGCAGGAATGCCGAGACCGATCTCGTATG
1782	4350397	132.502	4A	0	TGCAGACTGGAGTGAGAGCATTCCCGAGTTCGGAAGAGCGGTTCAGCAGGAATGCCGAGACCGATCTCG
1783	4213549	132.502	4A	0	TGCAGAAATGCTTGGAGCATACAGTATTATATTGCCGAGATCGGAAGAGCGGTTCAGCAGGAATGCCGA
1784	4356305	132.502	4A	0	TGCAGACTGGAGTGAGAGCATTCCCGAGATCTGAAGAGCGGTTCAGCAGGAATGCCGAGACCGATCTCG
1785	4372350	132.502	4A	0	TGCAGACTGGAGTGAGAGCATTCCCGAGATCGAAAGAGCGGTTCAGCAGGAATGCCGAGACCGATCTCG
1786	4363118	132.502	4A	0	TGCAGCACTTCCACCCCACCCGAGATTGGAAGAGCGGTTCAGCAGGAATGCCGAGACCGATCTCGTATG
1787	4364317	132.502	4A	0	TGCAGCACTTCCACCCCACCCGAGATCGGAAGAGTGGTTCAGCAGGAATGCCGAGACCGATCTCGTATG
1788	4373830	132.502	4A	0	TGCAGCACTTCCACCCCACCCGAGATCGGAAGACCGGTTCAGCAGGAATGCCGAGACCGATCTCGTATG
1789	3044203	132.502	4A	1	TGCAGGGATCGTGACCCACAACTCGAGTAGGACTAGGGGCCCACCATAGGAGCCAGCCGTTGTCGTAGC
1790	3042103	132.502	4A	0	TGCAGGCGGAGACGGCACGCATAAGCACAAGAAATGGAAGAAAAGGAGACGCATTCAACCCAACATAAA
1791	3617353	132.502	4A	0	TGCAGAGGGAGCACCGTCGCGAGCACATGGAACCGCCGAGATCGGAAGAGCGGTTCAGCAGGAATGCCG
1792	4370768	132.502	4A	0	TGCAGGTGCTGCCGAAGCCGCTGCGTTCCACCGCACAACCTTTGTCGCCGTCGTCGCGAACCTTAGGTA
1793	4368837	132.502	4A	0	TGCAGCGAACGGCGAATCTCACCAACAGAGGCCAAGCGGAGACGCGGCCGTGGCAAAGTGGCCCACGGA
1794	3609017	132.502	4A	0	TGCAGTAACGCCGTCGAGGTGATGCTGTGAGCCGATGCTGCGATGGACGTTGCCGTGCTGCGAGCCGAG
1795	3617157	132.502	4A	0	TGCAGTTGCACTCACCGTGAGACGTTTGATCATCATGGGGCTGACGCCGAGATCGGAAGAGCGGTTCAG
1796	4207253	132.502	4A	0	TGCAGCATACCCAGTCAGGGCGTTCGCGTTCGCCCTGCATGTCGGCGGCATCGGCTTCAATAAGCGGTT
1797	wPt-0162	140.433	4A	1	wPt-0162-4A
1798	wPt-2946	142.231	4A	1	wPt-2946-4A
1799	4354058	146.681	4A	0	TGCAGCATCCATATTCAGTTTAACCCATCCCTCAACCGAGATCGGAAGAGCGGTTCAGCAGGAATGCCG
1800	4341314	146.681	4A	0	TGCAGTTATGCTACGCCTGGCCACGTACTACACCCCTGTCGCTGGCTGCATCCATGTCTTGGTCGATGT
1801	4350749	146.681	4A	1	TGCAGCCTTGCGCCCGAGCGCCACGCGCGGCAGACGGCTGGTAGGCGGACCCGAGATCGGAAGAGCGGT
1802	4215275	148.131	4A	1	TGCAGTTACGGATCAAGTTTTAGCACAGACAGTACACAAAGCTGCAATGTGCCCTGGAGGACCGAGATC
1803	4342551	148.131	4A	0	TGCAGAACCTGTGCACCAACGTCTCCTCTAGGGCACACCCTGCACATTATACGCCGAGATCGGAAGAGC
1804	4213846	148.131	4A	0	TGCAGCTTGCGAGCGTGAGGATGCTGCCGTGGGCGAGGGCGCACCTAAACCCAACCGAGATCGGAAGAG
1805	4219297	148.131	4A	0	TGCAGGAATGAGCATCGTCGCACATGTTAGACCAGCCAAGCTAAGGACGGGCGAGAGAGCACCGTCTCT
1806	4365070	148.131	4A	0	TGCAGGTGTTGGTTGGCTCTTCCGAGATGGGAAGAGCGGTTCAGCAGGAATGCCGAGACCGATCTCGTA
1807	3046878	148.131	4A	0	TGCAGAGCCCGCCACCTGTGTTCTGCCGCACCAAAAAAACCACGGTCTTGCTGGCTTCCCACCGTATCA
1808	3046578	148.131	4A	0	TGCAGAATGAAATTAGATGTTAGTTTGGATATGAAGGGATTACATAGGAGACCAAAGGGATGGTGGATC
1809	3045803	152.219	4A	0	TGCAGGCGCATTCCGACGTGTCCACGGACATACGAGAGCTAAATTCTGTGACATGCGACCGAGATCGGA
1810	4216235	152.219	4A	0	TGCAGCAGCGAGAAGGGGACAGAGGAGTCAAGAACTTCGCGCCGAGATCGGAAGAGCGGTTCAGCAGGA
1811	4202914	152.219	4A	1	TGCAGCGGCGACAAGACAAGAAAGTAGTCAAGAACTTCGCGCCGAGATCGGAAGAGCGGTTCAGCAGGA
1812	4368791	152.219	4A	0	TGCAGATGAACAGTGTACACCCGATCACGGCCGTCAAATGGTGATCTAACGGTTTGAGATCGAGTGACG
1813	4339558	154.603	4A	1	TGCAGCTCATCCTCAACGTCTACCAGTGTGAGTGCTGCCAGGTCTGGTGGCCGAACCGAGATCGGAAGA
1814	3610377	159.392	4A	1	TGCAGTGGTTTCGTTTCGAGACTTCGGGCAAGAAGTGAGCTTGTATTCGTTGCCCCGAGATCGGAAGAG
1815	3604153	159.392	4A	0	TGCAGATTACAGAAATTCCACACCGCGACGGAACGGAGACGGTCCCGTGGGCCATGCCGCCGCTGCGTG
1816	3606052	159.392	4A	0	TGCAGATGGCTCTCAAGGCTTCGACACTGCGCACCCGCGAGGCGTCCCGCCGAGATCGGAAGAGCGGTT
1817	3621091	159.392	4A	0	TGCAGGACACGCAGCAGCACCCAATCCCCTGGCGCTCCTGCGCTATCCAGCGAGCCAACCAGAAGCTCC
1818	3624153	159.392	4A	0	TGCAGTCCAACTTCGAGCCGCATCGATCACTGATGATAAGATACTGTATTGGGCATGCGCGCAGATCTG
1819	4345650	159.392	4A	0	TGCAGTTCTATCATCAAAACCAGTGCCGAGATCAGAAGAGCGGTTCAGCAGGAATGCCGAGACCGATCT
1820	4349908	159.392	4A	0	TGCAGTTCTATCATCAAAACCAGTGCCGAGATAGGAAGAGCGGTTCAGCAGGAATGCCGAGACCGATCT
1821	4351722	159.392	4A	0	TGCAGTTCTATCATCAAAACCAGTGCCGAGATCGTAAGAGCGGTTCAGCAGGAATGCCGAGACCGATCT
1822	4363184	159.392	4A	0	TGCAGTTGCAGTGTGCGTTATGCCTTCGCCCGAGATCGGAAGAGGGGTTCAGCAGGAATGCCGAGACCG
1823	4373948	159.392	4A	0	TGCAGGGTGCATGTATGCGTGCGTGCACTCAGAGAAGCTAGCGAGCGGCCGAGCATGCATGCAGCGATG
1824	3040888	159.392	4A	0	TGCAGTGCGCACACTATTATAACCACCCCATTCATCGTCATCATCCTAGCTAGTAATTAGTTAGTTACT
1825	3046697	159.392	4A	0	TGCAGACACCCGTCCAGCCATCGAGCTAGCCCGCACGGCCGCAGGCCGTAGCCTGCATATAAAAGCCGC
1826	4203041	162.949	4A	1	TGCAGAGGCCGCTGCATGGCGATGGTTTGCTCGTCAGCAGACGGCAGACGCACGAGCCAGCGACTCCGA
1827	wPt-6728	166.46	4A	1	wPt-6728-4A
1828	wPt-5951	166.46	4A	0	wPt-5951-4A
1829	wPt-1091	166.46	4A	0	wPt-1091-4A
1830	wPt-3810	166.46	4A	0	wPt-3810-4A
1831	wPt-5857	170.967	4A	1	wPt-5857-4A
1832	3621502	174.704	4A	1	TGCAGCTGGCTGACGCATGCCACCCGAGGCCCATGCATCGGCGCCGAGATCGGAAGAGCGGTTCAGCAG
1833	3615293	175.929	4A	1	TGCAGCTGCGGGCCGACGTGCTCAGGCAGCTGGACGAGCCGAGATCGGAAGAGCGGTTCAGCAGGAATG
1834	4349675	180.764	4A	1	TGCAGCGGGCAATCACACCTAAAGATAAGCCAAATGAGAAGGACCGAGATCGGAAGAGCGGTTCAGCAG
1835	wPt-7280	186.862	4A	1	wPt-7280-4A
1836	4341587	186.862	4A	0	TGCAGAACTTGAAGTTTTCAGAGAAGGAGAGAAAGAGCATCAAGATCGGATGGGTTGGCTCTGGTAAGG
1837	4349530	186.862	4A	0	TGCAGTAAACATGGTTTCTTCAGAACTTCTGAACCGAGATCTGAAGAGCGGTTCAGCAGGAATGCCGAG
1838	4352234	186.862	4A	0	TGCAGTAAACATGGTTTCTTCAGAACTTCTGAACCGAGATCGGTAGAGCGGTTCAGCAGGAATGCCGAG
1839	4353620	186.862	4A	0	TGCAGTAAACATGGTTTCTTCAGAACTTCTGAACCGAGATAGGAAGAGCGGTTCAGCAGGAATGCCGAG
1840	3619840	190.283	4A	1	TGCAGCCTCCGCGGACCCATGCCCTGCGCCTGGGCGTCGACAGAGCTCCGAGATCGGAAGAGCGGTTCA
1841	3611654	191.429	4A	1	TGCAGAGGGCGAGCCTGCATGCCATGACGGGCAGGACAGGAGCAGGACGTGCTGCCGAGATCGGAAGAG
1842	4355859	191.429	4A	0	TGCAGCATGCAAGACAAGAAAATTAGCGGCCGAGTTCGGAAGAGCGGTTCAGCAGGAATGCCGAGACCG
1843	4366727	191.429	4A	0	TGCAGCATGCAAGACAAGAAAATTAGCGGCCGAGATCTGAAGAGCGGTTCAGCAGGAATGCCGAGACCG
1844	3045229	191.429	4A	0	TGCAGCTGTGTTTGCAGCCGAATAAGAAGCACTTCCAACGTCCAGACGGGATGGAACTTGTCGTAGACC
1845	4365276	193.7	4A	1	TGCAGAATCATCCGCATGCACACATTTCTTTACCAGAGAAGTCAAGAAAGCTATTCCATTAATTGCTCC
1846	4358524	193.7	4A	0	TGCAGAATCCTCACTTCTGGTACTAGCCGAGATCGGAAGAGCGGTTTAGCAGGAATGCCGAGACCGATC
1847	4339752	193.7	4A	0	TGCAGTACATGTGCTCAACCTAAAATGGACCGAGTTCGGAAGAGCGGTTCAGCAGGAATGCCGAGACCG
1848	4341132	193.7	4A	0	TGCAGTACATGTGCTCAACCTAAAATGGACCGAGATCGGATGAGCGGTTCAGCAGGAATGCCGAGACCG
1849	4356066	193.7	4A	0	TGCAGTACATGTGCTCAACCTAAAATGGACCGAGATCTGAAGAGCGGTTCAGCAGGAATGCCGAGACCG
1850	4372672	193.7	4A	0	TGCAGTACATGTGCTCAACCTAAAATGGACCGAGATCGGAAGTGCGGTTCAGCAGGAATGCCGAGACCG
1851	4340661	193.7	4A	0	TGCAGTACGTACGAAACGGAGAGAGACCGAGATAGGAAGAGCGGTTCAGCAGGAATGCCGAGACCGATC
1852	4349016	193.7	4A	0	TGCAGTACGTACGAAACGGAGAGAGACCGAGATCGGAAAAGCGGTTCAGCAGGAATGCCGAGACCGATC
1853	4353511	193.7	4A	0	TGCAGAATCATCCCGCATGCACACATTTCTTTACCAGAGAAGTCAAGAAAGCTATTCCTTTAATTGCTC
1854	4362935	193.7	4A	0	TGCAGAATCCTCACTTCTGGTACTAGCCGAGATCGCAAGAGCGGTTCAGCAGGAATGCCGAGACCGATC
1855	4369352	193.7	4A	0	TGCAGTAGCATTGGCCGCGCGACTTCTTCGGCCTGGCCGCCGAGATCGGAAGAGCGGTTCAGCAGGAAT
1856	4355703	193.7	4A	0	TGCAGTGACCGAGCAGAGTATGCAGCTACTAGTGCGGAATCTGTCTATCAGATGATGGACTTGCTGTGT
1857	4369697	193.7	4A	0	TGCAGAATCAAATATCCATGCACATGCACACCTTTCTTTACCAGAGAAGTCCAGAAAGCTATTCCATTA
1858	4342605	193.7	4A	0	TGCAGGTTTAATTCGTGTGAGAAATATAAGATGCATGCATCTTCCCGGTAAAGCTGTTGTTTGGTGGCA
1859	4369839	193.7	4A	0	TGCAGGTTTAATTCGTGTGAGAAATATAAGATGCATGCATCTTCCCGAGATCGGAAGAGCGGTTCAGCA
1860	4343090	198.729	4A	0	TGCAGTCGACGTGCGGTGCACCGATCAGAATCAGCCGAGTTCGGAAGAGCGGTTCAGCAGGAATGCCGA
1861	4200939	198.729	4A	0	TGCAGGTCGCCGATGCACCCGACGATGTCAAACCCACCGAGATCGGAAGAGCGGTTCAGCAGGAATGCC
1862	4204865	198.729	4A	0	TGCAGATGCGCATTAATGAAACCTACGGACCACAAGGTAATCCGAGATCGGAAGAGCGGTTCAGCAGGA
1863	4363879	198.729	4A	0	TGCAGTCGACGTGCGGTTCACCGATCAGAATCAGCCGAGATCGGAAGAGCGGTTCAGCAGGAATGCCGA
1864	4369064	198.729	4A	0	TGCAGGCAGCGGCAGCAGTAGCAAGGACCGAGTCCAGTAAGGCACGGGCATCCAGTACCCGAGATCGGA
1865	4370576	198.729	4A	1	TGCAGATTCGGACTTCGCGGGATGGCACGGCAGTCTCGGATCTCAGCGGACTGGCCGAGATCGGAAGAG
1866	4370148	198.729	4A	0	TGCAGCACCAGGCGCCCGCGCCCACACTCGAGGAGAAGGACGCCGAGATCGGAAGAGCGGTTCAGCAGG
1867	4219108	198.729	4A	0	TGCAGCCGAGGAGGATTTCATATTGGACTTGTGCCACTCGCCTGAAAGTCGTCAGCAATAGCAGCGAGA
1868	4361092	198.729	4A	0	TGCAGCAAACGTGTAGCGTTTTACAATGCTTGTCGAGACATGGAGCTAACTTAATTGTACTGTAGACCA
1869	4367142	198.729	4A	0	TGCAGTAGCTAGTGCCAATCGAATCTACGGAAGGACCAAACCAGCTGGTCTACCTCGACCCCTCTCTCT
1870	4370182	198.729	4A	0	TGCAGTAGCCAGTGCCCGTCGAATCTGCGGCAGGACCCAGCTAGCTACATGCATACCTGGTCTACCTCT
1871	4370642	198.729	4A	0	TGCAGCTCCCCCATCTGCCGCCAGCTCGGCCCGTACGCCAACGGCTGCACCGAGATCGGAAGAGCGGTT
1872	3042815	198.729	4A	0	TGCAGATGACATGGTGATGAGCGTAGCGTGGAAGGCTACCATGAGCAGCTGCACGCATGTCAGCTTCAC
1873	4204245	198.729	4A	0	TGCAGTACCAACCTTTCCACCATTGACTAACTTCCTTTGTTCCCACCAAAGGAACCAGCAGGTCACCAT
1874	4346581	198.729	4A	0	TGCAGATTTCCGCGCGGAAGAACGTGAATTTCGCCGCCTTATCCCATTTCACGTCTGGTTCGTCGTTTG
1875	4369768	198.729	4A	0	TGCAGTTCATTGTTGGCGGATGCAAGGCCGAGCTCATTTGTGGCATGGCTGTAGATGCGGCGCGATGCT
1876	4345593	198.729	4A	0	TGCAGTCGACGTGCGGTGCACGGATCAGAATCAGCCGAGATCGGAAGAGCGGTTCAGCAGGAATGCCGA
1877	4351282	198.729	4A	0	TGCAGGGCGGGAGCAGAGGAGGGCGCGCCGTCGTGGGGGCAGGCCGCCCGAGATCGGAAGAGCGGTTCA
1878	4369437	198.729	4A	0	TGCAGTAGCATTGGCCGCGCGACTTCTTCGGCCTGGCCGCCGGCCAGGTCACCGAGATCGGAAGAGCGG
1879	4351114	200.46	4A	1	TGCAGCTCTGCCTACTGCTATGCTACACCGAGATCTGAAGAGCGGTTCAGCAGGAATGCCGAGACCGAT
1880	4349232	200.46	4A	0	TGCAGCATGCTGATGACAGAGCCGCCACCACCCGAGATGGGAAGAGCGGTTCAGCAGGAATGCCGAGAC
1881	4341650	200.46	4A	0	TGCAGTTTAGGTACATGTATGCTATCGTAGTGGTTGGAGTGAGCTATGTTGATTGTCTAATGAAATCAG
1882	4201136	200.46	4A	0	TGCAGGCCAAGGCATGGTAGTTGTGTTGAGTTCATCAAGGACTTTGCACTCTATTTCTCCGAGATCGGA
1883	4218004	200.46	4A	0	TGCAGTTGAACAAAGTGATGCTAGGGGCAGAATTCTATTGATAATGAATCTATAATGTCCGAGATCGGA
1884	4351388	200.46	4A	0	TGCAGCTCTGCCTACTGCTATGCTACACCGAGATCGCAAGAGCGGTTCAGCAGGAATGCCGAGACCGAT
1885	3043698	200.46	4A	0	TGCAGGCCCCCGTGAAATGGACCCCGCCGTCATCGTAGCATTCGGCATGGACAAGTTCCGCAAGCGCAT
1886	4344260	204.977	4A	1	TGCAGTGCAGAGTCGGGGCGTCGGTCCTAGCTTATATAGGATAGGAGTAGCTATCTTCCGAGATCGGAA
1887	4204019	204.977	4A	0	TGCAGCCCCGCCTAACCGCTTCGCTGTTCCCTTCGAAGACCGAGATCGGAAGAGCGGTTCAGCAGGAAT
1888	4219658	204.977	4A	0	TGCAGAAGACGTTCCGCCTCGCTCAGGAACATCCTTGTCAGCTTCTTCTGCCCTCTCCGAGATCGGAAG
1889	4220051	204.977	4A	0	TGCAGTTCTCGGAGGAAGACATCGCCGCCTCCAGGGCCATGTTCACCACCTACCACAAGGACGACGGCA
1890	4339301	204.977	4A	0	TGCAGGAGGAAGGCGGTGGCCGAGATTGGAAGAGCGGTTCAGCAGGAATGCCGAGACCGATCTCGTATG
1891	4341228	204.977	4A	0	TGCAGCGAGAACACTGTAGCAATTGCTACAGTATACAAAGGAGGCCCCGAGATCGGAAGAGCGGTTCAG
1892	4342394	204.977	4A	0	TGCAGGAGGAAGGCGGTGGCCGAGATCTGAAGAGCGGTTCAGCAGGAATGCCGAGACCGATCTCGTATG
1893	4345031	204.977	4A	0	TGCAGCGTGTTTAAGACCACACGAACGAACCCATGACTGCGCAATCGATCGAAGGGCATGACAGCAATT
1894	4348418	204.977	4A	0	TGCAGCCCCACACACGACATCACCCGAGATCGTAAGAGCGGTTCAGCAGGAATGCCGAGACCGATCTCG
1895	4349210	204.977	4A	0	TGCAGCCGACGTTCATGGGACAAGAACTACCAAGGAGGCCGAGATCGGAAGAGCGGTTCAGCAGGAATG
1896	4356345	204.977	4A	0	TGCAGGAGGAAGGCGGTGGCCGAGATCGTAAGAGCGGTTCAGCAGGAATGCCGAGACCGATCTCGTATG
1897	4356532	204.977	4A	0	TGCAGGCGGAGGCGCTTGGTGGCGAGGCCGCCCATGGACCAGTGAGCGTCGCGGGCCCAGCAGAGGAGC
1898	4360280	204.977	4A	0	TGCAGATGTTCAGGTAGGCTTATCTCTCTGGGTGGACTGGTCTCCGCCGAGATCGGAAGAGCGGTTCAG
1899	4362129	204.977	4A	0	TGCAGACAAATACATGCACGGTTCTGCTGCCATTGATCGTATCTCTCACTTGCCCGTGTTAGCGGCCGA
1900	4363287	204.977	4A	0	TGCAGGGGACTCGTGCTCGCGCCCGATACGTGTCCGAGATCTGAAGAGCGGTTCAGCAGGAATGCCGAG
1901	4364958	204.977	4A	0	TGCAGGAGGAAGGAGAGAGGGTGGTACCGAGAGGAGGCCGAGATCGGAAGAGCGGTTCAGCAGGAATGC
1902	4365394	204.977	4A	0	TGCAGCATCTTGTCGATCGCTGCCTCCCTCCTATGTAACGCGGAAAGATCCCCTTCTCCCGCAGGATGG
1903	3041317	204.977	4A	0	TGCAGTAAGTGTCCACCAGTTCGACAGACGTGGATGATGCCATCGCCACTATCCGCCAGACAGAACAGG
1904	4342671	204.977	4A	0	TGCAGGTTGAGCTCCCGAACGATTGAGCACAGGCCCCGCACGATATCGACGGTGCCGAGATCGGAAGAG
1905	3042013	204.977	4A	0	TGCAGCCGAAGAAGTTGCAGCCCAAACAAACACACCCTAAGCCAACTAGAAGTCAAACCAATCTACGCG
1906	4348876	206.304	4A	1	TGCAGTCGTCGTGGTCGCCGCCGAGGAATACGTTGGTTCCAGCAAATATTGACGCCGAGATCGGAAGAG
1907	wPt-6662	211.15	4A	1	wPt-6662-4A
1908	wmc262	211.15	4A	0	wmc262-4A
1909	wPt-0610	217.373	4A	1	wPt-0610-4A
1910	wPt-5434	217.373	4A	0	wPt-5434-4A
1911	wPt-5271	226.032	4A	1	wPt-5271-4A
1912	rPt-399275	226.032	4A	0	rPt-399275-4A
1913	wPt-6757	226.032	4A	0	wPt-6757-4A
1914	wPt-5871	226.032	4A	0	wPt-5871-4A
1915	wPt-5172	226.032	4A	0	wPt-5172-4A
1916	wPt-2533	226.032	4A	0	wPt-2533-4A
1917	wPt-9592	226.032	4A	0	wPt-9592-4A
1918	wPt-8091	226.032	4A	0	wPt-8091-4A
1919	rPt-0238	226.032	4A	0	rPt-0238-4A
1920	wPt-0056	226.032	4A	0	wPt-0056-4A
1921	wPt-3250	226.032	4A	0	wPt-3250-4A
1922	wPt-2151	226.032	4A	0	wPt-2151-4A
1923	wPt-1161	226.032	4A	0	wPt-1161-4A
1924	wPt-4680	226.032	4A	0	wPt-4680-4A
1925	tPt-513220	226.032	4A	0	tPt-513220-4A
1926	wPt-9675	226.032	4A	0	wPt-9675-4A
1927	rPt-506188	226.032	4A	0	rPt-506188-4A
1928	wPt-0763	226.032	4A	0	wPt-0763-4A
1929	wPt-6688	226.032	4A	0	wPt-6688-4A
1930	wPt-0032	226.032	4A	0	wPt-0032-4A
1931	wmc219	226.032	4A	0	wmc219-4A
1932	4357132	228.539	4A	1	TGCAGGTGGCGCTGAGGTCACCGTCGAGCCCCGCATCGTCCTTAGTGCTTTGCACCGAGATCGGAAGAG
1933	4353847	228.539	4A	0	TGCAGGTACATATCGATTCATCACGCTAGCATCGCATGTTACCACCGAGATCGGAAGAGCGGTTCAGCA
1934	4360064	228.539	4A	0	TGCAGAGCGCGGACGTGTTCTCCCAGGATCTCAGGACGTGCCGAGATCGGAAGAGCGGTTCAGCAGGAA
1935	3615642	228.539	4A	0	TGCAGGTCGCTTAATCGCATCATGAGAGTTAACTAAACACTTGTTTCGACGGTGCTTGGTGGTCACCGA
1936	4341540	228.539	4A	0	TGCAGTGCCACCCCTCAGCTCCCAACGCCCATATGATCCTCGTGGTGCGCCGAGATCGGAAGAGCGGTT
1937	4344619	228.539	4A	0	TGCAGAAGCCAAAAAAAATTGCCGAGATCTGAAGAGCGGTTCAGCAGGAATGCCGAGACCGATCTCGTA
1938	4351420	228.539	4A	0	TGCAGACTAACTCCAACGCATGCACGCACACCACACAACGCATGGTATATTGCTAACAATCTCCCCCTA
1939	4351355	228.539	4A	0	TGCAGGAGGGAGTTCTTGCTGACTTGACGAAGCCGAGATCGGAAGAGCGGTTTAGCAGGAATGCCGAGA
1940	4339552	228.539	4A	0	TGCAGTTCACCGCTACGCTCCTCGTTCTAGACAGCCCGAGCCGCACCGAGATCGGAAGAGCGGTTCAGC
1941	4340491	228.539	4A	0	TGCAGAAAAAGAGAAAACTTCATGTAACCCGAGATCGAAAGAGCGGTTCAGCAGGAATGCCGAGACCGA
1942	4344931	228.539	4A	0	TGCAGAAAAAGAGAAAACTTCATGTAACCCGAGATCGGAAGAGTGGTTCAGCAGGAATGCCGAGACCGA
1943	4348016	228.539	4A	0	TGCAGGGAGTTTCGTGCAGCGCCGAGATCGGAAGAGTGGTTCAGCAGGAATGCCGAGACCGATCTCGTA
1944	4349774	228.539	4A	0	TGCAGCAAATCAGATGCCGCAGTCAGCACGAGCTAAACAAAAATGTCCGAGATCGGAAGAGCGGTTCAG
1945	4351261	228.539	4A	0	TGCAGTTCAGCACATGCGTACCTTCGGGTGCACCGCACACGTCAAGCTGCTCAGGCCGAGATCGGAAGA
1946	4353865	228.539	4A	0	TGCAGACAAGGATTCACACAGGAGGTCGCTGACCTGGGCCGAGATCGGAAGAGCGGTTCAGCAGGAATG
1947	4354832	228.539	4A	0	TGCAGTGTACCTTCTGAACAGAGCTCCCACCCTCAGCCTTGAGGGTGTCACACCGAGATCGGAAGAGCG
1948	4358685	228.539	4A	0	TGCAGGGAGTTTCGTGCAGCGCCGAGATTGGAAGAGCGGTTCAGCAGGAATGCCGAGACCGATCTCGTA
1949	4359725	228.539	4A	0	TGCAGCAGCTTGTTCCTCAGATCGCCTGAACGGTCCACCGATAGCCGAGATCGGAAGAGCGGTTCAGCA
1950	4359839	228.539	4A	0	TGCAGTCATTCCGTCTCCCACCAAGCAAAACCGCTCACAAAGAAAAGCAAACCGAGATCGGAAGAGCGG
1951	4359989	228.539	4A	0	TGCAGACTAGAGTCAAGGAAGACGTCAAAGATCTCAATAGAGAGCTGGAGAGCATGCAAGCTGAGCCGC
1952	4363208	228.539	4A	0	TGCAGGATTCGAACCTAGGTCCTCCAAGAATTAGAGCAGCCTCAGTAACCAACTGGACAACCGAGATCG
1953	4368192	228.539	4A	0	TGCAGTGCTGCTCTTGCCGACATCCGCGCTCCATGGGTCCGAGATCGGAAGAGCGGTTCAGCAGGAATG
1954	4371356	228.539	4A	0	TGCAGGGAGTTTCGTGCAGCGCCGAGATCAGAAGAGCGGTTCAGCAGGAATGCCGAGACCGATCTCGTA
1955	4371869	228.539	4A	0	TGCAGAATCCACACGATTTCTCCGATGAGCTGCTGCTGGCTGCGAGCCTCTCCGATAGCTCACAGCCTC
1956	4372888	228.539	4A	0	TGCAGAATCCAAGCGATTTCTCCGATGAGCTGCTGCTGGCTGCGAGCTTCTCCCATTGCTCAGCGTCAG
1957	4373126	228.539	4A	0	TGCAGGCTGCCTCAGCTTTGCTCTCTGCGGTACGATCTGACCATTTCCATTCGCCCGAGATCGGAAGAG
1958	3042657	232.073	4A	1	TGCAGCAACACAACAGGGCATGCATTTTGACAGGATCGTGGTTCAGTAATTCAGATCCGAGATCGGAAG
1959	4205948	232.073	4A	0	TGCAGGTGGAAATCAACCCCAGTGTGTAACAAAGACTGCCTCCAACTTACCGAGATCGGAAGAGCGGTT
1960	4350532	232.073	4A	0	TGCAGGAGTGGTGATCGGTTAGGCTGAGGACACATGAATTATCAGGACCATACACCCAGCCGAGATCGG
1961	4350752	232.073	4A	0	TGCAGTGGGCGCTGCTCCAGCCGAGATCTGAAGAGCGGTTCAGCAGGAATGCCGAGACCGATCTCGTAT
1962	4353111	232.073	4A	0	TGCAGTAATAAGCTAGCTGGATATGCATATGGTGACTGGCTAGCTAGCTAGAATCAGCATGCATGCTAC
1963	4353758	232.073	4A	0	TGCAGAGACGAGCAATTCAGGCCGACCAGCTGGACCAGCCAGTAACTACTAAGGAACCGAGATCGGAAG
1964	4361536	232.073	4A	0	TGCAGTGGGCGCTGCTCCAGCCGAGATCGTAAGAGCGGTTCAGCAGGAATGCCGAGACCGATCTCGTAT
1965	4362898	232.073	4A	0	TGCAGCCAAAGGACAGGTTGCCTAGGGCGTATGCCGCGGCCCAGTTGACCAGCTGGTAAGCCAGCCAAA
1966	4364953	232.073	4A	0	TGCAGCCGAAAGGGGGAAGCTACCAAGAAGCTATCTGGAAAACGTAGTCGTCGCCGAAGTTGGTCTGGA
1967	4369127	232.073	4A	0	TGCAGATGCCCACAACAACCTGAGTGGATATACGTACGTCAGATATACAAAAATGTCGGAGCACGGCCA
1968	4369606	232.073	4A	0	TGCAGGAAGAGATGCATAGTACATGTCTTGCAGAGTTTTTCTTCTTTGTACAGATTGCATGGGTAATAA
1969	4372384	232.073	4A	0	TGCAGTGGGCGCTGCTCCAGCCGAGATTGGAAGAGCGGTTCAGCAGGAATGCCGAGACCGATCTCGTAT
1970	3040606	232.073	4A	0	TGCAGATTCCACTTGTTCCTACTAGATCACTCCTGTTTCTCCCTTCACACAAGCATCATAACCGAGATC
1971	4370465	232.073	4A	0	TGCAGCATAGACAGTTCAACGCGCATTTCCACGGCAGCGTCAACAGCGGCACCCACGTGTCCTTGATCA
1972	3042545	233.197	4A	1	TGCAGCGCTGTATACGAGCTCTGCTCCCTTTCAGCGACAAAGTAGGAACCCTCCTTGAAGGGGATGAGC
1973	3620466	233.197	4A	0	TGCAGTATCTCCATGAGCATTCCCAACTGAAGATAGTCCACCGAGATCGGAAGAGCGGTTCAGCAGGAA
1974	4365031	233.197	4A	0	TGCAGTACACCATGCTCAAAGAGCTGCCTCCGAGATCAGAAGAGCGGTTCAGCAGGAATGCCGAGACCG
1975	4350997	233.197	4A	0	TGCAGATCTCATTGCATCGTTACCATGGTTAACCCGAGATTGGAAGAGCGGTTCAGCAGGAATGCCGAG
1976	3046064	233.197	4A	0	TGCAGATTGTGGTGCCACTGAAAGTCTTCGCGAGTGTTCCTCTCTCCAAGTCCGAGATCGGAAGAGCGG
1977	4340284	233.197	4A	0	TGCAGCAGCTCCCGTGGCCCATGTGCTGAATGCTAACTGGGATGCCTGAGCCGAGATCGGAAGAGCGGT
1978	4341283	233.197	4A	0	TGCAGGCTCACTTCCCACAACCATCGCGTCAACCGCTGTCACTTCGGGGCTAATTTCCGAGATCGGAAG
1979	4341424	233.197	4A	0	TGCAGCAGCCAATCAGATGCATGCATGCATGCGACCGAGATCGGAAGAGCGGTTCAGCAGGAATGCCGA
1980	4341861	233.197	4A	0	TGCAGATGCCCACAACAACCTGAGTGGATATACGTACGTGAGATATACGAAAATGTCGGAGCACGGCCA
1981	4342502	233.197	4A	0	TGCAGATGAATATTTTCGGGCTTAGTTTCCTAGCTGCTGACTTTAGTTCGTTAGGTGAATAGGCGCAGC
1982	4344621	233.197	4A	0	TGCAGATTTGCTTGGTGAATATAGGATCCGAGATCGGAAGATCGGTTCAGCAGGAATGCCGAGACCGAT
1983	4346366	233.197	4A	0	TGCAGGGGATTGCAAGGAAAGTAGTGCTAGACGAGAAAACCCGAGATCGGAAGAGCGGTTCAGCATGAA
1984	4346975	233.197	4A	0	TGCAGATGCCCACAACAACCTGGGTGGATATACGTACGTGAGATATACAAAAATGTCGGAGCACGGCCA
1985	4349875	233.197	4A	0	TGCAGTATAGATCATGTTTGCCTCGTCTGATCCTCGGCAGTTCTGCCAGTAGATAGTTTGGGCTAACAT
1986	4349930	233.197	4A	0	TGCAGATTTGCTTGGTGAATATAGGATCCGAGATCGGAAGAGCGGTTAAGCAGGAATGCCGAGACCGAT
1987	4351652	233.197	4A	0	TGCAGCTTGGGTTGCGCGGCAAGGTGGTCCGAGATCGGAAGAGTGGTTCAGCAGGAATGCCGAGACCGA
1988	4352013	233.197	4A	0	TGCAGTAACATAACATTTACTCTAGCCAGCCGATGCATAGACATGCAGGTGCCGAGATCGGAAGAGCGG
1989	4353822	233.197	4A	0	TGCAGATTTGCTTGGTGAATATAGGATCCGAGATAGGAAGAGCGGTTCAGCAGGAATGCCGAGACCGAT
1990	4354196	233.197	4A	0	TGCAGCTGTCAATCAGATGCATGCATGCATGCGACCGAGATCGGAAGAGCGGTTCAGCAGGAATGCCGA
1991	4354906	233.197	4A	0	TGCAGGAGATGGACACCCTCCACCGATGCGTCAAGGAGGTTCTGCGTCTCCACCCTCCAGCGATGATGT
1992	4357402	233.197	4A	0	TGCAGTGGCCATTGTGTACTAGCCGAGATTGGAAGAGCGGTTCAGCAGGAATGCCGAGACCGATCTCGT
1993	4358133	233.197	4A	0	TGCAGGGTTGGTGCGGCTCTTTGCGTCGGCGTCGAGCAGAATGCACTGGACGGCGGCGAGGTGGCGTTC
1994	4360318	233.197	4A	0	TGCAGATGCATTCTGTGTAAGAAGGGCAGAACAGACACCGAGATCGGAAGAGCGGTTCAGCAGGAATGC
1995	4360962	233.197	4A	0	TGCAGCAGTCAATCAGATGCATGCATGCATGCGACCGAGATCGGAAGAGCGGTTCAGCATGAATGCCGA
1996	4361980	233.197	4A	0	TGCAGATTTGCTTGGTGAATATAGGATCCGAGATCGGAAGAGTGGTTCAGCAGGAATGCCGAGACCGAT
1997	4363002	233.197	4A	0	TGCAGGGTGAACAGTGAACGATTGGAGTCATAAATACAAGAGGGACTAATAAGACCGAGATCGGAAGAG
1998	4363516	233.197	4A	0	TGCAGCATGTATATATAGTTGAATGGTTCGACAAGTTCACTGCCCCATGTAGTATCTCTTTGGTGGTGT
1999	4364020	233.197	4A	0	TGCAGCGAGCGGAATTAGCGCGAGGAGGAGCGTCAATCCTCAAGGCGCCGAGATCGGAAGAGCGGTTCA
[truncated: 14,175 more rows]
